# Supplementary material for: A Single-Cell Transcriptome Atlas of the Human Retinal Pigment Epithelium
Source: Front Cell Dev Biol. 2021 Dec 17;9:802457. doi: 10.3389/fcell.2021.802457 (PMC8718768; doi:10.3389/fcell.2021.802457)
Supplement: Supplementary file 1 [file Table2.xlsx]

## Sheet: Table 2
GO Analysis of Macular RPE and Peripheral RPE
Macula
ID	Description	GeneRatio	BgRatio	pvalue	p.adjust	qvalue	geneID	Count
GO:0002479	antigen processing and presentation of exogenous peptide antigen via MHC class I, TAP-dependent	25/753	75/18862	5.77e-17	2.88e-13	2.21e-13	PDIA3/HLA-E/B2M/PSMB7/HLA-B/HLA-A/PSMB2/PSMA3/HLA-C/CALR/PSMA2/PSMC6/PSMA4/PSMD11/PSME2/PSMA1/TAP1/PSMC2/PSMB1/PSMB5/PSMF1/PSMB6/PSMB8/SEC22B/PSMC4	25
GO:0022613	ribonucleoprotein complex biogenesis	62/753	473/18862	1.23e-16	3.07e-13	2.36e-13	EIF5/RPP25/RPL7L1/NPM1/NOP56/RAN/HSP90AB1/EIF3I/NOP10/NIFK/EMG1/SBDS/DDX21/SNRPB/EIF4A3/BRIX1/NOB1/RSL1D1/PTGES3/RSL24D1/MRTO4/ZNF622/DKC1/PAK1IP1/GAR1/NOP16/IMP3/EBNA1BP2/DCAF13/SNRPD1/ABCE1/LYAR/BYSL/CD2BP2/EIF3H/C1QBP/NIP7/EIF3M/RPF2/NOP58/STRAP/EIF4H/PUF60/EIF2A/SNRPC/MRPL22/GNL2/EIF3D/HSP90AA1/IMP4/RPF1/NGDN/PPAN/SF3A3/NOLC1/RRS1/REXO4/DDX18/XRCC5/RRP9/NUDT21/RRP15	62
GO:0006986	response to unfolded protein	37/753	185/18862	3.23e-16	4.11e-13	3.16e-13	CXCL8/PPP1R15A/CCND1/MYDGF/ATF4/HSPA5/MANF/SERP1/SERPINH1/PDIA6/EIF2S1/XBP1/HSP90AB1/HSPA8/HSP90B1/DNAJB9/HSPA9/TLN1/HSPD1/DNAJA1/HERPUD1/DNAJB4/DNAJC3/DERL2/CALR/VCP/FKBP14/HSPH1/SSR1/HSP90AA1/SRPRB/DNAJB11/GOSR2/KDELR3/SRPRA/CREB3L1/CREB3	37
GO:1903311	regulation of mRNA metabolic process	50/753	334/18862	5.83e-16	5.81e-13	4.47e-13	UBC/NPM1/SERBP1/VIM/HNRNPA2B1/DDX5/PSMB7/NCL/HSPA8/HNRNPK/HNRNPU/PSMB2/SRSF3/PSMA3/RBFOX2/CIRBP/APEX1/HNRNPA1/SYNCRIP/RBM8A/C1QBP/HNRNPR/PSMA2/FUS/HNRNPA0/PSMC6/SNW1/HNRNPM/PSMA4/PUF60/PSMD11/PSME2/SRSF7/PSMA1/UBB/MAGOH/PSMC2/JMJD6/TNPO1/PSMB1/PSMB5/PSMF1/PSMB6/THRAP3/NCBP2/PSMB8/ZC3HAV1/PSMC4/NUDT21/SF3B4	50
GO:0002474	antigen processing and presentation of peptide antigen via MHC class I	26/753	99/18862	9.18e-15	6.54e-12	5.03e-12	PDIA3/HLA-E/B2M/PSMB7/HLA-B/HLA-A/PSMB2/PSMA3/HLA-C/CALR/PSMA2/PSMC6/SEC13/PSMA4/PSMD11/PSME2/PSMA1/TAP1/PSMC2/PSMB1/PSMB5/PSMF1/PSMB6/PSMB8/SEC22B/PSMC4	26
GO:0034620	cellular response to unfolded protein	30/753	149/18862	1.76e-13	5.49e-11	4.21e-11	CXCL8/PPP1R15A/CCND1/MYDGF/ATF4/HSPA5/SERP1/PDIA6/EIF2S1/XBP1/HSPA8/HSP90B1/DNAJB9/HSPA9/TLN1/HSPD1/HERPUD1/DNAJC3/DERL2/CALR/VCP/FKBP14/SSR1/SRPRB/DNAJB11/GOSR2/KDELR3/SRPRA/CREB3L1/CREB3	30
GO:0006457	protein folding	35/753	233/18862	1.34e-11	2.09e-09	1.61e-09	HSPA5/PPIB/PDIA3/B2M/CCT5/PDIA6/HSP90AB1/HSPA8/HSP90B1/PFDN2/HSPA9/HSPD1/PTGES3/LMAN1/DNAJA1/DNAJB4/CCT2/DNAJC3/CALR/VCP/TCP1/SPHK1/CCT8/BAG2/HSPH1/HSP90AA1/MPDU1/DNAJB11/P4HB/CCT4/PRDX4/SACS/HSPBP1/GNAI3/PDRG1	35
GO:0034976	response to endoplasmic reticulum stress	39/753	296/18862	5.54e-11	6.74e-09	5.18e-09	CXCL8/PPP1R15A/CCND1/MYDGF/ATF4/HSPA5/RCN3/MANF/PDIA3/SERP1/PDIA6/AUP1/EIF2S1/XBP1/UFM1/HSP90B1/DNAJB9/TLN1/HERPUD1/CASP4/DNAJC3/DERL2/CALR/VCP/PSMC6/FKBP14/SSR1/SERINC3/SRPRB/DNAJB11/P4HB/GOSR2/KDELR3/SRPRA/EEF2/HM13/SEC61B/CREB3L1/CREB3	39
GO:0030970	retrograde protein transport, ER to cytosol	7/753	29/18862	0.000113623	0.00182064	0.00139893	AUP1/HSP90B1/HERPUD1/DERL2/VCP/HM13/SEC61B	7
GO:1903573	negative regulation of response to endoplasmic reticulum stress	8/753	44/18862	0.000307614	0.00400903	0.00308042	PPP1R15A/HSPA5/XBP1/DNAJB9/HERPUD1/DNAJC3/CREB3L1/CREB3	8
Periphery
ID	Description	GeneRatio	BgRatio	pvalue	p.adjust	qvalue	geneID	Count
GO:0042775	mitochondrial ATP synthesis coupled electron transport	33/424	99/18862	5.98e-30	1.67e-26	1.53e-26	SNCA/NDUFB11/NDUFS7/NDUFAB1/UQCRB/NDUFB10/PINK1/NDUFB4/NDUFA7/COX7B/NDUFS6/NDUFA4/NDUFB7/COX5A/COX8A/UQCRH/NDUFB1/ISCU/NDUFS5/COX6B1/NDUFA1/NDUFS8/NDUFA3/COX4I1/UQCRQ/NDUFA11/NDUFB2/COX5B/NDUFA2/UQCR10/COX6C/COX7C/UQCR11	33
GO:0042773	ATP synthesis coupled electron transport	33/424	100/18862	8.75e-30	1.67e-26	1.53e-26	SNCA/NDUFB11/NDUFS7/NDUFAB1/UQCRB/NDUFB10/PINK1/NDUFB4/NDUFA7/COX7B/NDUFS6/NDUFA4/NDUFB7/COX5A/COX8A/UQCRH/NDUFB1/ISCU/NDUFS5/COX6B1/NDUFA1/NDUFS8/NDUFA3/COX4I1/UQCRQ/NDUFA11/NDUFB2/COX5B/NDUFA2/UQCR10/COX6C/COX7C/UQCR11	33
GO:0046034	ATP metabolic process	42/424	313/18862	8.44e-21	4.61e-18	4.22e-18	AK5/SNCA/NDUFB11/NDUFS7/NDUFAB1/UQCRB/NDUFB10/PINK1/NDUFB4/FIS1/NDUFA7/UQCC2/COX7A2/COX7B/ENO2/NDUFS6/NDUFA4/NDUFB7/COX5A/COX8A/UQCRH/NDUFB1/ISCU/NDUFS5/ALDOA/COX6B1/NDUFA1/NDUFS8/NDUFA3/COX4I1/ATP1B1/UQCRQ/NDUFA11/NDUFB2/COX5B/NDUFA2/UQCR10/COX6C/COX7C/UQCR11/HKDC1/CHCHD10	42
GO:0072599	establishment of protein localization to endoplasmic reticulum	25/424	124/18862	4.17e-17	1.22e-14	1.12e-14	RPL39/RPL8/RPL27A/RPL35/RPS19/RPS11/SRP14/RPSA/RPL41/RPS29/RPL28/RPL18A/RPL38/RPS27A/RPL37A/RPS21/RPS27/RPS23/RPS20/RPL34/RPS12/RPL12/RPLP1/RPS28/RPLP2	25
GO:0000184	nuclear-transcribed mRNA catabolic process, nonsense-mediated decay	24/424	120/18862	2.18e-16	5.54e-14	5.08e-14	RPL39/RPL8/RPL27A/RPL35/RPS19/RPS11/RPSA/RPL41/RPS29/RPL28/RPL18A/RPL38/RPS27A/RPL37A/RPS21/RPS27/RPS23/RPS20/RPL34/RPS12/RPL12/RPLP1/RPS28/RPLP2	24
GO:0090150	establishment of protein localization to membrane	36/424	354/18862	3.93e-14	7.51e-12	6.88e-12	YWHAG/RPL39/RPL8/RPL27A/RPL35/RPS19/RPS11/SRP14/RPSA/ZDHHC12/RPL41/RPS29/MFF/FIS1/RPL28/RPL18A/RPL38/RPS27A/RPL37A/RPS21/RPS27/RPS23/RPS20/MACF1/RPL34/RPS12/RPL12/RPLP1/ROMO1/VAMP5/RPS28/ARL6IP1/RPLP2/ATP1B1/SFN/KRT18	36
GO:0010257	NADH dehydrogenase complex assembly	17/424	65/18862	4.83e-14	8.39e-12	7.68e-12	NDUFB11/NDUFS7/NDUFAB1/NDUFB10/NDUFB4/NDUFA7/NDUFAF3/NDUFS6/NDUFB7/NDUFB1/NDUFS5/NDUFA1/NDUFS8/NDUFA3/NDUFA11/NDUFB2/NDUFA2	17
GO:0032981	mitochondrial respiratory chain complex I assembly	17/424	65/18862	4.83e-14	8.39e-12	7.68e-12	NDUFB11/NDUFS7/NDUFAB1/NDUFB10/NDUFB4/NDUFA7/NDUFAF3/NDUFS6/NDUFB7/NDUFB1/NDUFS5/NDUFA1/NDUFS8/NDUFA3/NDUFA11/NDUFB2/NDUFA2	17
GO:1902600	proton transmembrane transport	16/424	157/18862	5.24e-07	6.06e-05	5.55e-05	CYB5A/ATP6V1G1/ATP6V1F/NDUFS7/UCP2/COX7A2/COX7B/NDUFA4/COX5A/COX8A/COX6B1/ACTN4/COX4I1/COX6C/COX7C/SLC9A3R1	16
