# Supplementary material for: A Single-Cell Transcriptome Atlas of the Human Retinal Pigment Epithelium
Source: Front Cell Dev Biol. 2021 Dec 17;9:802457. doi: 10.3389/fcell.2021.802457 (PMC8718768; doi:10.3389/fcell.2021.802457)
Supplement: Supplementary file 3 [file Table3.xlsx]

## Sheet: Table 3
DEGs between M1 and M2
	p_val	avg_log2FC	pct.1	pct.2	p_val_adj
FST	2.5373e-12	1.14924	0.859	0.65	5.3806e-08
CTGF	1.06849e-16	1.10026	0.966	0.859	2.26584e-12
HAS2	7.64577e-18	1.02594	0.669	0.282	1.62136e-13
HIST1H4C	3.36754e-07	1.00704	0.939	0.859	0.00714121
PTX3	9.7089e-11	1.00678	0.798	0.571	2.05887e-06
CCND1	5.10181e-24	0.978002	0.996	0.955	1.08189e-19
THY1	5.50306e-07	0.905238	0.582	0.384	0.0116698
ITGB1	1.19086e-29	0.892472	1	0.955	2.52533e-25
CALD1	3.99938e-23	0.886312	1	0.983	8.48108e-19
IL11	1.69825e-06	0.878566	0.502	0.288	0.0360131
SERPINE1	1.25857e-14	0.868505	0.973	0.944	2.66892e-10
TPM1	4.37861e-18	0.864912	1	0.966	9.28529e-14
FABP5	1.45357e-14	0.854992	0.966	0.921	3.08243e-10
TUBB	3.0104e-24	0.847124	1	0.994	6.38384e-20
PPP1R14B	1.6026e-26	0.842558	1	0.994	3.39847e-22
CAV1	3.12629e-12	0.827511	0.852	0.678	6.62962e-08
PRRX1	1.91738e-26	0.824394	0.962	0.757	4.066e-22
TPM4	2.24599e-25	0.821578	1	0.949	4.76284e-21
KCNMA1	2.74462e-11	0.813435	0.97	0.921	5.82023e-07
ACTG1	2.93171e-19	0.80499	1	1	6.21699e-15
CLMP	1.31432e-27	0.801511	0.966	0.836	2.78715e-23
TUBA1B	1.04189e-12	0.773514	1	0.994	2.20943e-08
SERPINE2	2.57717e-08	0.760019	0.981	0.887	0.000546515
FN1	3.58477e-09	0.738427	0.882	0.638	7.60185e-05
TMSB4X	8.65722e-19	0.734422	1	1	1.83585e-14
ACTB	2.83322e-23	0.727956	1	1	6.00813e-19
TLN1	1.94829e-23	0.716495	0.973	0.921	4.13154e-19
ADIRF	9.09473e-08	0.713054	0.97	0.904	0.00192863
IGFBP4	9.44318e-14	0.704109	0.913	0.718	2.00252e-09
S100A16	2.08712e-15	0.689275	0.992	0.977	4.42595e-11
TPM2	2.99252e-08	0.686432	0.962	0.87	0.000634594
LGALS1	1.31438e-11	0.679414	1	0.994	2.78727e-07
CCDC85B	1.07065e-12	0.669782	0.985	0.955	2.27041e-08
CALM2	9.04731e-21	0.664426	1	1	1.91857e-16
LIMA1	1.69004e-17	0.659775	0.951	0.825	3.5839e-13
C12orf75	1.62674e-06	0.658211	0.753	0.582	0.0344966
PTMS	6.23075e-14	0.655585	0.951	0.797	1.32129e-09
CCDC80	1.93732e-12	0.651461	0.954	0.819	4.10828e-08
MT2A	4.09633e-15	0.629836	1	1	8.68668e-11
EMP3	2.91741e-17	0.624963	1	1	6.18665e-13
SMURF2	5.04816e-17	0.623099	0.886	0.672	1.07051e-12
ESM1	5.40932e-16	0.602667	0.909	0.621	1.1471e-11
PLPP3	1.87847e-12	0.600951	0.897	0.701	3.98349e-08
PDLIM7	1.71903e-13	0.597989	0.905	0.78	3.64538e-09
TUBB6	6.00994e-16	0.589477	0.985	0.938	1.27447e-11
CD9	1.24267e-12	0.584802	0.905	0.808	2.63521e-08
SOX4	2.00504e-13	0.582768	0.825	0.576	4.25189e-09
AHNAK	2.05503e-18	0.582604	0.924	0.729	4.35789e-14
CNN3	2.14675e-16	0.581344	0.992	0.977	4.55239e-12
ARPC1B	3.05481e-15	0.574023	1	0.977	6.47804e-11
GLIPR1	1.54425e-12	0.573052	0.973	0.898	3.27474e-08
HMGB1	4.59333e-11	0.572613	0.992	1	9.74061e-07
PLP2	6.09207e-14	0.56772	0.97	0.893	1.29189e-09
PFN1	4.95336e-23	0.567124	1	1	1.05041e-18
WNT5B	4.23016e-17	0.566011	0.772	0.475	8.97048e-13
PDPN	1.1495e-09	0.559878	0.844	0.791	2.43762e-05
RBPJ	1.20623e-17	0.559641	0.935	0.904	2.55794e-13
NRP2	2.57064e-11	0.558951	0.852	0.734	5.4513e-07
SPARC	4.48987e-11	0.556217	0.913	0.791	9.52123e-07
ARHGAP22	1.57517e-16	0.554852	0.768	0.469	3.34032e-12
COL1A1	1.78248e-09	0.554558	0.726	0.446	3.77993e-05
FXYD5	2.07088e-11	0.554187	0.947	0.904	4.39151e-07
TMSB10	5.24973e-11	0.550604	1	1	1.11326e-06
MGLL	1.14212e-13	0.548777	0.951	0.966	2.42198e-09
S100A6	7.88751e-15	0.543551	1	1	1.67263e-10
FAM101B	1.06752e-14	0.537509	0.878	0.706	2.26379e-10
ANXA2	3.38986e-15	0.53215	1	1	7.18853e-11
CTNNAL1	9.32137e-11	0.529182	0.989	0.87	1.97669e-06
FSTL3	9.26803e-13	0.526296	0.905	0.774	1.96538e-08
ID1	1.21154e-06	0.524485	0.734	0.554	0.0256919
ALCAM	6.56379e-10	0.520273	0.909	0.74	1.39192e-05
MZT2B	4.6271e-15	0.512707	1	0.994	9.81223e-11
CLIC1	4.87094e-22	0.507467	1	1	1.03293e-17
ARL6IP4	1.12799e-14	0.495036	0.996	0.949	2.39201e-10
SH3BGRL3	5.20664e-10	0.494357	1	1	1.10412e-05
MEDAG	3.69364e-07	0.493529	0.677	0.582	0.00783273
ENG	8.9521e-17	0.493486	0.852	0.644	1.89838e-12
TGM2	1.71162e-08	0.489759	0.859	0.746	0.000362966
PPDPF	4.32563e-10	0.48877	0.996	0.989	9.17292e-06
SLC9A3R2	1.4687e-06	0.486133	0.859	0.797	0.0311452
CD99	1.93694e-13	0.486023	0.996	0.983	4.10747e-09
PITX1	9.59819e-12	0.485473	0.886	0.684	2.03539e-07
SRM	1.07408e-13	0.484005	0.992	0.972	2.2777e-09
HMGN1	1.15471e-10	0.48223	1	1	2.44867e-06
ARL4C	5.67444e-08	0.481753	0.65	0.497	0.00120332
STUB1	1.37745e-15	0.478366	0.977	0.944	2.92102e-11
AKAP12	1.73757e-08	0.47549	0.992	0.972	0.000368469
CAPN2	2.96583e-15	0.472519	0.958	0.904	6.28935e-11
PAWR	3.45811e-11	0.472032	0.886	0.864	7.33327e-07
EVA1B	4.01626e-14	0.470557	0.886	0.718	8.51689e-10
TAGLN2	9.1517e-16	0.470074	1	0.994	1.94071e-11
MYL12A	1.46067e-11	0.468725	1	0.994	3.09749e-07
ID3	9.86264e-09	0.467955	0.958	0.842	0.000209147
RBM3	4.05876e-09	0.467711	0.935	0.864	8.60701e-05
FLNA	4.11726e-15	0.466819	0.958	0.876	8.73105e-11
RHOB	1.55468e-08	0.465966	0.753	0.621	0.000329685
ATP2B1	8.71366e-11	0.464238	0.901	0.763	1.84782e-06
BRI3	1.58908e-11	0.461579	1	1	3.3698e-07
YWHAH	2.33678e-13	0.460853	0.973	0.96	4.95538e-09
TSPO	4.98243e-13	0.454195	1	0.994	1.05657e-08
TGFB1I1	2.92205e-13	0.453711	0.703	0.435	6.19649e-09
VCAN	8.80402e-10	0.453065	0.662	0.424	1.86698e-05
PHACTR2	3.92003e-11	0.451543	0.939	0.853	8.31281e-07
CAV2	8.89181e-11	0.444435	0.829	0.667	1.8856e-06
BCL7C	6.03446e-12	0.442251	0.932	0.825	1.27967e-07
AP2M1	2.94619e-17	0.441933	1	0.994	6.2477e-13
MYH9	5.80887e-14	0.440365	0.935	0.819	1.23183e-09
ACTN1	4.38897e-13	0.44028	0.973	0.921	9.30725e-09
MYL6	2.26658e-13	0.440053	1	1	4.80651e-09
AXL	2.50578e-07	0.435219	0.973	0.91	0.00531377
ARPC1A	2.49264e-11	0.429411	0.981	0.977	5.2859e-07
PDLIM2	6.33564e-10	0.429375	0.924	0.836	1.34354e-05
DRAP1	3.33519e-11	0.429184	1	0.994	7.0726e-07
PLAT	1.1839e-09	0.425677	0.479	0.203	2.51057e-05
LY6E	4.19111e-11	0.425494	0.973	0.938	8.88768e-07
MARCKS	3.33808e-09	0.425485	0.977	0.927	7.07873e-05
IFITM2	6.62206e-12	0.424013	0.875	0.768	1.40427e-07
CD59	1.13155e-09	0.421464	1	0.994	2.39957e-05
COL6A2	1.71046e-08	0.42137	0.863	0.706	0.00036272
MAP4K4	1.647e-11	0.416583	0.871	0.718	3.49263e-07
GTF3A	3.22925e-13	0.414276	0.989	0.921	6.84794e-09
PRKCDBP	9.64492e-07	0.414228	0.97	0.927	0.020453
ITGA2	1.07356e-10	0.41397	0.719	0.508	2.27659e-06
ARPC2	1.15421e-16	0.413843	1	1	2.44761e-12
DNMT1	7.39635e-12	0.413085	0.863	0.689	1.56847e-07
RAD23A	4.6796e-16	0.412675	0.996	1	9.92357e-12
ITGB1BP1	1.30192e-11	0.411136	0.989	0.915	2.76086e-07
IL6ST	6.0549e-10	0.409289	0.954	0.915	1.284e-05
ZFP36L2	1.87307e-08	0.405006	0.806	0.684	0.000397202
MMP2	1.68012e-06	0.403428	0.905	0.921	0.0356287
S100A13	4.98402e-07	0.402489	1	0.989	0.0105691
NREP	3.84807e-14	0.399754	0.608	0.288	8.16021e-10
PLAUR	1.44634e-07	0.396289	0.951	0.915	0.0030671
FKBP1A	1.09213e-11	0.393367	1	0.989	2.31597e-07
PRELID1	8.15105e-17	0.393189	1	1	1.72851e-12
SLC20A1	2.8124e-08	0.388472	0.81	0.701	0.000596399
MYO10	1.12275e-08	0.386506	0.924	0.825	0.000238089
UAP1	3.95928e-09	0.383708	0.962	0.932	8.39605e-05
NT5E	3.23171e-12	0.382899	0.825	0.605	6.85316e-08
LYPLA1	5.9604e-15	0.381011	0.886	0.701	1.26396e-10
FOXP1	2.19382e-12	0.380997	0.928	0.853	4.65221e-08
COL6A1	1.36998e-13	0.37937	0.829	0.638	2.90518e-09
SPTBN1	1.06254e-14	0.37845	0.909	0.746	2.25322e-10
PLEC	3.71184e-14	0.378407	0.837	0.621	7.87133e-10
MSN	5.0292e-09	0.377406	0.973	0.972	0.000106649
RBMS1	8.03763e-11	0.375467	0.848	0.757	1.70446e-06
CD3EAP	3.62867e-10	0.372466	0.833	0.751	7.69497e-06
MARCKSL1	1.2908e-06	0.372319	0.81	0.655	0.0273727
CALM1	1.41914e-10	0.37222	1	1	3.00944e-06
FHL1	5.30353e-09	0.37136	0.84	0.689	0.000112467
LSM2	1.94827e-12	0.370869	0.954	0.944	4.13151e-08
AP2S1	8.83386e-09	0.369656	1	0.983	0.000187331
PARP1	8.7274e-10	0.369243	0.837	0.576	1.85073e-05
CBX5	4.15676e-11	0.36918	0.802	0.576	8.81482e-07
KLF2	1.15084e-07	0.366157	0.665	0.452	0.00244047
CARHSP1	9.45192e-07	0.365676	0.878	0.751	0.0200437
RAI14	8.5451e-11	0.364802	0.852	0.723	1.81207e-06
RPS2	4.59333e-11	0.363334	1	1	9.74062e-07
AMIGO2	3.69948e-09	0.362445	0.646	0.384	7.84513e-05
SMIM3	6.95707e-07	0.360824	0.848	0.78	0.0147532
LDHA	9.32628e-09	0.360647	1	0.994	0.000197773
CAP1	5.51297e-13	0.360336	1	0.994	1.16908e-08
PTRF	4.16532e-09	0.359077	0.996	0.994	8.83297e-05
CDH11	9.34725e-09	0.357394	0.768	0.661	0.000198218
FHL2	2.57144e-08	0.357126	0.977	0.944	0.000545299
LARP6	4.29187e-09	0.356845	0.985	0.983	9.10134e-05
RAB32	5.07638e-09	0.355967	0.973	0.983	0.00010765
MRPL52	1.19189e-11	0.355406	0.996	0.994	2.52753e-07
TAF10	1.79422e-11	0.355156	0.92	0.87	3.80483e-07
HMGA2	2.61137e-11	0.354238	0.817	0.689	5.53767e-07
HMGA1	5.8196e-07	0.353824	1	0.989	0.012341
TGFB1	1.17923e-07	0.352628	0.802	0.667	0.00250067
SEPT11	1.16576e-12	0.350875	0.92	0.831	2.47211e-08
NFIC	6.95203e-12	0.350799	0.939	0.836	1.47425e-07
GNB2	1.21345e-11	0.349262	0.996	0.932	2.57323e-07
CAST	1.48284e-09	0.349072	0.985	0.932	3.14452e-05
RPLP0	5.42595e-12	0.348569	1	1	1.15063e-07
FSTL1	3.17084e-11	0.3471	0.901	0.791	6.72408e-07
C1orf21	6.99733e-11	0.345156	0.764	0.537	1.48385e-06
HRAS	1.15124e-11	0.344712	0.973	0.915	2.44133e-07
TAX1BP3	6.54231e-09	0.342704	0.966	0.915	0.000138736
LMO7	1.64169e-06	0.342424	0.479	0.271	0.0348138
SMS	7.19499e-11	0.339014	0.977	0.927	1.52577e-06
DDAH2	3.43447e-08	0.336113	0.856	0.712	0.000728314
CALM3	1.40026e-08	0.333991	0.989	0.994	0.000296938
HYI	1.06246e-06	0.327856	0.745	0.61	0.0225305
AES	1.24404e-07	0.327252	0.863	0.757	0.00263812
BCAP29	4.13658e-13	0.326799	0.894	0.734	8.77204e-09
ADAMTS6	3.43739e-13	0.326188	0.753	0.39	7.28934e-09
ELOVL1	3.27318e-11	0.325695	0.844	0.768	6.94111e-07
STRA13	2.00719e-10	0.323363	0.977	0.955	4.25646e-06
COX20	6.70639e-09	0.323153	0.985	0.932	0.000142216
PRKDC	3.23378e-12	0.322121	0.916	0.774	6.85756e-08
PFN2	1.49055e-08	0.322096	0.932	0.87	0.000316085
PDGFRA	8.29858e-09	0.321416	0.681	0.435	0.00017598
RHOBTB3	3.62748e-11	0.321303	0.84	0.61	7.69244e-07
AP3S1	1.7019e-12	0.320315	0.947	0.921	3.60905e-08
TRIOBP	4.09354e-09	0.318655	0.753	0.531	8.68076e-05
COTL1	4.50938e-08	0.318164	0.989	0.955	0.00095626
HMGN3	7.21637e-10	0.317882	0.909	0.729	1.5303e-05
NHP2	3.8461e-10	0.317566	1	0.994	8.15605e-06
IRAK1	1.23313e-07	0.316598	0.844	0.808	0.00261497
TSPAN4	9.52135e-11	0.315324	0.951	0.836	2.0191e-06
WDR1	6.84796e-09	0.313889	0.985	0.949	0.000145218
BOLA3	1.06274e-08	0.313408	0.985	0.972	0.000225364
ACTN4	5.62614e-11	0.313292	0.913	0.831	1.19308e-06
EIF4EBP1	6.61821e-07	0.312764	0.924	0.859	0.0140346
CORO1C	1.58893e-07	0.312262	0.973	0.938	0.00336948
OGFRL1	1.23058e-07	0.307282	0.745	0.537	0.00260958
C20orf27	3.08564e-10	0.306859	0.89	0.751	6.54341e-06
OSBPL8	1.67926e-07	0.306355	0.962	0.898	0.00356104
TBCB	2.17628e-09	0.304914	0.951	0.921	4.61501e-05
TSR3	1.23497e-10	0.303796	0.913	0.904	2.61887e-06
MPG	5.86062e-10	0.302719	0.947	0.944	1.2428e-05
FSCN1	2.63139e-08	0.302677	0.787	0.571	0.000558013
TXNL4A	8.90656e-09	0.302603	0.958	0.921	0.000188872
RHOC	1.61487e-08	0.301321	0.996	1	0.00034245
OAF	7.14022e-07	0.300838	0.802	0.701	0.0151416
CKAP4	7.92872e-07	0.300597	0.92	0.831	0.0168137
SRI	4.20036e-08	0.300543	0.913	0.91	0.000890728
CDC42EP1	9.54683e-08	0.299207	0.802	0.616	0.0020245
DDX17	7.54176e-10	0.298539	0.882	0.785	1.5993e-05
MYLK	1.98101e-06	0.297168	0.563	0.367	0.0420092
PTP4A2	9.09991e-08	0.296726	0.992	0.983	0.00192973
GTF3C6	1.89183e-10	0.296585	0.992	0.972	4.01181e-06
CTSZ	1.75643e-08	0.296561	0.837	0.695	0.000372468
COL4A1	4.36234e-07	0.296265	0.548	0.356	0.00925077
C7orf73	6.08466e-07	0.295596	0.958	0.91	0.0129031
HEBP2	6.59146e-09	0.294483	0.958	0.938	0.000139778
RP11-382A20.3	2.23762e-09	0.293537	0.875	0.751	4.74509e-05
PLIN3	1.11535e-06	0.291784	0.935	0.887	0.0236521
PIN1	8.86364e-09	0.291732	0.97	0.944	0.000187962
CFL1	2.09503e-09	0.291718	1	1	4.44272e-05
EBPL	1.29995e-07	0.290693	0.856	0.768	0.00275668
FERMT2	1.52403e-08	0.290532	0.905	0.876	0.000323185
MVP	7.40517e-08	0.290106	0.829	0.751	0.00157034
PXN	1.18589e-12	0.288999	0.81	0.548	2.5148e-08
LSM4	1.421e-06	0.288497	0.989	0.977	0.0301337
NAA10	1.48954e-08	0.287023	0.981	0.944	0.000315873
TFDP1	4.23758e-07	0.285413	0.73	0.52	0.00898621
ECI2	1.39325e-08	0.284649	0.913	0.836	0.000295453
SRSF9	1.09931e-08	0.283966	0.989	0.983	0.00023312
GNAI2	6.14561e-07	0.282987	0.939	0.819	0.0130324
FIBP	2.79475e-07	0.282668	0.947	0.932	0.00592655
NAV1	2.12787e-11	0.28247	0.719	0.458	4.51236e-07
RFTN1	2.7841e-10	0.282166	0.703	0.503	5.90397e-06
C19orf70	3.01766e-09	0.280298	0.989	0.983	6.39925e-05
GNB1	1.57705e-09	0.279799	0.905	0.91	3.34429e-05
ANP32B	7.60775e-07	0.279015	0.985	0.955	0.016133
CCM2	1.28067e-07	0.275608	0.776	0.621	0.0027158
RPL29	2.25055e-06	0.274993	1	1	0.0477252
SACS	3.64875e-07	0.274617	0.635	0.435	0.00773755
FRMD4A	1.62716e-10	0.27353	0.658	0.435	3.45056e-06
MAP2K2	1.2794e-07	0.272763	0.954	0.887	0.00271309
BAG2	4.77484e-08	0.272437	0.856	0.734	0.00101255
ARL2	1.28442e-07	0.271864	0.951	0.915	0.00272374
ERCC1	2.04835e-07	0.271037	0.951	0.977	0.00434373
CD151	3.31405e-07	0.270154	0.97	0.955	0.00702777
APRT	4.2459e-08	0.26897	0.992	1	0.000900386
C4orf48	5.76432e-07	0.268721	0.962	0.932	0.0122238
SRGAP1	1.2875e-06	0.268492	0.791	0.706	0.0273027
LRRFIP1	1.95295e-07	0.268014	0.909	0.831	0.00414142
RBBP7	1.39192e-07	0.267677	0.852	0.723	0.00295171
RALB	5.9583e-10	0.26557	0.837	0.684	1.26352e-05
MYO1C	5.90793e-08	0.265413	0.81	0.678	0.00125284
DDR2	6.72778e-08	0.262337	0.711	0.486	0.00142669
GIPC1	1.08401e-08	0.261183	0.886	0.797	0.000229875
MRPL57	1.924e-06	0.260779	0.989	0.994	0.0408004
PPIA	8.95457e-09	0.259945	1	1	0.000189891
CENPV	1.35297e-08	0.259623	0.707	0.486	0.000286911
ITGBL1	3.66388e-08	0.259388	0.616	0.407	0.000776962
ANXA11	2.86609e-08	0.258444	0.871	0.808	0.000607783
HOMER3	1.26612e-07	0.257776	0.863	0.774	0.00268493
MAP4	4.37679e-08	0.257743	0.886	0.729	0.000928142
VTI1B	2.34666e-06	0.257693	0.962	0.932	0.0497633
COPS6	4.20391e-09	0.257662	0.996	0.983	8.9148e-05
TMEM141	1.08446e-08	0.256425	0.894	0.859	0.00022997
RNH1	1.96694e-08	0.256358	0.992	0.966	0.00041711
RAB3B	1.63415e-07	0.256339	0.586	0.339	0.00346537
PPP1CA	1.5335e-08	0.256323	0.97	0.966	0.000325194
FBN1	8.31318e-11	0.256313	0.578	0.288	1.76289e-06
SNF8	6.82623e-07	0.255965	0.981	0.944	0.0144757
ACTR3	5.6544e-07	0.255314	0.947	0.972	0.0119907
EPHB1	1.67724e-10	0.254777	0.567	0.299	3.55675e-06
COMT	1.41851e-07	0.253878	0.947	0.944	0.00300809
DENR	3.4455e-08	0.253789	0.897	0.881	0.000730653
HNRNPAB	9.07271e-07	0.253581	0.992	0.949	0.0192396
ITGB5	2.82849e-10	0.253342	0.719	0.497	5.9981e-06
GNG5	1.0276e-08	0.253114	0.996	0.994	0.000217912
PKN1	4.5228e-07	0.251282	0.76	0.638	0.00959105
IRS1	9.54543e-12	0.250028	0.593	0.266	2.0242e-07
DDX55	2.51955e-08	-0.251429	0.487	0.667	0.000534296
EBLN3	3.78286e-09	-0.252064	0.616	0.791	8.02193e-05
RP11-670E13.6	8.02272e-11	-0.252073	0.171	0.441	1.7013e-06
MOAP1	4.48812e-12	-0.252155	0.422	0.689	9.51752e-08
SAFB	1.79764e-08	-0.252295	0.711	0.802	0.000381207
TMEM186	1.36912e-10	-0.253211	0.464	0.689	2.90335e-06
PSMD14	1.51454e-06	-0.253492	0.89	0.91	0.0321173
UBL5	1.97073e-09	-0.256083	1	1	4.17913e-05
HIST1H2BN	2.16666e-10	-0.257141	0.259	0.497	4.59461e-06
ZC3H15	3.47728e-08	-0.257773	0.97	0.977	0.000737393
YY1	1.79465e-06	-0.257867	0.89	0.938	0.0380574
RELB	1.57003e-07	-0.257955	0.471	0.65	0.0033294
DERL1	2.17448e-07	-0.25905	0.703	0.808	0.00461121
RAE1	1.25313e-07	-0.259566	0.688	0.802	0.00265739
POLR2H	6.32465e-07	-0.260287	0.859	0.944	0.0134121
AEN	3.12878e-07	-0.26031	0.65	0.78	0.0066349
SERINC1	3.13391e-11	-0.260676	0.738	0.887	6.64578e-07
AKAP8L	7.15001e-10	-0.26294	0.62	0.791	1.51623e-05
DLGAP1-AS2	1.67684e-10	-0.26326	0.194	0.446	3.5559e-06
ACBD3	2.53062e-07	-0.265171	0.776	0.876	0.00536643
FAM32A	1.69374e-06	-0.265523	0.821	0.887	0.0359174
MFAP1	1.77209e-07	-0.266213	0.654	0.814	0.00375789
TCEB1	4.42126e-07	-0.266302	1	0.994	0.00937572
PPP1R2	3.84523e-07	-0.266522	0.821	0.915	0.0081542
BYSL	5.254e-08	-0.268822	0.692	0.819	0.00111416
PHF5A	2.97157e-08	-0.268862	0.757	0.847	0.00063015
TATDN1	8.43212e-08	-0.270522	0.779	0.887	0.00178812
WAPL	2.05789e-06	-0.27191	0.776	0.847	0.0436396
TSN	1.78252e-07	-0.274487	0.776	0.842	0.00378002
YIPF4	1.55341e-06	-0.27457	0.753	0.842	0.0329416
THAP2	6.58404e-10	-0.274729	0.433	0.644	1.39621e-05
UFD1L	7.33483e-08	-0.274829	0.913	0.927	0.00155542
SEC61B	5.00392e-07	-0.274896	1	1	0.0106113
COQ10B	2.06483e-07	-0.27506	0.703	0.814	0.00437868
PSMB3	6.63058e-07	-0.275202	0.985	0.994	0.0140608
COX7A2L	2.54158e-07	-0.275353	0.989	0.989	0.00538968
THAP9-AS1	1.53372e-06	-0.276937	0.551	0.667	0.032524
TFB2M	1.16505e-10	-0.280321	0.54	0.751	2.4706e-06
EPC1	1.18922e-07	-0.280686	0.707	0.808	0.00252186
G3BP2	5.88545e-07	-0.281111	0.776	0.881	0.0124807
C19orf25	2.65502e-09	-0.281868	0.711	0.87	5.63023e-05
DDX3Y	1.74279e-11	-0.285239	0.551	0.791	3.69577e-07
NFKBIE	3.30758e-07	-0.286166	0.521	0.661	0.00701405
ECE2	1.94651e-08	-0.287343	0.464	0.638	0.000412778
FNBP4	1.15599e-06	-0.28845	0.696	0.785	0.024514
MAFG	4.04379e-08	-0.288685	0.696	0.842	0.000857527
TXNL4B	2.105e-08	-0.29041	0.586	0.734	0.000446387
FAM103A1	2.82661e-07	-0.290472	0.833	0.864	0.00599411
EMC3	4.69029e-08	-0.291504	0.787	0.887	0.000994624
POMP	7.20755e-11	-0.292966	1	1	1.52843e-06
EIF6	7.53336e-08	-0.295413	0.962	0.972	0.00159752
RPL39	1.86099e-07	-0.296009	1	1	0.00394641
TRAPPC2P1	4.66395e-10	-0.29701	0.513	0.689	9.89036e-06
KIAA1143	6.6886e-11	-0.297204	0.612	0.791	1.41838e-06
MED6	3.10652e-09	-0.298077	0.639	0.785	6.58769e-05
NGDN	3.78698e-08	-0.299666	0.703	0.819	0.000803068
BBC3	5.43851e-09	-0.299765	0.361	0.582	0.000115329
MPHOSPH10	1.27032e-06	-0.299827	0.741	0.825	0.0269384
GABPB1	4.26137e-09	-0.299836	0.681	0.814	9.03667e-05
TPT1	1.2865e-07	-0.300328	1	1	0.00272816
WBSCR22	4.23986e-07	-0.300602	0.856	0.921	0.00899104
RBM8A	1.36442e-06	-0.30115	0.966	0.972	0.028934
GAR1	7.90953e-08	-0.301607	0.867	0.915	0.00167729
C6orf62	4.37913e-10	-0.301824	0.631	0.797	9.28638e-06
UBE2D1	1.91059e-06	-0.30228	0.654	0.797	0.0405159
TBRG1	1.57796e-06	-0.302498	0.821	0.898	0.0334622
PSMD6	2.46155e-08	-0.302781	0.856	0.904	0.000521997
RSL1D1	9.13771e-07	-0.304646	0.947	0.977	0.0193774
MRFAP1	1.11184e-10	-0.306022	0.996	0.994	2.35778e-06
NCBP2-AS2	9.98032e-08	-0.306775	0.844	0.932	0.00211643
PPIG	4.10881e-07	-0.307247	0.867	0.898	0.00871315
CEBPZ	6.64287e-10	-0.307502	0.821	0.915	1.40869e-05
NFKBIB	1.89638e-08	-0.307845	0.662	0.814	0.000402145
DNAJB2	1.15514e-09	-0.307881	0.555	0.718	2.44959e-05
LINC-PINT	3.04007e-11	-0.308048	0.327	0.593	6.44677e-07
RIT1	6.83553e-07	-0.311005	0.627	0.734	0.0144954
PSMD13	8.2092e-09	-0.312075	0.84	0.915	0.000174084
UBXN1	3.24919e-11	-0.312247	0.935	0.972	6.89024e-07
LUCAT1	6.54364e-14	-0.31301	0.16	0.486	1.38765e-09
LAMTOR3	1.70371e-07	-0.31307	0.73	0.847	0.00361289
MRPL49	2.13982e-10	-0.313704	0.7	0.847	4.5377e-06
SF3B5	1.52269e-07	-0.314023	0.996	0.994	0.00322903
HIST2H2BE	4.24282e-10	-0.314198	0.232	0.48	8.99732e-06
SRSF8	7.50037e-07	-0.314847	0.749	0.859	0.0159053
RNF113A	9.83488e-09	-0.315012	0.57	0.712	0.000208559
NUDT21	1.79314e-09	-0.31538	0.814	0.893	3.80253e-05
DPH3	5.27655e-09	-0.315575	0.932	0.966	0.000111895
ARFIP2	4.48707e-07	-0.317576	0.726	0.808	0.00951528
MRPL47	1.7387e-06	-0.322742	0.92	0.898	0.0368709
ZNF394	6.86599e-14	-0.325822	0.487	0.718	1.456e-09
SFPQ	2.09929e-08	-0.325905	0.92	0.944	0.000445175
GOLGA7	1.64689e-11	-0.327671	0.696	0.836	3.4924e-07
TOX4	2.77267e-11	-0.327733	0.795	0.881	5.87973e-07
AKIRIN2	7.6748e-11	-0.328728	0.787	0.87	1.62752e-06
HBP1	2.04359e-21	-0.330959	0.213	0.616	4.33363e-17
MRPL21	3.90214e-09	-0.331597	0.932	0.966	8.27488e-05
SNW1	4.59469e-09	-0.331781	0.837	0.904	9.74351e-05
COX19	8.57124e-10	-0.333575	0.73	0.876	1.81762e-05
PSMA5	3.51107e-07	-0.334875	0.939	0.972	0.00744557
UTP3	1.53362e-08	-0.336552	0.589	0.768	0.00032522
HNRNPC	1.4632e-09	-0.336928	0.992	1	3.10287e-05
DNTTIP2	8.68838e-10	-0.337347	0.749	0.876	1.84246e-05
HSPA4	3.84401e-09	-0.337599	0.814	0.887	8.15162e-05
CAMLG	4.32977e-09	-0.338214	0.779	0.876	9.18172e-05
RAB18	2.19512e-08	-0.338893	0.863	0.955	0.000465497
CCT4	3.80701e-08	-0.339903	0.962	0.96	0.000807315
UBE2D3	7.79885e-09	-0.341627	0.989	0.994	0.000165382
APOL2	1.4276e-08	-0.341744	0.551	0.712	0.000302737
KLHL21	2.5518e-09	-0.343185	0.563	0.723	5.41134e-05
SARAF	2.07691e-08	-0.343949	0.863	0.915	0.000440429
IFT20	2.97292e-11	-0.344075	0.81	0.932	6.30438e-07
SPSB3	3.74062e-08	-0.347962	0.456	0.633	0.000793235
SRPRA	5.26482e-09	-0.348693	0.806	0.904	0.000111646
CDC26	6.47618e-10	-0.349521	0.905	0.96	1.37334e-05
TMCO1	3.96505e-07	-0.350567	0.939	1	0.00840829
RP11-1094M14.11	1.91624e-08	-0.350871	0.673	0.808	0.000406359
BET1	3.94886e-09	-0.351858	0.764	0.893	8.37395e-05
CNBP	1.8357e-09	-0.351952	0.966	0.989	3.89278e-05
PTRH2	6.14033e-09	-0.353202	0.669	0.814	0.000130212
C14orf119	1.55413e-07	-0.353659	0.844	0.915	0.0032957
FAM210A	1.80618e-10	-0.353802	0.654	0.791	3.83019e-06
FRG1	1.60213e-08	-0.355946	0.738	0.853	0.000339747
WBP5	3.87222e-08	-0.357084	0.935	0.989	0.000821143
PRPF38B	1.3576e-10	-0.357668	0.817	0.915	2.87892e-06
MAGOH	8.07932e-08	-0.358562	0.798	0.904	0.0017133
NOLC1	8.03116e-07	-0.358654	0.753	0.814	0.0170309
TAF7	9.01452e-08	-0.35999	0.886	0.915	0.00191162
TNFRSF10B	2.10598e-11	-0.360125	0.57	0.751	4.46594e-07
DCAF13	5.38372e-09	-0.36284	0.795	0.898	0.000114167
SRP19	3.7468e-08	-0.36365	0.905	0.96	0.000794546
RABGGTB	2.97566e-09	-0.36557	0.745	0.898	6.31018e-05
YTHDC1	2.38459e-11	-0.366175	0.84	0.927	5.05677e-07
CDC37L1	5.41946e-13	-0.366318	0.578	0.768	1.14925e-08
SUPT4H1	2.21679e-11	-0.36652	0.932	0.949	4.70092e-07
YPEL5	1.80631e-10	-0.366818	0.627	0.814	3.83047e-06
PTGES3	3.69004e-07	-0.3688	0.981	0.977	0.0078251
SDF2	2.58758e-10	-0.369501	0.821	0.893	5.48723e-06
TERF2IP	1.38395e-08	-0.37023	0.859	0.932	0.00029348
CWC25	4.45208e-11	-0.370909	0.673	0.802	9.44108e-07
C16orf91	2.7513e-08	-0.374272	0.81	0.853	0.000583441
PSMB2	8.43674e-11	-0.375108	0.973	0.989	1.7891e-06
IRF1	7.88063e-07	-0.376808	0.422	0.599	0.0167117
AKAP17A	9.16613e-10	-0.377919	0.559	0.718	1.94377e-05
RHEB	6.66819e-10	-0.379171	0.981	0.989	1.41406e-05
SNRPA1	9.16606e-10	-0.381056	0.837	0.944	1.94376e-05
SKP1	8.1023e-07	-0.381381	0.996	1	0.0171817
PSMD12	1.905e-09	-0.382182	0.882	0.921	4.03975e-05
SF3B6	2.98968e-09	-0.382623	0.981	0.994	6.33992e-05
RBM39	2.93382e-10	-0.383257	0.973	0.983	6.22146e-06
PPP1R10	3.39361e-09	-0.383628	0.703	0.802	7.19649e-05
RAB5A	1.67404e-11	-0.38394	0.764	0.859	3.54998e-07
WBP2	1.47321e-12	-0.383947	0.578	0.825	3.12409e-08
CIR1	1.16625e-12	-0.38567	0.574	0.746	2.47314e-08
PSMA3	3.79708e-08	-0.387195	0.913	0.932	0.000805209
ANKRD10	1.51447e-06	-0.388215	0.555	0.718	0.0321158
DDX24	1.96679e-09	-0.388828	0.935	0.977	4.17076e-05
SLU7	2.77277e-13	-0.388958	0.692	0.825	5.87993e-09
TAX1BP1	2.06923e-09	-0.389335	0.947	0.944	4.38802e-05
SRP54	1.19931e-09	-0.390146	0.719	0.853	2.54325e-05
STIP1	1.26741e-08	-0.391535	0.859	0.921	0.000268767
GTF2B	1.33538e-11	-0.392461	0.586	0.751	2.83181e-07
SAT2	8.62539e-12	-0.392783	0.817	0.904	1.8291e-07
SAFB2	4.54021e-09	-0.394245	0.7	0.78	9.62796e-05
GNL3	2.3492e-08	-0.395285	0.867	0.893	0.000498171
TRMT10C	1.65974e-09	-0.396773	0.696	0.847	3.51964e-05
SEC61G	9.59261e-08	-0.399409	1	1	0.00203421
DAD1	1.01109e-07	-0.399482	0.996	1	0.00214411
TNFRSF10D	1.94011e-12	-0.4019	0.551	0.757	4.11419e-08
ELOVL5	3.30864e-07	-0.402962	0.707	0.774	0.0070163
CHMP2B	6.68273e-11	-0.406954	0.791	0.893	1.41714e-06
DEDD2	9.44044e-16	-0.407662	0.513	0.785	2.00194e-11
BRF2	2.54323e-18	-0.408078	0.437	0.751	5.39318e-14
AIMP1	4.72003e-09	-0.409581	0.882	0.949	0.000100093
CLK1	2.50675e-11	-0.411152	0.479	0.689	5.31581e-07
CHORDC1	1.81263e-08	-0.412713	0.722	0.881	0.000384387
NOP58	1.80698e-06	-0.41412	0.844	0.859	0.0383188
ALG2	1.08937e-12	-0.419127	0.658	0.797	2.31013e-08
TCP1	2.21448e-06	-0.419387	0.962	0.944	0.0469602
YIPF5	1.91458e-12	-0.421176	0.772	0.91	4.06005e-08
BNIP3L	4.63874e-11	-0.42145	0.875	0.915	9.83691e-07
PPIB	1.53856e-07	-0.421917	0.985	1	0.00326267
JMJD6	3.63623e-07	-0.422914	0.726	0.808	0.00771098
ZFAND5	9.07395e-14	-0.424381	0.787	0.887	1.92422e-09
RB1CC1	1.03692e-11	-0.424703	0.73	0.853	2.19889e-07
MED10	7.66172e-12	-0.425272	0.867	0.938	1.62475e-07
CCDC59	3.29365e-12	-0.428432	0.81	0.927	6.98452e-08
TGIF1	4.10233e-08	-0.428468	0.726	0.881	0.000869939
HNRNPH3	5.70785e-12	-0.429846	0.92	0.927	1.21041e-07
ETF1	8.27807e-12	-0.429854	0.89	0.932	1.75545e-07
CRIPT	3.03924e-10	-0.435391	0.776	0.842	6.44501e-06
ST13	2.14804e-11	-0.435525	0.973	0.989	4.55513e-07
EIF4A3	3.89308e-07	-0.437092	0.829	0.893	0.00825566
DNAJC2	1.89995e-09	-0.438784	0.798	0.87	4.02904e-05
SDHAF2	6.05337e-11	-0.439115	0.73	0.893	1.28368e-06
ATP6V1G1	2.41997e-07	-0.440568	0.977	0.994	0.00513178
SOD1	4.49975e-11	-0.441582	0.996	1	9.54217e-07
GOLGB1	1.73256e-07	-0.444041	0.73	0.797	0.00367406
ATP6V1B2	2.38618e-07	-0.444848	0.745	0.859	0.00506013
NFE2L2	9.26682e-11	-0.445298	0.875	0.932	1.96512e-06
PPIF	7.41167e-07	-0.447207	0.76	0.87	0.0157172
WTAP	3.99261e-13	-0.450862	0.856	0.949	8.46674e-09
EIF3M	2.43362e-10	-0.454609	0.863	0.972	5.16073e-06
PRDX1	1.67332e-08	-0.455131	1	1	0.000354845
POLR2K	5.14314e-08	-0.461523	0.939	0.96	0.00109065
PNPLA8	4.50802e-12	-0.46177	0.662	0.791	9.5597e-08
PSMB1	2.68541e-14	-0.469984	0.985	0.994	5.69467e-10
SAP18	1.66198e-12	-0.473852	0.989	0.994	3.52439e-08
HSPA9	2.28095e-10	-0.476494	0.894	0.966	4.83698e-06
GLA	5.01449e-13	-0.477321	0.586	0.785	1.06337e-08
NUPR1	7.17829e-08	-0.479002	0.924	0.983	0.00152223
DNAJC25	3.60193e-11	-0.479467	0.578	0.757	7.63826e-07
SNRPB2	3.2599e-11	-0.483097	0.951	0.96	6.91294e-07
CHMP5	6.16363e-11	-0.483364	0.837	0.955	1.30706e-06
THUMPD3-AS1	2.19598e-14	-0.483387	0.806	0.904	4.65679e-10
EIF1B	1.19566e-08	-0.488853	0.905	0.915	0.000253551
C1orf52	2.41051e-15	-0.496039	0.715	0.831	5.11172e-11
MED31	4.84067e-14	-0.497651	0.772	0.876	1.02651e-09
EIF5	5.9945e-10	-0.4999	0.996	0.989	1.27119e-05
VIMP	4.70682e-08	-0.501155	0.951	0.994	0.000998128
UFM1	8.04418e-14	-0.509228	0.882	0.966	1.70585e-09
MORF4L2	6.42738e-16	-0.514761	0.989	0.994	1.36299e-11
MIR22HG	3.38882e-07	-0.51674	0.715	0.819	0.00718634
CCNL1	4.95986e-08	-0.517086	0.703	0.791	0.00105179
SPTY2D1	2.21475e-13	-0.518089	0.544	0.757	4.69659e-09
SYF2	5.3725e-17	-0.525131	0.821	0.904	1.13929e-12
CTA-29F11.1	3.94489e-12	-0.530774	0.627	0.797	8.36553e-08
RSL24D1	2.57811e-13	-0.538539	0.905	0.944	5.46714e-09
BEX2	1.64979e-11	-0.543047	0.517	0.74	3.49854e-07
HIST3H2A	4.58295e-10	-0.544102	0.578	0.751	9.71861e-06
GOLT1B	4.34537e-13	-0.54517	0.81	0.893	9.21478e-09
AHSA1	1.09483e-13	-0.551575	0.863	0.927	2.32169e-09
EIF4A2	6.72111e-09	-0.554628	0.913	0.96	0.000142528
HIST1H2AC	3.37775e-10	-0.561245	0.567	0.819	7.16286e-06
PELO	1.4857e-12	-0.572614	0.802	0.904	3.15058e-08
TXNL1	7.10062e-14	-0.57472	0.878	0.91	1.50576e-09
PLEKHB2	3.6098e-11	-0.576113	0.821	0.91	7.65495e-07
NEAT1	2.73624e-08	-0.577166	0.989	1	0.000580248
TSC22D1	1.92781e-08	-0.581437	0.863	0.91	0.000408811
HIST1H4H	6.50378e-08	-0.600815	0.46	0.661	0.00137919
PAIP2	4.89328e-26	-0.600854	0.848	0.949	1.03767e-21
TSPYL2	7.02762e-12	-0.604757	0.392	0.627	1.49028e-07
TAF1D	1.66865e-11	-0.606346	0.886	0.915	3.53854e-07
ATG101	2.21996e-15	-0.609327	0.913	0.949	4.70764e-11
BAG3	3.79096e-13	-0.621138	0.639	0.808	8.0391e-09
PIM3	1.53136e-11	-0.627259	0.654	0.825	3.2474e-07
SERP1	2.91731e-14	-0.633334	0.996	1	6.18645e-10
GABARAPL1	1.69098e-19	-0.637034	0.529	0.831	3.58589e-15
SESN2	2.83967e-07	-0.642578	0.567	0.706	0.00602181
UBE2B	3.21021e-13	-0.649792	0.897	0.932	6.80757e-09
SAR1A	2.66982e-19	-0.658592	0.947	0.972	5.66162e-15
PTGR1	1.48154e-08	-0.661674	0.924	0.96	0.000314175
XBP1	7.2536e-10	-0.666167	0.833	0.876	1.5382e-05
MAFF	2.12357e-09	-0.674715	0.696	0.825	4.50323e-05
RNMT	1.43624e-22	-0.67673	0.787	0.921	3.04569e-18
BRD2	4.31917e-11	-0.676845	0.852	0.944	9.15923e-07
EPB41L4A-AS1	2.72468e-17	-0.687567	0.734	0.887	5.77796e-13
OSGIN1	6.87419e-17	-0.699355	0.551	0.791	1.45774e-12
ZNF622	7.13479e-18	-0.707399	0.779	0.898	1.513e-13
GADD45G	5.9185e-13	-0.710618	0.327	0.576	1.25508e-08
UBB	1.76819e-09	-0.721059	1	1	3.74962e-05
RSRC2	5.66009e-21	-0.723951	0.852	0.921	1.20028e-16
CHMP1B	4.16863e-17	-0.744303	0.764	0.921	8.84e-13
DNAJA1	1.08081e-09	-0.750955	0.962	0.983	2.29196e-05
HSPB8	3.47168e-14	-0.757307	0.597	0.814	7.36204e-10
BTG1	1.64603e-10	-0.776865	0.954	0.955	3.49058e-06
MRPL18	2.83165e-14	-0.779415	0.977	0.983	6.00479e-10
SLC7A11	1.14657e-12	-0.782564	0.563	0.763	2.43143e-08
HSPE1	2.71749e-14	-0.80064	1	0.994	5.7627e-10
SELK	4.39941e-13	-0.805291	0.932	0.949	9.32938e-09
TXNRD1	3.74227e-12	-0.822719	0.924	0.972	7.93586e-08
HMOX1	1.9895e-07	-0.837441	0.916	0.972	0.00421894
OSER1	3.501e-30	-0.874658	0.726	0.904	7.42422e-26
SOD2	2.56736e-07	-0.896225	0.886	0.944	0.00544434
CDKN1A	1.89402e-09	-0.90702	0.859	0.96	4.01647e-05
ZFAND2A	8.13059e-21	-0.927079	0.741	0.898	1.72417e-16
PPP1R15A	5.52388e-13	-0.936075	0.913	0.955	1.17139e-08
PNRC1	1.7705e-23	-0.938556	0.479	0.797	3.75453e-19
SQSTM1	8.20271e-17	-0.944033	0.977	0.994	1.73947e-12
GCLM	1.46332e-16	-0.961966	0.856	0.944	3.10313e-12
ARF4	2.32471e-16	-0.978703	0.989	0.994	4.92979e-12
HSPH1	4.92957e-12	-1.00849	0.863	0.893	1.04536e-07
HSP90AA1	2.37808e-09	-1.01113	1	1	5.04296e-05
SLC3A2	7.79919e-20	-1.08054	0.905	0.949	1.6539e-15
MAP1LC3B	1.37505e-14	-1.08223	0.989	0.994	2.91594e-10
DNAJB1	2.49006e-10	-1.08888	0.7	0.842	5.28041e-06
HSPA1B	1.57488e-08	-1.09689	0.437	0.616	0.000333969
DNAJB9	5.06047e-18	-1.17069	0.567	0.797	1.07312e-13
HSPA5	8.59258e-09	-1.2135	0.951	0.994	0.000182214
UBC	3.7371e-14	-1.36042	0.985	0.994	7.92489e-10
ATF3	2.24244e-19	-1.37846	0.304	0.644	4.75532e-15
DDIT3	3.11282e-16	-1.4593	0.81	0.887	6.60104e-12
CRYAB	4.30453e-10	-1.48919	0.992	0.994	9.12818e-06
HSPA1A	2.26083e-07	-1.71905	0.601	0.718	0.00479431
HERPUD1	1.53629e-10	-1.90509	0.844	0.921	3.25786e-06
