# Supplementary material for: A Single-Cell Transcriptome Atlas of the Human Retinal Pigment Epithelium
Source: Front Cell Dev Biol. 2021 Dec 17;9:802457. doi: 10.3389/fcell.2021.802457 (PMC8718768; doi:10.3389/fcell.2021.802457)
Supplement: Supplementary file 5 [file Table6.xlsx]

## Sheet: periphery-GO
GO Analysis of each subpopulation in the Peripheral RPE
P1
ID	Description	GeneRatio	BgRatio	pvalue	p.adjust	qvalue	geneID	Count
GO:0010038	response to metal ion	9/84	362/18670	3.5891e-05	0.0264032	0.0221004	CCND1/MT2A/KCNMA1/SPARC/MT1E/S100A16/PARP1/THBS1/S100A13	9
GO:0001667	ameboidal-type cell migration	10/84	462/18670	4.19739e-05	0.0264032	0.0221004	ITGA3/ITGB1/TMSB4X/SPARC/SMURF2/FGF2/AKAP12/SEMA3C/THBS1/S100A2	10
GO:0050673	epithelial cell proliferation	9/84	434/18670	0.000143776	0.0264032	0.0221004	CCND1/ZFP36L1/HMGN1/SPARC/IGFBP5/FGF2/CAV2/F3/THBS1	9
GO:0071294	cellular response to zinc ion	3/84	23/18670	0.000145801	0.0264032	0.0221004	MT2A/MT1E/PARP1	3
GO:2001026	regulation of endothelial cell chemotaxis	3/84	24/18670	0.000166089	0.0275708	0.0230777	TMSB4X/FGF2/THBS1	3
GO:0050678	regulation of epithelial cell proliferation	8/84	378/18670	0.000299175	0.0326483	0.0273277	CCND1/ZFP36L1/HMGN1/SPARC/FGF2/CAV2/F3/THBS1	8
GO:0035767	endothelial cell chemotaxis	3/84	31/18670	0.000360573	0.0326483	0.0273277	TMSB4X/FGF2/THBS1	3
GO:0071560	cellular response to transforming growth factor beta stimulus	6/84	249/18670	0.000904034	0.0486712	0.0407394	ITGA3/ZFP36L1/SMURF2/CAV2/PARP1/THBS1	6
P2-1
ID	Description	GeneRatio	BgRatio	pvalue	p.adjust	qvalue	geneID	Count
GO:0034599	cellular response to oxidative stress	44010	302/18670	4.75807e-06	0.00162879	0.00120909	HMOX1/NQO1/PRDX1/TXNRD1/SOD2/CYP1B1	6
GO:0019430	removal of superoxide radicals	43918	25/18670	6.79611e-06	0.00162879	0.00120909	NQO1/PRDX1/SOD2	3
GO:0071450	cellular response to oxygen radical	43918	27/18670	8.62554e-06	0.00162879	0.00120909	NQO1/PRDX1/SOD2	3
GO:0071451	cellular response to superoxide	43918	27/18670	8.62554e-06	0.00162879	0.00120909	NQO1/PRDX1/SOD2	3
GO:0000303	response to superoxide	43918	29/18670	1.07537e-05	0.00169051	0.00125491	NQO1/PRDX1/SOD2	3
GO:0000305	response to oxygen radical	43918	30/18670	1.19365e-05	0.00169051	0.00125491	NQO1/PRDX1/SOD2	3
GO:0098869	cellular oxidant detoxification	43949	102/18670	1.55432e-05	0.00195671	0.00145251	NQO1/PRDX1/TXNRD1/SOD2	4
GO:0006979	response to oxidative stress	44010	451/18670	4.60929e-05	0.0043184	0.00320565	HMOX1/NQO1/PRDX1/TXNRD1/SOD2/CYP1B1	6
GO:0072593	reactive oxygen species metabolic process	43979	284/18670	5.80008e-05	0.00469392	0.00348441	PTX3/NQO1/PRDX1/SOD2/CYP1B1	5
GO:2001057	reactive nitrogen species metabolic process	43918	85/18670	0.000274792	0.0141518	0.0105052	PTX3/NQO1/CYP1B1	3
GO:0007601	visual perception	43949	218/18670	0.000297126	0.0146367	0.0108652	TIMP3/RLBP1/EFEMP1/CYP1B1	4
GO:0001523	retinoid metabolic process	43918	104/18670	0.000497079	0.0208589	0.0154841	RLBP1/CYP1B1/TTR	3
GO:0034754	cellular hormone metabolic process	43918	129/18670	0.00093042	0.0319444	0.0237131	ADM/CYP1B1/TTR	3
GO:0042572	retinol metabolic process	43889	41/18670	0.00171538	0.0451982	0.0335517	CYP1B1/TTR	2
p2-2
ID	Description	GeneRatio	BgRatio	pvalue	p.adjust	qvalue	geneID	Count
GO:0072593	reactive oxygen species metabolic process	43962	284/18670	3.37081e-07	7.85899e-05	3.85698e-05	PRDX1/NQO1/HSP90AB1/CLU/SOD2	5
GO:0019430	removal of superoxide radicals	43901	25/18670	3.47478e-07	7.85899e-05	3.85698e-05	PRDX1/NQO1/SOD2	3
GO:0071450	cellular response to oxygen radical	43901	27/18670	4.41618e-07	7.85899e-05	3.85698e-05	PRDX1/NQO1/SOD2	3
GO:0071451	cellular response to superoxide	43901	27/18670	4.41618e-07	7.85899e-05	3.85698e-05	PRDX1/NQO1/SOD2	3
GO:0030301	cholesterol transport	44238	99/18670	0.00148394	0.0190439	0.00934623	ANXA2/CLU	2
GO:0000303	response to superoxide	43901	29/18670	5.51327e-07	7.85899e-05	3.85698e-05	PRDX1/NQO1/SOD2	3
GO:0000305	response to oxygen radical	43901	30/18670	6.12389e-07	7.85899e-05	3.85698e-05	PRDX1/NQO1/SOD2	3
GO:2001057	reactive nitrogen species metabolic process	43901	85/18670	1.46366e-05	0.000704384	0.000345692	NQO1/HSP90AB1/CLU	3
GO:0098869	cellular oxidant detoxification	43901	102/18670	2.5305e-05	0.00102552	0.000503296	PRDX1/NQO1/SOD2	3
GO:0006979	response to oxidative stress	43932	451/18670	9.68995e-05	0.00257285	0.00126268	PRDX1/NQO1/LDHA/SOD2	4
GO:0006805	xenobiotic metabolic process	43872	125/18670	0.00235103	0.0262361	0.012876	NQO1/HSP90AB1	2
GO:0032377	regulation of intracellular lipid transport	43841	11/18670	0.00646365	0.0440444	0.0216158	ANXA2	1
GO:0032383	regulation of intracellular cholesterol transport	43841	11/18670	0.00646365	0.0440444	0.0216158	ANXA2	1
P3
ID	Description	GeneRatio	BgRatio	pvalue	p.adjust	qvalue	geneID	Count
GO:0006979	response to oxidative stress	9/42	451/18670	5.68267e-07	0.000400912	0.000282339	AREG/STC2/BNIP3/GPX1/LDHA/BTG1/CYP1B1/HMOX1/GCLC	9
GO:0042542	response to hydrogen peroxide	6/42	146/18670	8.5809e-07	0.000403589	0.000284224	AREG/BNIP3/GPX1/LDHA/CYP1B1/HMOX1	6
GO:0070482	response to oxygen levels	8/42	394/18670	2.30822e-06	0.00081177	0.000571682	CDKN1A/STC2/BNIP3/LDHA/HILPDA/HMOX1/ADM/ANKRD1	8
GO:0006690	icosanoid metabolic process	4/42	114/18670	0.000123387	0.00600343	0.00422787	GPX1/CYP1B1/PTGR1/FADS1	4
GO:0033629	negative regulation of cell adhesion mediated by integrin	2/42	11/18670	0.000268254	0.00879811	0.00619599	SERPINE1/CYP1B1	2
GO:0030336	negative regulation of cell migration	5/42	334/18670	0.000878754	0.0156952	0.0110532	IGFBP3/SERPINE1/CYP1B1/HMOX1/TIMP1	5
GO:0072593	reactive oxygen species metabolic process	5/42	284/18670	0.00042195	0.00976019	0.00687353	CDKN1A/BNIP3/GPX1/CYP1B1/GADD45A	5
GO:1901568	fatty acid derivative metabolic process	4/42	167/18670	0.000530289	0.0113369	0.00798394	GPX1/CYP1B1/PTGR1/FADS1	4
GO:2000377	regulation of reactive oxygen species metabolic process	4/42	195/18670	0.000946951	0.016175	0.0113911	CDKN1A/BNIP3/CYP1B1/GADD45A	4
GO:0033559	unsaturated fatty acid metabolic process	3/42	110/18670	0.00193284	0.0250205	0.0176205	CYP1B1/PTGR1/FADS1	3
GO:0001952	regulation of cell-matrix adhesion	3/42	119/18670	0.00241815	0.0295922	0.02084	S100A10/SERPINE1/RHOD	3
GO:0034599	cellular response to oxidative stress	4/42	302/18670	0.00463202	0.0460267	0.0324139	BNIP3/GPX1/CYP1B1/HMOX1	4
P4
ID	Description	GeneRatio	BgRatio	pvalue	p.adjust	qvalue	geneID	Count
GO:0006984	ER-nucleus signaling pathway	8/130	46/18670	9.29066e-10	1.85027e-07	1.37442e-07	DDIT3/PPP1R15A/CXCL8/ATF3/HERPUD1/INSIG1/HSPA5/ATF4	8
GO:1905897	regulation of response to endoplasmic reticulum stress	9/130	84/18670	6.89462e-09	9.91676e-07	7.36635e-07	HSPA1A/DDIT3/PPP1R15A/CLU/DNAJB9/HERPUD1/PMAIP1/NUPR1/HSPA5	9
GO:0034976	response to endoplasmic reticulum stress	13/130	285/18670	9.89397e-08	9.48722e-06	7.04728e-06	HSPA1A/DDIT3/PPP1R15A/CXCL8/ATF3/CLU/JUN/DNAJB9/HERPUD1/PMAIP1/NUPR1/HSPA5/ATF4	13
GO:1903573	negative regulation of response to endoplasmic reticulum stress	6/130	44/18670	5.76683e-07	4.66573e-05	3.46579e-05	HSPA1A/PPP1R15A/CLU/DNAJB9/HERPUD1/HSPA5	6
GO:0006979	response to oxidative stress	14/130	451/18670	3.20675e-06	0.000202494	0.000150417	HSPA1A/HSPA1B/HSPB1/CRYAB/FOSL1/OSER1/JUN/FOS/SOD2/PRDX1/BTG1/ATF4/IL6/GCLM	14
GO:0061684	chaperone-mediated autophagy	4/130	16/18670	3.82815e-06	0.00023049	0.000171213	HSP90AA1/HSPA8/BAG3/CLU	4
GO:0071248	cellular response to metal ion	9/130	188/18670	6.78995e-06	0.000303089	0.00022514	MT1G/FOSB/JUN/JUNB/FOS/ID2/CACYBP/HSPA5/ATF4	9
GO:1905898	positive regulation of response to endoplasmic reticulum stress	4/130	38/18670	0.000137893	0.0027462	0.00203993	DDIT3/PPP1R15A/HERPUD1/PMAIP1	4
GO:0051592	response to calcium ion	6/130	148/18670	0.000596721	0.00808853	0.00600832	FOSB/JUN/JUNB/FOS/CACYBP/HSPA5	6
GO:0062012	regulation of small molecule metabolic process	10/130	429/18670	0.000848329	0.0106103	0.0078815	PHLDA2/NR1D1/IDI1/EGR1/ADM/PMAIP1/INSIG1/NUPR1/HMGCS1/FDPS	10
P5
ID	Description	GeneRatio	BgRatio	pvalue	p.adjust	qvalue	geneID	Count
GO:0031667	response to nutrient levels	12/45	499/18670	1.503e-09	2.61823e-06	1.84791e-06	UPP1/MAP1LC3B/CCK/ASNS/MAP1B/EIF4EBP1/HSPA5/ATF4/ATP2B1/GDF15/STC2/NQO1	12
GO:0006979	response to oxidative stress	9/45	451/18670	1.05911e-06	0.000922483	0.000651073	ANXA1/ATF4/SLC7A11/PSAP/MGST1/STC2/TXN/BTG1/NQO1	9
GO:0034599	cellular response to oxidative stress	7/45	302/18670	7.24276e-06	0.00163007	0.00115047	ANXA1/ATF4/SLC7A11/PSAP/MGST1/TXN/NQO1	7
GO:1902883	negative regulation of response to oxidative stress	4/45	59/18670	1.21647e-05	0.00163007	0.00115047	ATF4/SLC7A11/PSAP/TXN	4
GO:0034976	response to endoplasmic reticulum stress	6/45	285/18670	5.9291e-05	0.0041314	0.00291587	NUPR1/TRIB3/ASNS/HSPA5/ATF4/STC2	6
GO:0006984	ER-nucleus signaling pathway	3/45	46/18670	0.000184735	0.0071513	0.00504727	ASNS/HSPA5/ATF4	3
GO:0007179	transforming growth factor beta receptor signaling pathway	4/45	199/18670	0.00132582	0.0268948	0.0189819	HSPA5/DAB2/GDF15/SOX11	4
GO:0006520	cellular amino acid metabolic process	5/45	348/18670	0.00144868	0.0276305	0.0195012	ASNS/PSAT1/ATF4/SLC7A11/NQO1	5
GO:0019216	regulation of lipid metabolic process	5/45	410/18670	0.00295772	0.0400433	0.0282619	PLIN2/ANXA1/TRIB3/PSAP/FGF2	5
GO:0033280	response to vitamin D	2/45	37/18670	0.00358571	0.0446165	0.0314896	ATP2B1/STC2	2
GO:0043270	positive regulation of ion transport	4/45	275/18670	0.00427034	0.0491719	0.0347047	CCK/LGALS3/ATF4/ATP2B1	4
P6
ID	Description	GeneRatio	BgRatio	pvalue	p.adjust	qvalue	geneID	Count
GO:0034976	response to endoplasmic reticulum stress	24/148	285/18670	4.89531e-18	2.29688e-15	1.90659e-15	HERPUD1/HSPA5/HSP90B1/P4HB/DDIT3/CXCL8/DNAJB11/SERP1/DNAJB9/ATF3/DNAJC3/PDIA4/MANF/ATF4/SDF2L1/TSPYL2/HSPA1A/XBP1/PPP1R15A/STC2/SESN2/TRIB3/CTH/KDELR3	24
GO:0006984	ER-nucleus signaling pathway	10/148	46/18670	2.30181e-12	7.71436e-10	6.40354e-10	HERPUD1/HSPA5/HSP90B1/DDIT3/CXCL8/ATF3/ATF4/INSIG1/XBP1/PPP1R15A	10
GO:0031667	response to nutrient levels	21/148	499/18670	4.36763e-10	1.02465e-07	8.50539e-08	HSPA5/HSP90B1/DDIT3/ATF3/SRSF2/FADS1/ATF4/MAP1LC3B/NAMPT/GCLC/XBP1/HMGCS1/NPRL2/GCLM/STC2/CCK/GABARAPL1/SESN2/LDLR/NUCB2/NQO1	21
GO:1905897	regulation of response to endoplasmic reticulum stress	9/148	84/18670	2.14914e-08	3.60134e-06	2.9894e-06	HERPUD1/HSPA5/DDIT3/DNAJB9/DNAJC3/MANF/HSPA1A/XBP1/PPP1R15A	9
GO:0008203	cholesterol metabolic process	11/148	150/18670	3.09967e-08	4.84788e-06	4.02413e-06	IDI1/SQLE/FDPS/INSIG1/HMGCS1/MSMO1/MVD/LDLR/APOL2/SCD/FASN	11
GO:1903573	negative regulation of response to endoplasmic reticulum stress	7/148	44/18670	5.11368e-08	6.40136e-06	5.31364e-06	HERPUD1/HSPA5/DNAJB9/DNAJC3/HSPA1A/XBP1/PPP1R15A	7
GO:0006979	response to oxidative stress	15/148	451/18670	3.08246e-06	0.000153861	0.000127717	P4HB/BTG1/ATF4/HSPA1A/GCLC/HSPA1B/GCLM/STC2/KDM6B/SESN2/SETX/OSER1/PRDX1/NQO1/CRYAB	15
GO:0006534	cysteine metabolic process	3/148	12/18670	0.000101903	0.00249025	0.00206711	GCLC/GCLM/CTH	3
GO:0006914	autophagy	13/148	496/18670	0.000164246	0.00360112	0.00298922	DDIT3/MAP1LC3B/NAMPT/XBP1/NPRL2/BAG3/TMEM41B/BNIP3L/GABARAPL1/SESN2/SQSTM1/TRIB3/EEF1A1	13
GO:1905898	positive regulation of response to endoplasmic reticulum stress	4/148	38/18670	0.000226947	0.00479655	0.00398153	HERPUD1/DDIT3/XBP1/PPP1R15A	4
GO:0005996	monosaccharide metabolic process	8/148	287/18670	0.00208628	0.0286223	0.0237588	SERP1/ATF3/ATF4/GCLC/PHLDA2/SESN2/GOT1/B4GALT1	8
GO:0033197	response to vitamin E	2/148	12/18670	0.00391037	0.0434774	0.0360897	SRSF2/HMGCS1	2
P7
ID	Description	GeneRatio	BgRatio	pvalue	p.adjust	qvalue	geneID	Count
GO:0072413	signal transduction involved in mitotic cell cycle checkpoint	5/79	59/18670	4.99593e-06	0.00102099	0.000799348	CDKN1A/BTG2/GADD45A/MDM2/SOX4	5
GO:0072593	reactive oxygen species metabolic process	8/79	284/18670	2.66126e-05	0.00292117	0.00228704	NQO1/GPX1/CLU/CDKN1A/SESN2/GADD45A/PID1/PMAIP1	8
GO:0034976	response to endoplasmic reticulum stress	8/79	285/18670	2.72885e-05	0.00292117	0.00228704	CLU/NUPR1/ATF3/SESN2/FBXO2/CREBRF/PMAIP1/ASNS	8
GO:0031667	response to nutrient levels	10/79	499/18670	4.69349e-05	0.00458738	0.00359154	NQO1/CDKN1A/ATF3/SESN2/MDM2/TYMS/GLUL/CCK/PMAIP1/ASNS	10
GO:0050849	negative regulation of calcium-mediated signaling	3/79	31/18670	0.000300935	0.0150334	0.0117699	RCAN1/FHL2/CALM1	3
GO:0006575	cellular modified amino acid metabolic process	5/79	188/18670	0.00121115	0.0324127	0.0253765	GPX1/CKB/GAMT/GSTM3/TYMS	5
GO:0061684	chaperone-mediated autophagy	2/79	16/18670	0.0020414	0.0411956	0.0322527	CLU/EEF1A1	2
GO:0009200	deoxyribonucleoside triphosphate metabolic process	2/79	18/18670	0.00258856	0.0476973	0.0373431	RRM2B/TYMS	2
GO:1900543	negative regulation of purine nucleotide metabolic process	2/79	18/18670	0.00258856	0.0476973	0.0373431	NUPR1/PID1	2
GO:0010675	regulation of cellular carbohydrate metabolic process	4/79	137/18670	0.00272444	0.0487622	0.0381768	PHLDA2/NUPR1/SESN2/PMAIP1	4
