# Supplementary material for: A Single-Cell Transcriptome Atlas of the Human Retinal Pigment Epithelium
Source: Front Cell Dev Biol. 2021 Dec 17;9:802457. doi: 10.3389/fcell.2021.802457 (PMC8718768; doi:10.3389/fcell.2021.802457)
Supplement: Supplementary file 6 [file Table4.xlsx]

## Sheet: Table 4
GO Analysis of M1 and M2
M1
ID	Description	GeneRatio	BgRatio	pvalue	p.adjust	qvalue	geneID	Count
GO:0034109	homotypic cell-cell adhesion	18/270	85/18862	1.85e-16	3.49e-13	2.74e-13	ACTG1/SERPINE2/FN1/ACTB/TLN1/LGALS1/PLPP3/CD9/PDPN/CLIC1/CD99/MYL12A/FLNA/MYH9/PLAUR/PDGFRA/FIBP/PPIA	18
GO:0031589	cell-substrate adhesion	27/270	359/18862	2.14e-12	1.35e-09	1.06e-09	HAS2/THY1/ITGB1/SERPINE1/ACTG1/FN1/LGALS1/CCDC80/PDPN/COL1A1/ID1/FLNA/ACTN1/AXL/MAP4K4/ITGA2/ARPC2/ITGB1BP1/TRIOBP/ACTN4/CORO1C/FERMT2/PXN/ARL2/ITGBL1/EPHB1/ITGB5	27
GO:0030198	extracellular matrix organization	26/270	393/18862	9.7e-11	3.28e-08	2.57e-08	HAS2/PTX3/ITGB1/SERPINE1/CAV1/FN1/CCDC80/PDPN/SPARC/COL1A1/ENG/CAPN2/VCAN/CAV2/COL6A2/ITGA2/MMP2/COL6A1/TGFB1/ADAMTS6/PDGFRA/FSCN1/COL4A1/DDR2/FBN1/ITGB5	26
GO:0045229	external encapsulating structure organization	26/270	396/18862	1.14e-10	3.28e-08	2.57e-08	HAS2/PTX3/ITGB1/SERPINE1/CAV1/FN1/CCDC80/PDPN/SPARC/COL1A1/ENG/CAPN2/VCAN/CAV2/COL6A2/ITGA2/MMP2/COL6A1/TGFB1/ADAMTS6/PDGFRA/FSCN1/COL4A1/DDR2/FBN1/ITGB5	26
GO:0010810	regulation of cell-substrate adhesion	18/270	218/18862	2.63e-09	4.51e-07	3.54e-07	HAS2/THY1/SERPINE1/ACTG1/FN1/LGALS1/CCDC80/PDPN/COL1A1/FLNA/MAP4K4/ARPC2/ITGB1BP1/TRIOBP/ACTN4/CORO1C/FERMT2/ARL2	18
GO:0051495	positive regulation of cytoskeleton organization	18/270	220/18862	3.04e-09	4.99e-07	3.92e-07	TPM1/ARPC1B/PFN1/ID1/FLNA/ARPC1A/ARPC2/ITGB1BP1/HRAS/PFN2/WDR1/RHOC/CDC42EP1/FERMT2/PXN/ARL2/MYO1C/ACTR3	18
GO:0034329	cell junction assembly	24/270	425/18862	1.2e-08	1.51e-06	1.19e-06	THY1/CAV1/ACTG1/FN1/ACTB/TLN1/CD9/FLNA/ACTN1/MAP4K4/ITGA2/ITGB1BP1/PLEC/AMIGO2/CDH11/WDR1/CORO1C/FSCN1/RHOC/FERMT2/ARL2/CD151/MYO1C/EPHB1	24
GO:0150115	cell-substrate junction organization	12/270	106/18862	3.87e-08	3.95e-06	3.1e-06	THY1/ACTG1/FN1/TLN1/ACTN1/MAP4K4/ITGA2/ITGB1BP1/PLEC/CORO1C/FERMT2/CD151	12
GO:0034446	substrate adhesion-dependent cell spreading	12/270	108/18862	4.78e-08	4.75e-06	3.73e-06	HAS2/FN1/PDPN/FLNA/AXL/ARPC2/ITGB1BP1/TRIOBP/ACTN4/CORO1C/FERMT2/PXN	12
GO:0045216	cell-cell junction organization	15/270	209/18862	3.58e-07	2.56e-05	2e-05	CAV1/ACTG1/ACTB/TLN1/CD9/FLNA/CDH11/TGFB1/WDR1/FSCN1/RHOC/FERMT2/CCM2/ARL2/MYO1C	15
M2
ID	Description	GeneRatio	BgRatio	pvalue	p.adjust	qvalue	geneID	Count
GO:0006457	protein folding	27/254	233/18862	1.06e-17	1.45e-14	1.18e-14	DERL1/PPIG/DNAJB2/UBXN1/CCT4/CDC37L1/PTGES3/SDF2/CHORDC1/TCP1/PPIB/ST13/DNAJC2/PPIF/HSPA9/DNAJC25/AHSA1/BAG3/DNAJA1/HSPE1/HSPH1/HSP90AA1/DNAJB1/HSPA1B/HSPA5/CRYAB/HSPA1A	27
GO:0006986	response to unfolded protein	24/254	185/18862	5.46e-17	3.68e-14	3.01e-14	DERL1/DNAJB2/HSPA4/SRPRA/NFE2L2/HSPA9/TSPYL2/BAG3/SERP1/XBP1/DNAJA1/HSPB8/HSPE1/PPP1R15A/HSPH1/HSP90AA1/DNAJB1/HSPA1B/DNAJB9/HSPA5/ATF3/DDIT3/HSPA1A/HERPUD1	24
GO:0034620	cellular response to unfolded protein	17/254	149/18862	1.81e-11	3.28e-09	2.69e-09	DERL1/SRPRA/NFE2L2/HSPA9/TSPYL2/BAG3/SERP1/XBP1/HSPB8/PPP1R15A/HSPA1B/DNAJB9/HSPA5/ATF3/DDIT3/HSPA1A/HERPUD1	17
GO:0034976	response to endoplasmic reticulum stress	22/254	296/18862	9.94e-11	1.23e-08	1e-08	DERL1/SEC61B/BBC3/DNAJB2/UBXN1/SRPRA/TMCO1/TNFRSF10B/NFE2L2/NUPR1/UFM1/TSPYL2/SERP1/SESN2/XBP1/PPP1R15A/DNAJB9/HSPA5/ATF3/DDIT3/HSPA1A/HERPUD1	22
GO:0050821	protein stabilization	15/254	191/18862	4.99e-08	3.48e-06	2.84e-06	TBRG1/GOLGA7/CAMLG/CCT4/CDC37L1/PTGES3/TCP1/PPIB/BAG3/UBE2B/CDKN1A/HSP90AA1/HSPA1B/CRYAB/HSPA1A	15
GO:1905897	regulation of response to endoplasmic reticulum stress	10/254	81/18862	1.33e-07	8.63e-06	7.06e-06	UBXN1/NFE2L2/NUPR1/XBP1/PPP1R15A/DNAJB9/HSPA5/DDIT3/HSPA1A/HERPUD1	10
GO:0006984	ER-nucleus signaling pathway	8/254	53/18862	5.09e-07	2.66e-05	2.17e-05	TMCO1/NFE2L2/XBP1/PPP1R15A/HSPA5/ATF3/DDIT3/HERPUD1	8
GO:0071453	cellular response to oxygen levels	15/254	231/18862	5.92e-07	2.93e-05	2.39e-05	PSMD14/PSMB3/PSMD6/PSMD13/PSMA5/PSMB2/PSMD12/PSMA3/BNIP3L/ATP6V1G1/NFE2L2/PSMB1/UBB/HMOX1/UBC	15
GO:0070482	response to oxygen levels	18/254	385/18862	5.16e-06	0.000175262	0.000143286	PSMD14/PSMB3/PSMD6/PSMD13/PSMA5/PSMB2/PSMD12/PSMA3/BNIP3L/ATP6V1G1/NFE2L2/PSMB1/UBB/HMOX1/SOD2/CDKN1A/UBC/CRYAB	18
GO:0006979	response to oxidative stress	17/254	444/18862	0.000115952	0.00221943	0.00181449	SFPQ/BRF2/SOD1/NFE2L2/PPIF/PRDX1/SESN2/ZNF622/SLC7A11/TXNRD1/HMOX1/OSER1/SOD2/GCLM/HSPA1B/CRYAB/HSPA1A	17
