# Supplementary material for: A Single-Cell Transcriptome Atlas of the Human Retinal Pigment Epithelium
Source: Front Cell Dev Biol. 2021 Dec 17;9:802457. doi: 10.3389/fcell.2021.802457 (PMC8718768; doi:10.3389/fcell.2021.802457)
Supplement: Supplementary file 7 [file Table1.xlsx]

## Sheet: Table 1
DEGs between macular RPE and peripheral RPE
	p_val	avg_log2FC	pct.1	pct.2	p_val_adj
CTGF	7.13358e-137	3.02515	0.923	0.712	1.51275e-132
FST	1.73008e-237	2.58032	0.775	0.2	3.66882e-233
KCNMA1	1.67683e-152	2.51984	0.95	0.783	3.55589e-148
ADIRF	0	2.36659	0.943	0.115	0
FN1	7.71004e-265	2.35286	0.784	0.184	1.63499e-260
ANXA1	1.16449e-220	2.29666	1	0.745	2.46941e-216
IGFBP6	6.05142e-198	2.1576	0.93	0.645	1.28326e-193
FRMD6	1.12424e-175	2.0768	0.902	0.57	2.38406e-171
AKAP12	1.77956e-183	2.04711	0.984	0.849	3.77374e-179
CXCL8	1.49112e-29	2.00203	0.423	0.225	3.16208e-25
GDF15	6.6979e-58	1.92359	0.78	0.603	1.42036e-53
MMP2	0	1.9067	0.911	0.251	0
CTSL	7.16144e-113	1.90459	0.968	0.872	1.51865e-108
ID3	2.08879e-123	1.8922	0.911	0.531	4.42948e-119
MT2A	8.88966e-170	1.83894	1	1	1.88514e-165
IER3	6.17758e-152	1.8173	0.952	0.749	1.31002e-147
PTRF	1.36883e-227	1.65184	0.995	0.847	2.90274e-223
LINC00152	2.18882e-118	1.63057	0.986	0.891	4.64161e-114
ESM1	7.11693e-269	1.62338	0.793	0.19	1.50922e-264
PRKCDBP	0	1.60542	0.952	0.037	0
IGFBP4	0	1.57803	0.834	0.08	0
COL1A2	0	1.56338	0.743	0.033	0
PTX3	8.85789e-88	1.52946	0.707	0.35	1.8784e-83
AKR1C1	1.45831e-138	1.51647	0.595	0.176	3.0925e-134
RALA	7.66891e-164	1.51402	0.982	0.945	1.62627e-159
TIMP1	1.0488e-83	1.50043	1	0.996	2.22407e-79
COL1A1	0	1.4803	0.614	0.046	0
PRRX1	0	1.46759	0.88	0.199	0
TPM4	6.42259e-153	1.46286	0.98	0.929	1.36197e-148
INHBA	2.93291e-267	1.43949	0.755	0.162	6.21953e-263
PPP1R15A	7.19693e-107	1.41454	0.93	0.829	1.52618e-102
ADAMTS1	5.69627e-90	1.40325	0.825	0.577	1.20795e-85
IFI16	2.34875e-218	1.38727	0.859	0.36	4.98075e-214
TGFBI	8.77938e-150	1.37663	0.855	0.376	1.86176e-145
SERPINE2	1.83411e-75	1.37094	0.943	0.812	3.88942e-71
CLMP	6.62689e-208	1.3565	0.914	0.442	1.4053e-203
S100A4	1.63039e-43	1.34776	0.711	0.558	3.4574e-39
PDLIM4	4.65711e-171	1.33872	0.95	0.628	9.87587e-167
HMOX1	1.02267e-38	1.30613	0.939	0.952	2.16867e-34
LIMA1	2.52317e-190	1.29478	0.9	0.448	5.35064e-186
PHLDA1	4.95228e-61	1.26817	0.932	0.854	1.05018e-56
TAGLN	1.49607e-30	1.26529	0.68	0.49	3.17256e-26
LAMC2	4.47256e-126	1.26389	0.786	0.419	9.48451e-122
PLPP3	3.61812e-249	1.25347	0.818	0.24	7.67258e-245
HAS2	0	1.23342	0.514	0.015	0
PLAUR	2.55048e-137	1.18581	0.936	0.765	5.40854e-133
FABP5	8.04858e-62	1.15304	0.948	0.889	1.70678e-57
RND3	7.36784e-62	1.14623	0.932	0.918	1.56242e-57
MYO10	2.35466e-117	1.14485	0.884	0.693	4.99329e-113
TXNIP	4.08868e-245	1.12064	0.748	0.177	8.67045e-241
PTGS2	0	1.10597	0.634	0.026	0
TMSB4X	5.77074e-93	1.08113	1	1	1.22374e-88
ITGB1	6.41771e-102	1.08105	0.982	0.959	1.36094e-97
THY1	1.96473e-164	1.06085	0.502	0.094	4.16642e-160
TUBB	1.22303e-92	1.03735	0.998	0.977	2.59355e-88
MIR4435-2HG	2.74114e-83	1.03228	0.966	0.852	5.81286e-79
FOXP1	1.27374e-212	1.01581	0.898	0.404	2.70108e-208
SPARC	1.13495e-66	0.997212	0.864	0.738	2.40677e-62
SLC9A3R2	2.93379e-105	0.993158	0.834	0.606	6.2214e-101
CALD1	4.29984e-68	0.991989	0.993	0.944	9.11823e-64
GSTO1	1.56016e-117	0.991637	1	0.994	3.30848e-113
PITX1	0	0.986135	0.805	0.049	0
S100A16	1.70657e-94	0.981076	0.986	0.925	3.61894e-90
NRP2	2.24719e-163	0.975269	0.805	0.335	4.76539e-159
S100A11	3.27924e-152	0.971971	1	1	6.95395e-148
MGP	2.56424e-266	0.96116	0.359	0.026	5.43772e-262
IFITM3	1.91176e-113	0.960198	0.984	0.925	4.05407e-109
CCND1	7.55253e-55	0.937662	0.98	0.966	1.60159e-50
EMP3	2.74078e-93	0.929198	1	0.973	5.81211e-89
DAB2	1.25214e-111	0.928786	0.961	0.814	2.6553e-107
MEG3	0	0.920429	0.807	0.115	0
RP11-400N13.3	2.26045e-69	0.919381	0.607	0.297	4.79351e-65
MSC	8.55246e-108	0.918669	0.734	0.369	1.81363e-103
LINC00973	2.4676e-49	0.917038	0.723	0.496	5.23279e-45
LMCD1	3.52643e-53	0.907528	0.532	0.264	7.47815e-49
GLIPR1	7.56836e-81	0.906122	0.943	0.681	1.60495e-76
CYR61	3.67338e-37	0.899728	0.93	0.932	7.78976e-33
MIR22HG	3.76057e-67	0.896016	0.757	0.58	7.97467e-63
LDHA	5.46654e-74	0.891542	0.998	0.975	1.15923e-69
ACTG1	6.51877e-62	0.891175	1	0.999	1.38237e-57
IL11	2.56842e-23	0.877833	0.416	0.246	5.4466e-19
MYDGF	2.78966e-150	0.873419	1	0.991	5.91575e-146
RGS4	4.17343e-155	0.86711	0.55	0.126	8.85018e-151
ATF4	5.97461e-46	0.857139	0.959	0.929	1.26698e-41
LRRC59	7.47548e-145	0.855084	0.984	0.924	1.58525e-140
TPM2	1.24872e-36	0.852862	0.925	0.869	2.64803e-32
COL6A2	2.23989e-180	0.852648	0.8	0.298	4.74991e-176
SLC1A5	9.04942e-303	0.8521	0.805	0.18	1.91902e-298
ANXA5	3.40668e-71	0.847335	0.989	0.984	7.22421e-67
MEDAG	0	0.844276	0.639	0.051	0
DUSP1	3.08543e-55	0.842529	0.88	0.767	6.54297e-51
PPP1R18	1.33983e-166	0.830101	0.882	0.533	2.84125e-162
RP11-14N7.2	8.53616e-113	0.828698	0.936	0.792	1.81018e-108
HSPA5	7.74197e-42	0.828101	0.968	0.927	1.64176e-37
TNFRSF12A	2.26821e-115	0.823994	1	0.998	4.80996e-111
MAP1A	4.1305e-111	0.822276	0.793	0.419	8.75914e-107
PRDX1	3.22317e-74	0.821579	1	0.995	6.83505e-70
LGALS1	5.66999e-46	0.817726	0.998	0.997	1.20238e-41
IL6ST	1.92903e-105	0.81363	0.939	0.785	4.09071e-101
DCN	0	0.812426	0.511	0.009	0
DNM3OS	0	0.811607	0.666	0.01	0
CSRP1	5.97275e-151	0.811213	0.87	0.498	1.26658e-146
TUBA1B	2.99555e-55	0.804786	0.998	0.984	6.35237e-51
FHL1	0	0.79933	0.78	0.098	0
OSTC	3.62067e-136	0.797739	0.964	0.876	7.67799e-132
MGLL	2.04706e-72	0.793282	0.957	0.88	4.341e-68
SERPINE1	1.94903e-30	0.792549	0.961	0.966	4.13311e-26
EIF5	1.67618e-74	0.791975	0.993	0.974	3.5545e-70
PRSS3	5.94908e-155	0.786411	0.523	0.12	1.26156e-150
CD99	1.35178e-102	0.781993	0.991	0.933	2.86658e-98
ACTB	3.20298e-71	0.773674	1	1	6.79224e-67
TBX3	5.32451e-180	0.771618	0.711	0.219	1.12911e-175
TMSB10	1.76685e-65	0.769815	1	1	3.74679e-61
SRGN	0	0.768447	0.523	0.02	0
CAPN2	1.53683e-97	0.75744	0.936	0.881	3.25901e-93
EMP1	9.14517e-147	0.75531	0.832	0.416	1.93932e-142
TGM2	8.76266e-85	0.750098	0.814	0.432	1.85821e-80
RPP25	2.46114e-91	0.744891	0.718	0.421	5.21909e-87
PTGR1	2.03579e-33	0.744136	0.939	0.891	4.3171e-29
ENG	0	0.743927	0.768	0.041	0
AC019172.2	2.09992e-22	0.742198	0.443	0.276	4.45309e-18
PITX2	0	0.739168	0.725	0.013	0
TUBB6	1.24722e-77	0.73876	0.966	0.918	2.64486e-73
BPGM	1.20516e-165	0.731906	0.809	0.354	2.55566e-161
KDELR2	1.96839e-108	0.726853	0.995	0.96	4.17417e-104
SSR3	3.47005e-98	0.725437	1	0.999	7.3586e-94
RCN3	0	0.725395	0.65	0.074	0
RHOA	2.00761e-86	0.720932	0.998	0.994	4.25734e-82
TMED9	1.95917e-107	0.710121	0.991	0.96	4.15462e-103
ABI3BP	0	0.705412	0.67	0.071	0
EIF1	1.85598e-79	0.705308	1	1	3.93579e-75
CALU	4.91943e-87	0.704303	0.986	0.932	1.04321e-82
MANF	1.30428e-52	0.699854	0.957	0.897	2.76586e-48
IFITM2	3.79447e-142	0.698296	0.832	0.341	8.04656e-138
SMIM3	1.82258e-116	0.698073	0.82	0.454	3.86495e-112
CLIC1	1.07935e-100	0.697382	1	0.998	2.28887e-96
RPL7L1	1.25972e-89	0.682754	0.936	0.896	2.67136e-85
CDK5RAP2	2.7272e-36	0.6819	0.7	0.534	5.7833e-32
FTL	2.42623e-32	0.681888	1	1	5.14507e-28
MORF4L2	1.16946e-84	0.680495	0.991	0.945	2.47995e-80
SSR2	3.05265e-87	0.673278	0.984	0.958	6.47344e-83
UBC	3.53922e-21	0.672428	0.989	0.978	7.50528e-17
PPIB	6.87014e-66	0.670053	0.991	0.986	1.45688e-61
FABP4	8.78339e-71	0.667972	0.225	0.04	1.86261e-66
NPM1	1.06836e-53	0.666334	1	1	2.26556e-49
TUBA1C	2.54363e-52	0.662137	0.993	0.966	5.39402e-48
PDIA3	6.828e-51	0.661649	0.939	0.898	1.44795e-46
STC1	8.61788e-151	0.65824	0.373	0.054	1.82751e-146
ARHGDIA	5.87309e-108	0.658238	0.991	0.955	1.24545e-103
TAGLN2	8.61233e-80	0.652549	0.998	0.978	1.82633e-75
NOP56	1.48625e-53	0.652349	0.943	0.914	3.15174e-49
FOSL1	8.17376e-82	0.651888	0.909	0.773	1.73333e-77
HLA-E	4.70629e-86	0.650371	0.895	0.79	9.98015e-82
AKR1C2	3.32906e-146	0.64873	0.42	0.075	7.0596e-142
ITGA2	1.52436e-151	0.645273	0.634	0.19	3.23255e-147
RP11-879F14.2	1.14474e-247	0.64461	0.73	0.159	2.42753e-243
RP11-180C1.1	1.42441e-26	0.643096	0.709	0.586	3.0206e-22
LY6E	5.37589e-74	0.638944	0.959	0.857	1.14001e-69
GYPC	5.34208e-159	0.636807	0.636	0.174	1.13284e-154
ARF1	1.94025e-104	0.635117	0.995	0.979	4.1145e-100
RAN	1.33805e-103	0.634287	1	0.999	2.83747e-99
IFI27	1.8675e-33	0.631846	0.293	0.117	3.96023e-29
SERBP1	4.64198e-100	0.629619	1	0.989	9.84378e-96
TSC22D1	2.06823e-37	0.629095	0.882	0.777	4.3859e-33
AMIGO2	7.00237e-92	0.627543	0.541	0.188	1.48492e-87
NNMT	0	0.627012	0.452	0.026	0
SERP1	4.99713e-66	0.624786	0.998	0.98	1.05969e-61
ENO1	2.01879e-56	0.622413	1	0.999	4.28105e-52
VIM	3.90361e-41	0.618079	1	1	8.278e-37
HNRNPA2B1	4.31639e-79	0.617466	1	0.991	9.15334e-75
DDX5	5.26547e-53	0.615464	0.97	0.956	1.1166e-48
SERPINH1	1.45673e-73	0.615409	0.839	0.664	3.08915e-69
GPATCH4	4.57645e-82	0.614705	0.966	0.911	9.70482e-78
RTN4	8.03453e-87	0.613741	1	0.998	1.7038e-82
PGRMC1	5.14985e-74	0.613534	0.918	0.861	1.09208e-69
TGFB1	1.4772e-113	0.612722	0.748	0.346	3.13255e-109
SLC43A3	4.07727e-238	0.611553	0.607	0.106	8.64626e-234
ACTR3	1.75291e-89	0.609867	0.957	0.904	3.71722e-85
FSCN1	5.46236e-170	0.609426	0.7	0.212	1.15835e-165
M6PR	7.29879e-66	0.608499	0.891	0.838	1.54778e-61
BMP2	3.75613e-13	0.60625	0.65	0.592	7.96525e-09
RGCC	5.2052e-41	0.604736	0.398	0.175	1.10381e-36
FSTL3	5.56439e-43	0.604512	0.852	0.746	1.17998e-38
B2M	2.05635e-72	0.596099	1	1	4.36071e-68
UCK2	3.22635e-64	0.59431	0.798	0.657	6.84181e-60
ANXA2	2.67742e-63	0.593084	1	1	5.67774e-59
PLIN3	2.23175e-77	0.592626	0.916	0.795	4.73266e-73
WNT5B	4.36147e-117	0.591875	0.652	0.221	9.24893e-113
CCT5	3.79688e-61	0.585511	0.95	0.924	8.05167e-57
TUBB2A	1.48351e-98	0.584495	0.773	0.427	3.14594e-94
PSMB7	5.69098e-70	0.58386	0.989	0.969	1.20683e-65
OAF	7.31566e-132	0.583778	0.761	0.351	1.55136e-127
FAM180A	0	0.582305	0.484	0.018	0
PDIA6	9.96158e-62	0.58156	0.98	0.955	2.11245e-57
KCNE4	0	0.580891	0.432	0.014	0
DHRS7	4.30775e-85	0.579672	0.777	0.533	9.13502e-81
HLA-B	1.97261e-42	0.574814	0.907	0.879	4.18312e-38
CD55	1.71419e-37	0.571894	0.841	0.737	3.63512e-33
GPX8	1.2289e-77	0.571229	0.786	0.468	2.606e-73
DUSP6	1.90275e-43	0.569768	0.689	0.489	4.03498e-39
RHOC	3.72221e-79	0.56866	0.998	0.999	7.89332e-75
AUP1	1.03719e-90	0.5629	0.966	0.892	2.19946e-86
CDH11	2.27569e-148	0.562747	0.725	0.253	4.82582e-144
COL6A1	4.21876e-132	0.562619	0.752	0.329	8.9463e-128
VCAN	3.31258e-106	0.562265	0.566	0.188	7.02467e-102
IGFBP7	2.62341e-17	0.560427	0.989	0.991	5.56321e-13
CKAP4	4.70293e-63	0.558811	0.884	0.749	9.97303e-59
CD59	3.08504e-50	0.558558	0.998	0.999	6.54214e-46
EIF2S1	1.52689e-67	0.557323	0.923	0.865	3.23792e-63
SNHG15	6.66565e-31	0.555197	0.823	0.77	1.41352e-26
CAP1	4.94198e-73	0.553342	0.998	0.978	1.048e-68
NDUFA12	3.49913e-79	0.552445	0.98	0.944	7.42026e-75
SRSF2	1.57972e-31	0.550264	0.97	0.948	3.34994e-27
MARCKS	4.50257e-40	0.549545	0.957	0.877	9.54816e-36
ARHGAP22	1.11663e-122	0.548185	0.648	0.218	2.36792e-118
UBE2L6	3.67278e-119	0.547307	0.73	0.336	7.7885e-115
MYC	3.81174e-29	0.54484	0.786	0.693	8.08318e-25
IER2	3.82033e-56	0.543383	0.889	0.767	8.10139e-52
SLC38A2	3.04128e-103	0.541134	0.823	0.444	6.44935e-99
LIMS1	3.64798e-64	0.540521	0.861	0.769	7.7359e-60
CSNK1A1	2.52022e-63	0.540119	0.98	0.951	5.34438e-59
NCL	4.62209e-52	0.538438	0.998	0.996	9.8016e-48
XBP1	4.6175e-39	0.538015	0.85	0.741	9.79188e-35
HSP90AB1	4.36187e-41	0.537899	1	0.998	9.24978e-37
UGDH	6.06911e-59	0.537893	0.841	0.709	1.28702e-54
SMURF2	2.99228e-29	0.535236	0.8	0.694	6.34542e-25
RNF114	1.91406e-63	0.534063	0.875	0.795	4.05895e-59
SGK1	1.00767e-26	0.531939	0.659	0.503	2.13687e-22
NEK7	8.17304e-76	0.531326	0.816	0.619	1.73317e-71
TPBG	5.67778e-160	0.530429	0.748	0.271	1.20403e-155
EIF3I	2.11389e-60	0.530134	0.989	0.978	4.48271e-56
MT1E	4.25439e-19	0.530119	0.973	0.961	9.02186e-15
KLF2	3.58368e-88	0.529514	0.58	0.231	7.59955e-84
HLA-A	2.42716e-34	0.528039	0.964	0.965	5.14703e-30
SEPT7	6.17904e-74	0.52677	0.964	0.941	1.31033e-69
UFM1	8.5357e-58	0.522204	0.916	0.889	1.81008e-53
CNBP	3.9197e-58	0.518384	0.975	0.968	8.31212e-54
PLAT	2.42245e-180	0.518345	0.368	0.045	5.13704e-176
C1orf21	4.10762e-147	0.516257	0.673	0.211	8.71061e-143
PELO	6.09065e-45	0.514887	0.843	0.772	1.29158e-40
CDC42EP2	8.62653e-162	0.513523	0.661	0.202	1.82934e-157
KLF6	1.87224e-55	0.512921	0.852	0.685	3.97028e-51
AHI1	5.90234e-73	0.512205	0.82	0.576	1.25165e-68
UBE2D3	4.32591e-70	0.512094	0.991	0.989	9.17352e-66
HSPA8	2.66733e-15	0.511792	0.993	0.996	5.65635e-11
CXCL3	1.48854e-64	0.510632	0.298	0.075	3.1566e-60
EIF4A1	4.98287e-32	0.510276	0.941	0.949	1.05667e-27
NOP10	9.49201e-78	0.50927	1	0.997	2.01288e-73
HNRNPK	1.76697e-75	0.50792	0.989	0.98	3.74703e-71
HSP90B1	2.53599e-26	0.506696	0.98	0.958	5.37782e-22
NIFK	1.76384e-48	0.503577	0.9	0.845	3.7404e-44
PFDN2	2.77006e-58	0.499253	0.986	0.972	5.87419e-54
G0S2	3.07162e-117	0.499001	0.334	0.056	6.51368e-113
ALCAM	5.5711e-20	0.497396	0.841	0.806	1.18141e-15
MSN	1.40557e-45	0.496393	0.973	0.947	2.98065e-41
CPED1	0	0.494404	0.6	0.034	0
EMG1	7.82244e-63	0.493682	0.916	0.854	1.65883e-58
DNAJB9	1.68254e-07	0.492029	0.659	0.611	0.003568
MED8	5.87189e-67	0.491684	0.868	0.759	1.24519e-62
MFAP5	6.77351e-133	0.48846	0.327	0.048	1.43639e-128
MEST	7.58353e-27	0.488449	0.511	0.34	1.60816e-22
H1F0	3.90226e-42	0.488035	0.614	0.364	8.27512e-38
PRRC2C	1.06146e-70	0.483653	0.984	0.956	2.25092e-66
TALDO1	2.11276e-29	0.483234	0.968	0.953	4.48031e-25
TXN	2.80882e-30	0.48229	1	1	5.95638e-26
TRAM1	4.90198e-59	0.482194	0.914	0.903	1.03951e-54
SVIL	7.58279e-143	0.482014	0.72	0.259	1.60801e-138
ARF4	2.12244e-38	0.481581	0.991	0.964	4.50085e-34
MPZL1	1.16872e-77	0.481021	0.873	0.768	2.47839e-73
PDGFRA	0	0.480678	0.582	0.019	0
FSTL1	1.45822e-71	0.480174	0.857	0.615	3.09231e-67
HNRNPU	4.0043e-53	0.47954	0.959	0.941	8.49151e-49
FERMT2	4.51413e-64	0.478557	0.893	0.789	9.57266e-60
ISG15	8.97406e-22	0.478456	0.923	0.833	1.90304e-17
RBP4	9.02083e-84	0.477981	0.47	0.15	1.91296e-79
PROCR	4.02116e-76	0.477735	0.782	0.488	8.52726e-72
ATP1B3	7.53652e-47	0.477519	0.95	0.908	1.59819e-42
CALM2	2.06209e-34	0.477184	1	1	4.37287e-30
RHOB	9.04363e-29	0.476911	0.7	0.579	1.91779e-24
SPCS2	3.73254e-47	0.476551	0.952	0.899	7.91522e-43
RSAD2	8.5824e-16	0.473029	0.23	0.113	1.81998e-11
NAGK	9.07339e-57	0.472288	0.818	0.673	1.9241e-52
VASN	1.74833e-45	0.470595	0.714	0.521	3.7075e-41
SQRDL	1.35489e-64	0.465924	0.741	0.527	2.87319e-60
HNRNPDL	6.31697e-41	0.464828	0.968	0.951	1.33958e-36
ASPH	2.84039e-34	0.462224	0.955	0.88	6.02333e-30
PHLDA3	1.83233e-38	0.461955	0.943	0.908	3.88564e-34
SEPT11	3.23783e-62	0.459625	0.884	0.748	6.86615e-58
SBDS	4.39156e-56	0.459087	0.975	0.957	9.31274e-52
CACYBP	4.62412e-36	0.458558	0.95	0.922	9.8059e-32
PDPN	3.46209e-26	0.457761	0.823	0.745	7.34171e-22
HNRNPH3	3.18802e-50	0.456974	0.923	0.889	6.76051e-46
CD44	9.29217e-40	0.456915	0.941	0.914	1.9705e-35
VIMP	3.92321e-31	0.455427	0.968	0.916	8.31957e-27
HSPA9	5.28609e-24	0.45351	0.923	0.935	1.12097e-19
STOM	2.75549e-57	0.453173	0.736	0.518	5.84329e-53
DDX21	1.65105e-56	0.452012	0.982	0.939	3.50122e-52
SNHG7	7.01402e-16	0.45125	0.889	0.906	1.48739e-11
SOX4	7.05798e-30	0.450572	0.725	0.554	1.49672e-25
SNRPB	1.30238e-54	0.450486	0.995	0.988	2.76182e-50
EIF4A3	1.92451e-52	0.448292	0.855	0.694	4.08112e-48
BRIX1	2.32193e-46	0.447521	0.823	0.715	4.92388e-42
SPINK1	5.18259e-40	0.446662	0.214	0.059	1.09902e-35
LAPTM4A	1.93854e-33	0.44615	0.957	0.932	4.11086e-29
HMGA2	3.09195e-58	0.445941	0.766	0.538	6.55678e-54
FAM107B	7.85989e-60	0.445464	0.705	0.42	1.66677e-55
HNRNPA3	5.64736e-50	0.445266	0.982	0.965	1.19758e-45
RBPJ	5.70302e-39	0.442174	0.923	0.862	1.20938e-34
H2AFJ	6.16418e-40	0.44203	0.9	0.786	1.30718e-35
RAB7A	1.36288e-38	0.441884	0.977	0.98	2.89012e-34
IFRD1	2.50235e-43	0.441522	0.845	0.72	5.30649e-39
PNP	1.59524e-55	0.441504	0.827	0.704	3.38287e-51
APOBEC3C	4.15757e-134	0.441155	0.641	0.184	8.81654e-130
PCOLCE	7.07732e-170	0.441059	0.509	0.099	1.50082e-165
SNRPB2	7.06788e-43	0.440035	0.955	0.928	1.49881e-38
TCEAL7	0	0.43429	0.511	0.038	0
NOB1	2.39304e-49	0.434071	0.814	0.732	5.07468e-45
MED10	9.33577e-37	0.433482	0.895	0.863	1.97974e-32
LAMP1	3.68721e-50	0.432892	0.884	0.877	7.81911e-46
RSL1D1	6.90972e-36	0.432684	0.959	0.95	1.46528e-31
RAB10	8.95504e-47	0.431011	0.902	0.905	1.89901e-42
WBP5	2.88859e-52	0.430192	0.957	0.901	6.12554e-48
SLC39A7	2.11582e-49	0.429712	0.834	0.731	4.48682e-45
PSMB2	1.64256e-46	0.429493	0.98	0.932	3.48321e-42
SRSF3	1.45786e-41	0.42868	0.982	0.97	3.09153e-37
TLN1	3.01128e-27	0.427054	0.952	0.917	6.38573e-23
TNFRSF10D	1.93916e-69	0.425945	0.634	0.317	4.11217e-65
NOL7	4.05087e-50	0.425941	0.973	0.949	8.59027e-46
LGALS3	2.42414e-33	0.425121	0.93	0.788	5.14062e-29
NGF	1.5819e-42	0.424848	0.764	0.574	3.35459e-38
GLRX3	3.66286e-37	0.424799	0.95	0.923	7.76746e-33
HSPD1	1.78153e-18	0.42192	0.995	0.99	3.7779e-14
PTGES3	1.98022e-36	0.421654	0.98	0.979	4.19925e-32
PSMA3	1.59275e-34	0.421586	0.92	0.887	3.37759e-30
UCHL1	1.68484e-15	0.419962	0.948	0.967	3.57287e-11
EVA1B	2.87104e-26	0.419155	0.818	0.732	6.08833e-22
SPATS2L	3.62004e-39	0.41851	0.95	0.841	7.67666e-35
RSL24D1	4.75959e-35	0.417644	0.92	0.901	1.00932e-30
LMAN1	2.61384e-45	0.417574	0.93	0.878	5.5429e-41
SAMD9	1.54229e-153	0.417397	0.586	0.147	3.27058e-149
RBFOX2	2.89127e-93	0.416588	0.782	0.45	6.13123e-89
DNAJA1	5.89491e-30	0.415971	0.97	0.931	1.25007e-25
MRTO4	7.09399e-55	0.415781	0.905	0.841	1.50435e-50
DSTN	6.70737e-42	0.414428	0.998	0.991	1.42236e-37
SERTAD1	2.74518e-39	0.412115	0.868	0.781	5.82144e-35
TPM3	2.20838e-52	0.411827	0.998	0.988	4.68309e-48
BZW1	2.44313e-43	0.411714	0.97	0.933	5.1809e-39
TUSC3	2.52291e-46	0.411508	0.864	0.802	5.35007e-42
ZNF622	2.9456e-27	0.410011	0.827	0.741	6.24644e-23
DKC1	2.26716e-42	0.409553	0.845	0.79	4.80773e-38
OLFML3	0	0.406876	0.507	0.027	0
S100A10	2.18589e-24	0.406793	0.989	0.992	4.63539e-20
CD164	2.71079e-42	0.406049	0.925	0.902	5.7485e-38
PAK1IP1	1.05412e-38	0.405071	0.784	0.703	2.23538e-34
MRPL32	4.54955e-38	0.404217	0.9	0.877	9.64777e-34
GAR1	6.97544e-50	0.40413	0.886	0.781	1.47921e-45
FKBP10	5.40388e-110	0.403761	0.691	0.279	1.14595e-105
HLA-C	8.88703e-33	0.403581	0.955	0.913	1.88458e-28
TXNRD2	7.4026e-26	0.403064	0.707	0.62	1.56979e-21
IMPDH2	9.48951e-33	0.402949	0.852	0.785	2.01235e-28
UBE2L3	2.64843e-54	0.402707	0.991	0.985	5.61625e-50
FKBP11	2.21427e-61	0.402428	0.739	0.43	4.69559e-57
GNPNAT1	4.70442e-51	0.401945	0.823	0.694	9.97619e-47
SRGAP1	1.59975e-48	0.401273	0.757	0.574	3.39243e-44
EHD2	5.87012e-98	0.399883	0.748	0.363	1.24482e-93
NOP16	4.55249e-36	0.399743	0.914	0.874	9.65402e-32
IMP3	1.84607e-42	0.399638	0.889	0.842	3.91478e-38
RFK	6.60968e-28	0.398907	0.868	0.827	1.40165e-23
GNL3	2.60404e-32	0.398675	0.877	0.828	5.52213e-28
NAV3	7.12258e-78	0.398066	0.698	0.376	1.51041e-73
DUSP14	1.1776e-37	0.397657	0.855	0.741	2.49722e-33
MTCH1	2.07045e-55	0.397261	0.995	0.978	4.39059e-51
IFI44	2.5294e-181	0.396693	0.552	0.113	5.36385e-177
RAP1B	2.53512e-54	0.396465	0.909	0.858	5.37597e-50
SAR1A	1.19092e-30	0.395956	0.957	0.92	2.52546e-26
SSFA2	2.26209e-45	0.395915	0.809	0.66	4.797e-41
SP100	4.79644e-35	0.395175	0.832	0.763	1.01713e-30
HERPUD1	1.80865e-11	0.395157	0.875	0.825	3.83542e-07
GLRX	7.50254e-18	0.394793	0.716	0.656	1.59099e-13
AHNAK	1.35404e-21	0.394562	0.845	0.795	2.87138e-17
EBNA1BP2	1.69513e-42	0.394526	0.977	0.949	3.5947e-38
BGN	2.80509e-234	0.394324	0.395	0.038	5.94847e-230
MGAT1	2.89997e-54	0.393331	0.827	0.707	6.14968e-50
PLEKHO1	1.56312e-44	0.391609	0.757	0.575	3.31474e-40
TMEM165	3.12697e-47	0.390979	0.927	0.86	6.63105e-43
NAA50	1.88884e-40	0.390436	0.916	0.907	4.00548e-36
HS3ST3A1	5.45122e-83	0.3893	0.668	0.312	1.15599e-78
MBOAT2	4.00387e-25	0.388562	0.777	0.692	8.49061e-21
HMGB1	8.74603e-28	0.388303	0.995	0.992	1.85468e-23
STEAP1	6.28311e-52	0.388267	0.593	0.327	1.3324e-47
FAM114A1	1.57273e-49	0.388237	0.755	0.519	3.33512e-45
HNRNPF	6.32542e-35	0.387882	0.923	0.907	1.34137e-30
RRBP1	1.54915e-18	0.387169	0.909	0.887	3.28513e-14
SYNE1	1.22466e-34	0.387019	0.627	0.431	2.59701e-30
RFTN1	2.08888e-178	0.385521	0.623	0.148	4.42967e-174
ILK	7.45556e-60	0.385375	0.9	0.77	1.58103e-55
DCAF13	1.35645e-39	0.385102	0.836	0.742	2.87649e-35
FAP	0	0.383797	0.564	0.045	0
MRPS30	1.75275e-31	0.382383	0.77	0.723	3.71688e-27
JUNB	1.62417e-14	0.382345	0.745	0.67	3.44421e-10
SNRPD1	4.85495e-39	0.382115	0.998	0.985	1.02954e-34
DDX39A	7.7966e-47	0.381755	0.861	0.706	1.65335e-42
NT5E	1.28092e-50	0.38086	0.736	0.473	2.71631e-46
HLA-DPB1	3.42162e-151	0.380579	0.67	0.21	7.25589e-147
TIMM17A	1.53949e-46	0.380167	0.975	0.939	3.26465e-42
EXT1	1.46478e-47	0.379383	0.841	0.66	3.1062e-43
TWIST2	0	0.37937	0.58	0.047	0
MYEOV	4.52274e-147	0.379311	0.561	0.142	9.59092e-143
ABCE1	8.95838e-46	0.379262	0.891	0.822	1.89971e-41
CIRBP	1.07788e-30	0.379007	0.968	0.939	2.28576e-26
RP4-621F18.2	4.65256e-169	0.378012	0.532	0.108	9.86623e-165
EMP2	5.45175e-47	0.377691	0.67	0.391	1.1561e-42
GRB2	3.27954e-46	0.376708	0.927	0.875	6.95458e-42
TUBB4B	5.25844e-30	0.376611	0.989	0.964	1.11511e-25
COL6A3	0	0.375876	0.425	0.006	0
CLDN11	1.69337e-133	0.375488	0.423	0.077	3.59096e-129
ATP2B1	8.33446e-19	0.375483	0.845	0.773	1.76741e-14
FGF7	1.68005e-14	0.375002	0.398	0.272	3.56271e-10
DAD1	4.19619e-33	0.374937	0.998	0.993	8.89844e-29
CCND2	7.63826e-283	0.374815	0.598	0.084	1.61977e-278
DPYSL3	1.50202e-203	0.374621	0.62	0.123	3.18519e-199
AEBP1	0	0.374514	0.395	0.01	0
NREP	3.15613e-101	0.374099	0.48	0.138	6.69289e-97
ATG101	1.26368e-36	0.373649	0.927	0.892	2.67976e-32
LYAR	1.59777e-44	0.373565	0.87	0.751	3.38822e-40
APEX1	2.38929e-51	0.372959	0.943	0.908	5.06673e-47
CASP4	3.81233e-42	0.372759	0.723	0.551	8.08443e-38
FAM129B	5.90961e-56	0.371592	0.711	0.476	1.25319e-51
MRPS34	5.01282e-47	0.371473	0.975	0.938	1.06302e-42
DNAJB4	2.66805e-41	0.370472	0.707	0.515	5.65786e-37
SPSB1	7.69508e-62	0.370418	0.73	0.476	1.63182e-57
MRPL52	1.16794e-41	0.368745	0.995	0.988	2.47674e-37
FHL2	1.47855e-21	0.368054	0.964	0.874	3.1354e-17
BYSL	8.02143e-50	0.367735	0.743	0.573	1.70102e-45
C19orf33	5.51763e-14	0.367525	0.343	0.234	1.17007e-09
MRPL17	5.49664e-32	0.367284	0.961	0.922	1.16562e-27
TMEM99	1.31938e-42	0.365948	0.864	0.782	2.79787e-38
TCEB3	3.37e-45	0.365542	0.855	0.787	7.14642e-41
UBE2N	7.80675e-43	0.364459	0.959	0.93	1.6555e-38
ADAMTS6	3.04941e-63	0.363709	0.607	0.275	6.46657e-59
ILF2	9.64741e-31	0.363568	0.92	0.893	2.04583e-26
CD2BP2	6.25222e-53	0.363555	0.877	0.805	1.32585e-48
NABP1	2.81097e-40	0.363379	0.777	0.633	5.96095e-36
AC058791.1	7.79881e-31	0.362941	0.709	0.587	1.65381e-26
DST	9.94419e-47	0.362619	0.866	0.68	2.10876e-42
HNRNPA1	1.46836e-25	0.362414	0.995	0.998	3.11381e-21
CCDC86	2.96179e-61	0.361221	0.761	0.555	6.28077e-57
FAM195B	3.41672e-45	0.360852	0.898	0.813	7.24549e-41
P4HA2	9.67979e-42	0.358989	0.695	0.511	2.0527e-37
EIF3H	1.70256e-23	0.357372	0.977	0.964	3.61044e-19
SYNCRIP	3.40952e-45	0.357258	0.943	0.912	7.23024e-41
PRRX2	4.38088e-198	0.356572	0.377	0.042	9.2901e-194
CEP170	1.15635e-48	0.355394	0.736	0.528	2.45216e-44
SULF1	5.75086e-103	0.355324	0.468	0.13	1.21953e-98
MAP1B	1.57021e-17	0.355004	0.941	0.916	3.32979e-13
DACT1	3.03339e-163	0.354882	0.45	0.076	6.43261e-159
RBM8A	1.7685e-32	0.354805	0.968	0.943	3.75028e-28
S100A13	7.75991e-20	0.354013	0.995	0.968	1.64557e-15
PID1	9.99409e-62	0.353891	0.602	0.317	2.11935e-57
PITPNB	1.06178e-54	0.353658	0.8	0.656	2.2516e-50
KITLG	3.50979e-70	0.35346	0.62	0.299	7.44286e-66
C1QBP	9.49577e-34	0.353458	0.98	0.983	2.01367e-29
COMMD3	2.25963e-43	0.353426	0.843	0.766	4.79176e-39
CCT2	9.1974e-29	0.353301	0.936	0.932	1.9504e-24
CLEC2B	1.43821e-86	0.35265	0.336	0.073	3.04988e-82
HNRNPR	2.62585e-42	0.352235	0.959	0.923	5.56838e-38
RHOG	3.93925e-50	0.352161	0.9	0.79	8.35358e-46
MYO1B	3.20158e-87	0.351748	0.684	0.307	6.78927e-83
NOC3L	2.69487e-35	0.35141	0.761	0.674	5.71474e-31
AK6	9.61929e-25	0.35137	0.889	0.881	2.03987e-20
BLOC1S4	8.64135e-47	0.351303	0.836	0.696	1.83249e-42
DNAJC3	8.20675e-22	0.351252	0.85	0.792	1.74032e-17
DERL2	2.49713e-37	0.35117	0.886	0.833	5.29542e-33
NIP7	2.0832e-40	0.351035	0.802	0.716	4.41764e-36
DCUN1D5	1.22877e-39	0.350674	0.905	0.847	2.60573e-35
SLC25A5	5.78382e-31	0.349879	0.989	0.981	1.22652e-26
CD276	4.02516e-49	0.349381	0.727	0.555	8.53575e-45
CALR	2.30904e-18	0.349108	0.998	0.995	4.89654e-14
COL4A1	8.82175e-173	0.348693	0.47	0.078	1.87074e-168
COL4A2	2.69028e-134	0.348553	0.561	0.14	5.70501e-130
VPS25	1.06249e-40	0.347745	0.911	0.846	2.25311e-36
ANGPTL4	1.91304e-06	0.347036	0.598	0.522	0.0405678
TAF7	3.24095e-29	0.345685	0.898	0.894	6.87275e-25
AIFM2	1.63355e-28	0.345655	0.759	0.664	3.4641e-24
NXT1	7.94252e-42	0.345508	0.898	0.802	1.68429e-37
TGFB1I1	1.53984e-48	0.343961	0.595	0.307	3.26539e-44
PSMA2	3.96764e-30	0.343874	0.93	0.915	8.41378e-26
HMGN2	4.96511e-17	0.343426	0.995	0.985	1.0529e-12
PGM3	2.08602e-42	0.343395	0.725	0.529	4.42361e-38
PNO1	2.08307e-30	0.342768	0.85	0.75	4.41736e-26
PPP1R14B	1.0096e-12	0.342638	0.998	0.995	2.14096e-08
EIF3M	1.87838e-18	0.341084	0.907	0.919	3.98329e-14
VCP	2.33058e-32	0.340988	0.943	0.908	4.94223e-28
RALB	3.42448e-49	0.340709	0.775	0.61	7.26194e-45
MCL1	5.62461e-41	0.340335	0.845	0.798	1.19276e-36
HNRNPAB	2.8136e-30	0.340095	0.975	0.951	5.96652e-26
RPF2	1.42404e-25	0.339132	0.802	0.751	3.01981e-21
MCFD2	3.14986e-31	0.338871	0.995	0.957	6.6796e-27
FUS	1.24244e-33	0.338705	0.948	0.929	2.63472e-29
MESDC2	1.31399e-35	0.338383	0.914	0.86	2.78644e-31
HNRNPA0	5.167e-43	0.338345	0.923	0.863	1.09571e-38
LMO7	8.01076e-12	0.338005	0.395	0.281	1.69876e-07
DIRAS3	7.42969e-60	0.337922	0.145	0.02	1.57554e-55
PRKAG2	5.74677e-27	0.337887	0.618	0.481	1.21866e-22
TCP1	7.4985e-25	0.337558	0.955	0.949	1.59013e-20
CORO1C	1.3151e-23	0.337395	0.959	0.948	2.7888e-19
AC009410.1	4.25197e-124	0.337254	0.275	0.036	9.01673e-120
PSMC6	2.59319e-33	0.336821	0.884	0.828	5.49912e-29
NBL1	3.98221e-96	0.3366	0.695	0.31	8.44467e-92
MRPL3	2.45559e-40	0.335202	0.93	0.889	5.20733e-36
PBX1	4.19242e-230	0.335089	0.536	0.08	8.89044e-226
NR2F1-AS1	1.00885e-30	0.334611	0.582	0.395	2.13937e-26
CCL26	2.66083e-31	0.334151	0.545	0.33	5.64255e-27
IFI6	1.38839e-07	0.334046	0.616	0.56	0.00294423
G3BP1	2.5846e-36	0.333944	0.873	0.84	5.48091e-32
PPFIBP1	1.27219e-47	0.333887	0.739	0.539	2.6978e-43
GEM	1.36563e-19	0.333745	0.675	0.57	2.89597e-15
EGFR	3.30524e-57	0.33319	0.664	0.405	7.00909e-53
PAPPA	0	0.333055	0.386	0.019	0
PLA2G4A	0	0.332185	0.48	0.029	0
MMP14	2.06409e-27	0.331601	0.725	0.574	4.3771e-23
SARS	6.84317e-39	0.331573	0.941	0.882	1.45116e-34
MRPL9	9.52208e-41	0.331112	0.92	0.883	2.01925e-36
NOP58	7.83239e-26	0.330945	0.85	0.774	1.66094e-21
SNW1	9.43451e-35	0.330589	0.864	0.789	2.00068e-30
ACTN1	1.04445e-22	0.330501	0.952	0.937	2.21487e-18
STRAP	1.43675e-27	0.330361	0.975	0.95	3.04677e-23
ERRFI1	1.08403e-20	0.330195	0.755	0.648	2.29879e-16
HNRNPM	6.94598e-37	0.329837	0.948	0.901	1.47297e-32
LUZP1	5.59001e-35	0.329667	0.834	0.747	1.18542e-30
SPHK1	1.60317e-17	0.329572	0.939	0.921	3.39968e-13
CDC42EP3	2.65443e-09	0.329379	0.573	0.52	5.62898e-05
ACBD6	3.86713e-43	0.328946	0.78	0.675	8.20063e-39
SLC38A5	8.0963e-85	0.328411	0.473	0.152	1.7169e-80
SLC20A1	4.12227e-24	0.327556	0.766	0.637	8.74169e-20
EPS8	2.64521e-40	0.327409	0.725	0.528	5.60943e-36
MRPL15	1.0931e-33	0.327375	0.87	0.804	2.31802e-29
TSPAN4	1.84809e-33	0.327168	0.905	0.8	3.91906e-29
PHB	8.89147e-44	0.327041	0.989	0.99	1.88552e-39
FAHD1	8.45641e-30	0.326761	0.784	0.745	1.79327e-25
YWHAQ	1.45314e-30	0.32674	0.995	0.988	3.08153e-26
SKIL	1.70776e-32	0.326613	0.77	0.653	3.62148e-28
EIF4H	7.34111e-39	0.326536	0.955	0.924	1.55676e-34
MOB4	8.49166e-35	0.326332	0.782	0.681	1.80074e-30
FUBP1	4.22994e-39	0.325907	0.782	0.65	8.97002e-35
TP53I3	3.41263e-11	0.325811	0.764	0.762	7.23683e-07
CCT8	3.22132e-24	0.325387	0.92	0.903	6.83114e-20
SEC13	3.22141e-39	0.325341	0.93	0.853	6.83133e-35
MRPS18C	3.57428e-32	0.324965	0.945	0.906	7.57962e-28
ADH5	1.41148e-31	0.324754	0.825	0.766	2.99319e-27
PSMA4	2.45159e-27	0.324434	0.95	0.938	5.19885e-23
SH3GLB1	8.50134e-33	0.324301	0.932	0.912	1.80279e-28
BAG2	2.99226e-27	0.323547	0.807	0.722	6.34539e-23
MRAS	1.09254e-38	0.323355	0.757	0.565	2.31685e-34
TMED10	1.52088e-33	0.323337	0.93	0.886	3.22517e-29
FKBP14	7.3345e-92	0.323236	0.602	0.243	1.55535e-87
ZFAS1	1.15291e-08	0.322939	0.998	0.996	0.000244486
HSPH1	5.19777e-14	0.322586	0.875	0.843	1.10224e-09
PUF60	8.47046e-39	0.322213	0.891	0.831	1.79624e-34
TPD52L2	2.1762e-41	0.321492	0.92	0.873	4.61484e-37
KRTAP2-3	9.86784e-07	0.321344	0.286	0.209	0.0209257
IL36B	2.72588e-29	0.321209	0.259	0.099	5.7805e-25
MVP	5.83098e-30	0.320843	0.798	0.752	1.23652e-25
TRIP11	2.9912e-34	0.320798	0.841	0.757	6.34314e-30
TSC22D3	1.33714e-27	0.319255	0.623	0.465	2.83554e-23
PSMD11	2.96632e-30	0.319199	0.923	0.885	6.29038e-26
MRPL47	1.79456e-25	0.318796	0.911	0.882	3.80555e-21
NRP1	1.64813e-114	0.318795	0.589	0.185	3.49503e-110
DEGS1	1.52054e-35	0.318631	0.802	0.681	3.22446e-31
VAT1	5.94827e-27	0.318568	0.92	0.861	1.26139e-22
MTDH	6.9913e-32	0.318539	0.995	0.993	1.48258e-27
DAPK3	3.62731e-32	0.318035	0.805	0.77	7.69207e-28
ACSL3	1.80985e-49	0.317422	0.825	0.661	3.83798e-45
SSR1	3.0248e-37	0.317395	0.934	0.872	6.4144e-33
CDC42	1.75388e-29	0.316849	0.986	0.98	3.71927e-25
MAGED2	2.48932e-41	0.316308	0.791	0.633	5.27886e-37
HTRA2	1.19764e-37	0.316223	0.782	0.691	2.53971e-33
ATG12	2.93301e-42	0.316099	0.895	0.835	6.21974e-38
LOX	4.50771e-15	0.31546	0.464	0.331	9.55906e-11
EIF2A	1.47162e-39	0.315426	0.827	0.754	3.12072e-35
SNRPC	2.43642e-32	0.315077	0.943	0.921	5.16666e-28
RRAGC	5.3646e-14	0.314766	0.8	0.772	1.13762e-09
2021-09-15	1.28163e-24	0.314557	0.932	0.924	2.71782e-20
GDI2	9.79689e-40	0.314516	0.93	0.894	2.07753e-35
SRP19	1.72075e-29	0.314474	0.927	0.885	3.64902e-25
SSBP1	1.96094e-29	0.314062	0.989	0.978	4.15837e-25
ARL4C	3.82962e-10	0.313715	0.589	0.515	8.12108e-06
MRPL22	7.00058e-30	0.313604	0.902	0.861	1.48454e-25
LTBP2	7.11935e-52	0.313361	0.595	0.291	1.50973e-47
GNL2	3.62498e-28	0.313192	0.718	0.593	7.68713e-24
SLC4A7	6.81583e-26	0.312844	0.836	0.694	1.44536e-21
MRPS22	8.88797e-39	0.3128	0.805	0.696	1.88478e-34
EIF3D	7.92692e-20	0.31238	0.92	0.931	1.68098e-15
GOLIM4	1.24658e-32	0.312355	0.814	0.664	2.64349e-28
SERINC3	1.14695e-43	0.311777	0.805	0.66	2.43221e-39
SAMD9L	2.21173e-168	0.311734	0.493	0.092	4.69019e-164
HSP90AA1	8.47668e-13	0.311425	1	0.999	1.79756e-08
MPDU1	2.54268e-42	0.311142	0.855	0.757	5.39201e-38
MPC2	8.70184e-25	0.310844	0.989	0.969	1.84531e-20
RCC1	8.55435e-37	0.310555	0.675	0.519	1.81404e-32
SEC61G	3.37423e-24	0.309918	1	0.998	7.15539e-20
SFPQ	3.56505e-28	0.309777	0.93	0.887	7.56004e-24
SPNS1	3.22411e-29	0.30925	0.8	0.739	6.83704e-25
IMP4	2.28283e-31	0.30891	0.934	0.894	4.84096e-27
RPF1	1.73327e-35	0.308909	0.811	0.702	3.67557e-31
SDHD	7.75528e-40	0.308562	0.868	0.8	1.64459e-35
VDAC3	9.32321e-33	0.308539	0.92	0.863	1.97708e-28
RRAGA	5.36648e-32	0.308446	0.848	0.778	1.13801e-27
POLR2C	2.45413e-32	0.308382	0.845	0.786	5.20424e-28
PSME2	7.45127e-25	0.307997	0.936	0.898	1.58012e-20
POLR1C	6.18117e-34	0.307726	0.725	0.586	1.31078e-29
NGDN	4.1005e-30	0.307321	0.75	0.653	8.69553e-26
PPAN	1.01542e-35	0.307169	0.766	0.664	2.1533e-31
SEC61A1	1.02732e-33	0.30703	0.927	0.855	2.17854e-29
SRPRB	3.44732e-26	0.30688	0.832	0.794	7.31039e-22
MGST3	4.30336e-21	0.306457	0.984	0.955	9.12571e-17
SGCB	1.04967e-43	0.306008	0.791	0.637	2.22593e-39
SRSF7	3.64432e-20	0.305183	0.952	0.923	7.72815e-16
BCAP29	3.18598e-32	0.304849	0.83	0.738	6.7562e-28
MRPS18B	8.72357e-36	0.304831	0.9	0.855	1.84992e-31
GOLT1B	2.70492e-23	0.304514	0.843	0.751	5.73606e-19
TMEM87A	2.7959e-45	0.303627	0.8	0.661	5.92899e-41
RAE1	1.91884e-33	0.302831	0.734	0.617	4.06909e-29
SLC2A3	4.52129e-105	0.301609	0.559	0.177	9.58785e-101
PROSER2	1.13006e-45	0.301603	0.573	0.347	2.3964e-41
PSMA1	4.47977e-25	0.301602	0.957	0.933	9.49979e-21
UBB	1.49024e-24	0.301386	1	0.999	3.1602e-20
TAP1	2.1602e-25	0.301324	0.693	0.58	4.58091e-21
CXCL2	3.91352e-31	0.300543	0.155	0.039	8.29901e-27
SF3A3	1.30368e-31	0.299687	0.825	0.758	2.76459e-27
SF3B2	4.30335e-33	0.299635	0.968	0.936	9.12567e-29
MAGOH	4.24591e-25	0.299559	0.841	0.772	9.00387e-21
EIF1B	4.84991e-19	0.299507	0.909	0.86	1.02847e-14
TMBIM1	5.34039e-30	0.299381	0.773	0.713	1.13248e-25
IL12A	1.15966e-28	0.299191	0.43	0.23	2.45917e-24
LAMA4	1.32298e-70	0.299021	0.711	0.312	2.80552e-66
CMTM3	3.28699e-76	0.298498	0.6	0.258	6.9704e-72
ZPR1	5.62559e-27	0.298493	0.859	0.812	1.19296e-22
MYCT1	3.1434e-38	0.297814	0.136	0.027	6.6659e-34
MRPL13	9.01899e-28	0.297798	0.895	0.856	1.91257e-23
DNAJB11	1.82345e-17	0.297411	0.868	0.787	3.8668e-13
GPANK1	3.86941e-28	0.297384	0.811	0.75	8.20548e-24
PPT1	9.25024e-30	0.297325	0.759	0.627	1.96161e-25
OSER1	7.73325e-17	0.297325	0.798	0.705	1.63991e-12
CDC123	2.60846e-32	0.29722	0.88	0.834	5.53149e-28
AAED1	3.32861e-36	0.297189	0.723	0.567	7.05865e-32
GNG5	3.02778e-41	0.296639	0.995	0.994	6.42071e-37
NOLC1	1.48259e-19	0.296524	0.777	0.744	3.14398e-15
PFN2	8.43787e-21	0.296499	0.907	0.867	1.78933e-16
PRPF38A	1.66933e-38	0.296205	0.745	0.6	3.53998e-34
UAP1	1.87574e-20	0.295787	0.95	0.905	3.9777e-16
ENAH	9.15549e-43	0.295418	0.689	0.458	1.94151e-38
SSRP1	2.55615e-39	0.295388	0.927	0.85	5.42058e-35
TMEM126B	1.39646e-23	0.295382	0.902	0.86	2.96134e-19
P4HB	1.22804e-22	0.294758	0.989	0.967	2.60419e-18
RNF7	2.05474e-30	0.294696	0.984	0.981	4.35728e-26
C19orf48	1.06456e-13	0.294509	0.866	0.821	2.2575e-09
GOSR2	2.75461e-33	0.294149	0.834	0.763	5.84142e-29
PSMC2	9.52652e-29	0.293481	0.85	0.787	2.02019e-24
FADD	6.10864e-53	0.293123	0.795	0.609	1.2954e-48
GCLM	1.60756e-09	0.292872	0.891	0.838	3.40898e-05
BLOC1S2	2.45135e-23	0.29286	0.959	0.937	5.19832e-19
JMJD6	3.50303e-30	0.292814	0.759	0.629	7.42853e-26
NDUFAF4	2.77297e-21	0.291933	0.839	0.805	5.88036e-17
CDK4	1.11434e-27	0.291493	0.964	0.932	2.36308e-23
AKIRIN2	7.19533e-34	0.291441	0.82	0.686	1.52584e-29
IL32	1.23729e-36	0.291003	0.441	0.196	2.6238e-32
MX1	5.84822e-65	0.290951	0.423	0.142	1.24017e-60
TNFRSF1A	7.19776e-29	0.290884	0.832	0.768	1.52636e-24
DOHH	6.03102e-37	0.290883	0.832	0.703	1.27894e-32
MRFAP1	1.09317e-32	0.290224	0.995	0.992	2.31817e-28
RRS1	6.81039e-28	0.289861	0.861	0.796	1.44421e-23
CREG1	1.83415e-24	0.289686	0.668	0.591	3.88949e-20
NTMT1	2.12105e-34	0.289536	0.975	0.944	4.49789e-30
POLR3D	8.68142e-40	0.288703	0.748	0.588	1.84098e-35
TNPO1	3.16612e-30	0.288484	0.866	0.818	6.71408e-26
COPS6	2.90795e-32	0.288164	0.991	0.943	6.16661e-28
KDELR3	3.94011e-21	0.288151	0.457	0.291	8.35539e-17
CCDC109B	8.71067e-29	0.287927	0.77	0.653	1.84719e-24
CCT4	4.2556e-20	0.287782	0.961	0.946	9.02442e-16
CCDC58	3.86531e-35	0.287765	0.82	0.706	8.19678e-31
PSMB1	3.79636e-19	0.286969	0.989	0.982	8.05056e-15
SRPRA	6.93297e-26	0.28667	0.845	0.778	1.47021e-21
CFL1	6.25e-30	0.285954	1	1	1.32538e-25
ABCF1	1.99299e-33	0.285653	0.918	0.873	4.22634e-29
VEGFA	3.45003e-10	0.285497	0.616	0.543	7.31613e-06
FAM3C	3.11368e-24	0.28532	0.87	0.811	6.60287e-20
PNMA1	3.27549e-22	0.285082	0.782	0.724	6.946e-18
SLC35B1	3.67087e-31	0.284386	0.893	0.842	7.78445e-27
MMADHC	3.33844e-25	0.283948	0.955	0.939	7.0795e-21
ARCN1	8.5293e-33	0.283559	0.839	0.77	1.80872e-28
SRP72	1.15621e-25	0.283484	0.92	0.907	2.45185e-21
SAP30BP	7.42576e-36	0.283346	0.827	0.766	1.57471e-31
GPR176	9.76606e-49	0.283252	0.668	0.44	2.07099e-44
CSGALNACT2	7.54242e-47	0.282766	0.684	0.451	1.59945e-42
PARVA	2.89819e-42	0.282678	0.782	0.663	6.14591e-38
PRDX4	1.90171e-29	0.282163	0.955	0.934	4.03276e-25
REXO4	3.70931e-31	0.282061	0.809	0.714	7.86597e-27
BICC1	0	0.281302	0.47	0.035	0
PSMB5	1.03061e-29	0.281148	0.998	0.987	2.18552e-25
GJA1	6.59103e-68	0.280892	0.559	0.237	1.39769e-63
DDAH2	9.68792e-18	0.280008	0.798	0.74	2.05442e-13
FIP1L1	2.94172e-31	0.279633	0.791	0.687	6.23821e-27
TMEM263	1.16608e-33	0.279527	0.793	0.641	2.4728e-29
LMAN2	9.91539e-28	0.279513	0.964	0.933	2.10266e-23
RAB1A	5.01278e-31	0.27931	0.98	0.972	1.06301e-26
RAB31	1.96809e-31	0.278995	0.8	0.69	4.17353e-27
ANXA6	7.93896e-50	0.278833	0.686	0.409	1.68354e-45
URM1	4.32428e-35	0.278715	0.873	0.781	9.17007e-31
TXNL1	1.84393e-14	0.278571	0.891	0.907	3.91023e-10
PPIL4	4.77462e-31	0.278094	0.766	0.646	1.01251e-26
RBMS1	1.74925e-17	0.277789	0.811	0.777	3.70945e-13
CHIC2	5.76916e-17	0.277382	0.832	0.773	1.22341e-12
ATG3	2.62233e-27	0.27707	0.891	0.875	5.5609e-23
ECHDC1	1.12426e-31	0.276787	0.836	0.768	2.3841e-27
RASSF1	6.49881e-40	0.276597	0.682	0.462	1.37814e-35
TGFBR2	5.11451e-44	0.276569	0.566	0.309	1.08458e-39
C12orf29	1.33419e-34	0.276048	0.714	0.565	2.82928e-30
TMA16	2.33285e-32	0.276031	0.836	0.728	4.94703e-28
EMILIN1	1.30973e-299	0.275876	0.382	0.025	2.77741e-295
MICAL2	1.30208e-63	0.275593	0.514	0.211	2.76118e-59
CH17-189H20.1	3.34563e-28	0.27553	0.7	0.594	7.09474e-24
SSB	1.92051e-20	0.2755	0.945	0.938	4.07263e-16
FXYD5	1.29933e-08	0.274994	0.93	0.923	0.000275536
PSMF1	2.41762e-32	0.274973	0.925	0.872	5.12681e-28
PLS3	9.3545e-41	0.274791	0.73	0.515	1.98372e-36
IL33	2.86046e-13	0.274765	0.17	0.078	6.06589e-09
SH3BP4	1.00633e-42	0.274562	0.684	0.462	2.13403e-38
PICALM	1.96816e-31	0.274104	0.789	0.689	4.17368e-27
NDUFA9	1.30492e-31	0.272054	0.857	0.788	2.76722e-27
CA12	9.68642e-151	0.271911	0.386	0.059	2.0541e-146
EEF2	9.78062e-26	0.271864	1	1	2.07408e-21
FNDC3B	3.48191e-31	0.271751	0.732	0.612	7.38373e-27
NT5C	1.42406e-25	0.27175	0.87	0.8	3.01985e-21
RIC8A	8.91892e-28	0.271539	0.839	0.808	1.89135e-23
ASF1A	6.15557e-26	0.271507	0.718	0.599	1.30535e-21
RSPO3	3.24356e-48	0.271392	0.323	0.105	6.8783e-44
ELOVL6	7.19743e-35	0.271326	0.641	0.457	1.52629e-30
MRPS17	1.24845e-36	0.271207	0.78	0.652	2.64747e-32
PSMB6	5.50264e-28	0.270582	0.991	0.982	1.16689e-23
PEF1	2.50553e-29	0.270411	0.848	0.791	5.31322e-25
SMIM10	1.17129e-110	0.270246	0.557	0.171	2.48383e-106
GLA	1.24512e-16	0.27022	0.666	0.578	2.64039e-12
SCARB2	1.88166e-21	0.269931	0.848	0.848	3.99026e-17
SUB1	7.18693e-30	0.269193	0.998	0.997	1.52406e-25
SACS	1.84931e-27	0.269134	0.555	0.372	3.92164e-23
TMEM138	1.53685e-32	0.269054	0.782	0.645	3.25905e-28
ATP6V1B2	6.04131e-08	0.26904	0.791	0.83	0.00128112
CTHRC1	4.30764e-112	0.269008	0.209	0.022	9.13479e-108
THRAP3	5.59327e-23	0.268757	0.936	0.902	1.18611e-18
HEBP1	7.43647e-25	0.268472	0.832	0.786	1.57698e-20
ALKBH2	2.15612e-32	0.267955	0.695	0.531	4.57226e-28
NCBP2	3.96581e-26	0.26782	0.891	0.861	8.40991e-22
DDX18	1.23063e-30	0.267373	0.939	0.893	2.60968e-26
SDHAF2	1.68701e-18	0.267165	0.795	0.767	3.57747e-14
RAI14	8.07619e-21	0.267132	0.8	0.767	1.71264e-16
NRIP3	2.3787e-46	0.267072	0.532	0.272	5.04428e-42
PSMB8	1.65726e-26	0.266976	0.761	0.65	3.51439e-22
NUCB2	1.61011e-11	0.266483	0.807	0.757	3.4144e-07
SNRNP40	5.56991e-29	0.266482	0.732	0.63	1.18116e-24
PMP22	1.35131e-16	0.266397	0.73	0.607	2.86558e-12
ZC3HAV1	5.95187e-19	0.266394	0.643	0.547	1.26215e-14
PUM3	5.10611e-33	0.266382	0.811	0.705	1.0828e-28
RNH1	6.78314e-27	0.266237	0.982	0.963	1.43843e-22
C14orf119	2.35636e-20	0.266165	0.873	0.854	4.99689e-16
SNAI2	8.78146e-270	0.266095	0.391	0.031	1.8622e-265
WDR1	9.2066e-22	0.265834	0.97	0.962	1.95235e-17
LARP6	2.47072e-19	0.264838	0.984	0.971	5.23941e-15
HSPBP1	3.99032e-30	0.264809	0.832	0.774	8.46187e-26
AKR1A1	3.40349e-31	0.264751	0.898	0.838	7.21745e-27
HM13	1.31461e-13	0.264707	0.889	0.878	2.78776e-09
KIF5B	2.51098e-19	0.264485	0.98	0.95	5.32478e-15
RP11-1094M14.11	3.23449e-19	0.26426	0.727	0.65	6.85906e-15
EIF4A2	4.69438e-09	0.263547	0.932	0.941	9.95489e-05
ARPC5	1.67499e-12	0.263356	0.993	0.974	3.55199e-08
CDC42SE1	1.09269e-20	0.263198	0.818	0.818	2.31716e-16
GSPT1	7.99125e-26	0.262996	0.955	0.933	1.69463e-21
SERPINB8	1.10967e-24	0.262949	0.705	0.596	2.35317e-20
DYNC1LI2	1.35942e-24	0.262453	0.823	0.801	2.88278e-20
SEC11A	3.25405e-30	0.262373	0.984	0.971	6.90054e-26
XRCC5	1.16316e-20	0.262008	0.961	0.95	2.4666e-16
ELOVL1	1.07485e-22	0.261857	0.814	0.76	2.27934e-18
CAPZB	1.68064e-30	0.261743	0.97	0.959	3.56396e-26
RTCA	1.36805e-27	0.26133	0.789	0.718	2.90109e-23
TIMM9	7.26153e-29	0.261323	0.905	0.885	1.53988e-24
FOXC2	0	0.261305	0.434	0.026	0
ERC1	5.87253e-41	0.261123	0.741	0.556	1.24533e-36
RRP9	5.8707e-24	0.260908	0.75	0.668	1.24494e-19
SPCS3	1.50052e-13	0.260593	0.945	0.939	3.18199e-09
SEC61B	2.90371e-21	0.26031	1	0.998	6.1576e-17
LPXN	1.53563e-41	0.260286	0.482	0.25	3.25646e-37
PHLDA2	4.07498e-25	0.260256	0.932	0.859	8.64139e-21
TMEM173	5.61848e-68	0.259651	0.557	0.233	1.19146e-63
SEC22B	1.2424e-16	0.259241	0.868	0.856	2.63463e-12
ACOT9	2.79078e-36	0.258508	0.777	0.651	5.91812e-32
TMEM230	2.71581e-25	0.257646	0.975	0.953	5.75916e-21
PSMC4	4.15527e-21	0.257502	0.918	0.85	8.81166e-17
ADM	1.11841e-11	0.257392	0.698	0.561	2.37169e-07
IKBIP	1.48045e-23	0.257202	0.834	0.732	3.13944e-19
CDH6	0	0.256897	0.311	0.013	0
DSE	4.12523e-61	0.256239	0.607	0.308	8.74796e-57
TOMM22	2.51433e-27	0.256108	0.989	0.986	5.3319e-23
SNAPC2	1.65528e-25	0.255907	0.725	0.632	3.51018e-21
TMEM45A	1.16431e-32	0.255801	0.666	0.483	2.46903e-28
PGF	8.53265e-09	0.255727	0.207	0.119	0.000180943
NUDT21	1.03875e-25	0.254913	0.845	0.779	2.20277e-21
PTRH2	6.12851e-20	0.254716	0.727	0.628	1.29961e-15
CTA-29F11.1	3.63673e-16	0.254714	0.695	0.608	7.71204e-12
IRF1	3.15715e-38	0.254391	0.493	0.253	6.69504e-34
MRPL39	7.17127e-30	0.254246	0.714	0.57	1.52074e-25
CREB3L1	1.5113e-59	0.253931	0.468	0.173	3.20487e-55
GTF2H1	2.38071e-26	0.253842	0.777	0.709	5.04854e-22
RRP15	1.06677e-27	0.253678	0.83	0.731	2.26219e-23
GNAI3	3.49982e-26	0.253676	0.852	0.786	7.42173e-22
DBNL	3.3244e-31	0.253618	0.784	0.674	7.04973e-27
UBE2V2	6.00185e-28	0.253513	0.932	0.905	1.27275e-23
FTSJ1	1.619e-36	0.252961	0.775	0.604	3.43324e-32
SH3PXD2A	0	0.252502	0.48	0.017	0
ADPRHL2	5.42863e-28	0.25163	0.775	0.697	1.15119e-23
SLC35B2	1.27165e-24	0.251627	0.791	0.688	2.69667e-20
RNMTL1	1.6628e-26	0.251516	0.666	0.523	3.52614e-22
CREB3	3.48848e-14	0.251492	0.898	0.878	7.39767e-10
MGAT2	6.11227e-31	0.251168	0.795	0.682	1.29617e-26
ELN	1.16969e-23	0.251066	0.155	0.049	2.48044e-19
MRPL35	1.36385e-24	0.250587	0.784	0.72	2.89218e-20
SF3B4	5.74538e-29	0.250428	0.816	0.718	1.21837e-24
PDRG1	2.00957e-15	0.250378	0.73	0.676	4.2615e-11
TSSC4	3.0601e-20	0.250281	0.891	0.863	6.48926e-16
SF3B6	4.87369e-17	0.250186	0.986	0.989	1.03352e-12
ZYX	3.93127e-25	-0.251193	0.841	0.903	8.33664e-21
TMEM54	1.13552e-19	-0.252191	0.605	0.774	2.40799e-15
PRKCB	3.8041e-65	-0.252842	0.057	0.485	8.06697e-61
CYLD	1.7255e-28	-0.254592	0.643	0.789	3.6591e-24
MORN4	3.63844e-31	-0.254598	0.58	0.726	7.71567e-27
PGM5P2	5.53268e-61	-0.254662	0.043	0.463	1.17326e-56
AC090498.1	6.58122e-27	-0.256104	0.916	0.939	1.39561e-22
YWHAG	1.81601e-26	-0.256395	0.855	0.897	3.85104e-22
RHOBTB3	1.058e-10	-0.257148	0.748	0.832	2.2436e-06
RALBP1	1.50427e-25	-0.257158	0.88	0.918	3.18995e-21
IFITM10	4.74073e-56	-0.257785	0.166	0.541	1.00532e-51
SRRM1	6.23998e-18	-0.257806	0.941	0.968	1.32325e-13
EDF1	1.23413e-25	-0.258064	0.998	0.999	2.61709e-21
FOLR3	3.83245e-42	-0.258379	0.293	0.601	8.12709e-38
TMBIM4	6.80835e-27	-0.259431	0.764	0.867	1.44378e-22
PGLS	4.65417e-28	-0.259767	0.889	0.93	9.86963e-24
RRAS	4.63871e-24	-0.260354	0.718	0.847	9.83685e-20
SPOCD1	1.22821e-32	-0.260526	0.382	0.657	2.60455e-28
AK5	1.95829e-28	-0.260697	0.173	0.439	4.15275e-24
HSPB2	9.57888e-39	-0.26073	0.234	0.541	2.0313e-34
RPL39	4.67162e-27	-0.260942	1	1	9.90664e-23
FAM84A	4.24647e-37	-0.262261	0.143	0.442	9.00507e-33
SHROOM3	3.24976e-64	-0.262728	0.109	0.54	6.89144e-60
GULP1	3.55867e-28	-0.263508	0.42	0.65	7.54652e-24
ENPP2	1.50359e-55	-0.263513	0.155	0.54	3.18851e-51
GNAS	3.69814e-24	-0.264381	0.957	0.972	7.84227e-20
GNAI1	1.23765e-40	-0.264391	0.373	0.669	2.62456e-36
ECI1	2.04121e-30	-0.264493	0.623	0.774	4.32859e-26
TCF25	7.95239e-29	-0.264846	0.875	0.938	1.68638e-24
ACYP2	3.72416e-48	-0.265121	0.502	0.766	7.89745e-44
CYB5A	2.06565e-22	-0.26513	0.695	0.832	4.38042e-18
HEBP2	8.91233e-22	-0.266827	0.95	0.964	1.88995e-17
TMEM14C	1.13925e-17	-0.267675	0.977	0.99	2.41589e-13
RPL8	3.8796e-31	-0.267676	1	1	8.22708e-27
MBP	4.68116e-56	-0.267898	0.218	0.615	9.92688e-52
BCO2	8.41791e-29	-0.268841	0.05	0.294	1.7851e-24
TRIM16L	3.51681e-31	-0.269815	0.273	0.538	7.45774e-27
ACAA1	1.73259e-34	-0.269977	0.652	0.805	3.67412e-30
RPL27A	4.06848e-24	-0.270201	1	1	8.62762e-20
RPL35	1.35996e-24	-0.271347	1	1	2.88393e-20
TMEM98	3.83194e-22	-0.272116	0.759	0.882	8.12601e-18
PET100	1.40803e-34	-0.272721	0.791	0.895	2.98587e-30
ZBTB38	5.65512e-19	-0.27275	0.639	0.796	1.19922e-14
ABCC3	1.49134e-56	-0.273257	0.148	0.539	3.16253e-52
APLP2	1.47861e-14	-0.273849	0.97	0.991	3.13555e-10
ZNHIT1	6.86254e-31	-0.274065	0.97	0.981	1.45527e-26
GPC1	6.79549e-23	-0.274508	0.67	0.778	1.44105e-18
ATP6V1G1	5.61024e-19	-0.274573	0.984	0.995	1.18971e-14
LAMTOR4	1.61905e-28	-0.275286	0.975	0.993	3.43336e-24
NARF	7.69783e-38	-0.275963	0.575	0.765	1.6324e-33
HCFC1R1	7.00425e-15	-0.276406	0.875	0.896	1.48532e-10
RPS19	1.06196e-34	-0.276786	1	1	2.252e-30
MRPS21	3.93148e-29	-0.277594	0.989	0.991	8.33709e-25
BOLA3	4.31893e-17	-0.278487	0.98	0.98	9.15871e-13
STAMBP	2.65331e-27	-0.279093	0.7	0.812	5.62661e-23
RPS11	1.03933e-31	-0.279686	1	1	2.20401e-27
TPGS2	4.41614e-34	-0.279702	0.793	0.911	9.36488e-30
NUBP2	1.17753e-26	-0.280634	0.768	0.881	2.49706e-22
MRPL14	5.0115e-24	-0.280906	0.97	0.988	1.06274e-19
YPEL3	1.5942e-57	-0.280909	0.239	0.638	3.38067e-53
POLE4	1.63374e-26	-0.281437	0.957	0.976	3.4645e-22
SNCA	7.91137e-64	-0.281568	0.116	0.561	1.67769e-59
CST6	1.08472e-52	-0.28174	0.041	0.422	2.30027e-48
PI4K2A	2.84481e-35	-0.281842	0.536	0.733	6.03271e-31
C11orf31	5.20348e-24	-0.282867	0.986	0.993	1.10345e-19
NDUFB11	2.56324e-29	-0.283811	0.975	0.981	5.43561e-25
SHISA4	1.94811e-55	-0.284577	0.402	0.726	4.13117e-51
RTF1	3.66812e-33	-0.285282	0.855	0.934	7.77861e-29
CCDC85C	2.77938e-71	-0.285537	0.102	0.558	5.89395e-67
SLC7A1	3.83157e-36	-0.285935	0.555	0.736	8.12524e-32
MAN2A1	9.64099e-43	-0.286052	0.443	0.71	2.04447e-38
GBE1	1.71384e-22	-0.287286	0.677	0.787	3.63438e-18
MRPL57	2.18572e-28	-0.287381	0.991	0.991	4.63503e-24
NPTX2	2.70042e-54	-0.287561	0.1	0.489	5.72651e-50
CHD4	4.50744e-26	-0.289603	0.793	0.887	9.55848e-22
C19orf70	8.2393e-33	-0.290636	0.986	0.983	1.74723e-28
SRP14	5.6102e-45	-0.290859	1	1	1.1897e-40
ATP6V1F	1.12354e-28	-0.291544	0.993	0.995	2.38259e-24
C16orf13	1.55981e-32	-0.291961	0.932	0.957	3.30774e-28
BNIP3	7.82924e-18	-0.291974	0.905	0.943	1.66027e-13
ANAPC16	5.80032e-34	-0.292239	0.932	0.962	1.23001e-29
CRIM1	1.5013e-18	-0.292839	0.82	0.888	3.18365e-14
CUEDC2	1.08969e-39	-0.293339	0.857	0.914	2.3108e-35
MRPL41	5.19925e-32	-0.293525	0.998	0.997	1.10255e-27
NDUFS7	7.40522e-30	-0.294236	0.939	0.958	1.57035e-25
TBCA	6.7866e-31	-0.294897	0.989	0.997	1.43917e-26
DCXR	2.21675e-38	-0.295168	0.764	0.875	4.70084e-34
MAPKAPK3	3.50986e-25	-0.295262	0.7	0.847	7.44302e-21
EEF1B2	2.06709e-21	-0.295809	1	1	4.38347e-17
MYEF2	2.40627e-54	-0.295812	0.405	0.752	5.10273e-50
FADS1	9.96215e-08	-0.297281	0.798	0.825	0.00211257
RPSA	3.66315e-32	-0.29819	1	1	7.76807e-28
ARL6IP4	3.79441e-28	-0.299724	0.977	0.992	8.04642e-24
MT-ND4L	1.02813e-30	-0.299787	0.711	0.853	2.18025e-26
NPC2	4.68787e-17	-0.300007	0.982	0.998	9.94109e-13
EBP	3.05638e-32	-0.301199	0.655	0.834	6.48136e-28
MLF2	4.66816e-31	-0.302003	0.964	0.978	9.89929e-27
RLBP1	5.55607e-39	-0.302075	0.039	0.338	1.17822e-34
ATP5G2	4.53185e-25	-0.303625	0.998	0.999	9.61023e-21
BASP1	2.78776e-21	-0.304269	0.975	0.994	5.91173e-17
HAGH	1.24106e-41	-0.305074	0.72	0.853	2.63179e-37
MXD4	4.33064e-40	-0.305711	0.507	0.752	9.18356e-36
MFSD10	6.25524e-38	-0.30599	0.7	0.872	1.32649e-33
TM7SF2	9.25504e-65	-0.306615	0.198	0.612	1.96262e-60
TNS3	1.15763e-50	-0.306688	0.314	0.644	2.45488e-46
ARHGAP29	1.48039e-13	-0.307346	0.693	0.845	3.13931e-09
ZNF431	1.66761e-55	-0.307391	0.268	0.64	3.53634e-51
DGCR6L	1.29071e-37	-0.307408	0.925	0.945	2.73709e-33
NDUFAB1	4.86733e-34	-0.308015	0.982	0.994	1.03217e-29
RP11-295G20.2	3.89586e-36	-0.30817	0.552	0.737	8.26157e-32
MYO1E	5.05256e-45	-0.309097	0.439	0.7	1.07145e-40
HOMER3	2.30355e-33	-0.30935	0.827	0.916	4.8849e-29
MYL9	3.50532e-12	-0.309674	0.755	0.871	7.43337e-08
COMMD6	2.74287e-36	-0.310442	0.993	0.99	5.81654e-32
RHOF	4.48573e-26	-0.310469	0.614	0.794	9.51244e-22
MT-CYB	1.27942e-16	-0.310831	0.998	0.999	2.71314e-12
HMGB2	3.18098e-08	-0.312053	0.811	0.893	0.000674558
PNKD	6.56762e-39	-0.312557	0.857	0.942	1.39273e-34
A1BG	1.39934e-65	-0.312737	0.232	0.649	2.96745e-61
CCDC107	5.52671e-39	-0.314614	0.845	0.88	1.17199e-34
ITPK1	3.39974e-57	-0.315071	0.368	0.697	7.20949e-53
TAF10	4.00708e-33	-0.315134	0.9	0.935	8.49741e-29
NME3	1.7433e-33	-0.316152	0.525	0.743	3.69685e-29
PHACTR2	3.01369e-20	-0.31645	0.905	0.944	6.39082e-16
ZDHHC12	1.3208e-37	-0.31721	0.536	0.803	2.80088e-33
TXNL4A	1.38826e-30	-0.31724	0.943	0.969	2.94395e-26
ID4	3.3543e-40	-0.317328	0.191	0.518	7.11312e-36
DYNLL1	2.56429e-16	-0.317496	1	1	5.43784e-12
SH3KBP1	5.43115e-58	-0.317652	0.423	0.768	1.15173e-53
NETO2	3.64023e-63	-0.318106	0.268	0.665	7.71947e-59
OSBPL1A	1.25721e-59	-0.319267	0.37	0.719	2.66604e-55
RP11-783K16.5	7.23082e-29	-0.319721	0.736	0.824	1.53337e-24
MSMO1	6.15826e-30	-0.32016	0.434	0.671	1.30592e-25
EPAS1	7.76903e-30	-0.320412	0.7	0.84	1.6475e-25
FUOM	1.44974e-30	-0.320587	0.518	0.731	3.07433e-26
PTPRS	6.62764e-49	-0.320641	0.311	0.656	1.40546e-44
RABAC1	1.36568e-35	-0.320848	0.984	0.991	2.89605e-31
GFRA1	5.78068e-41	-0.321411	0.407	0.689	1.22585e-36
LAYN	1.8924e-18	-0.321983	0.314	0.503	4.01303e-14
MALAT1	9.75345e-15	-0.322259	1	1	2.06832e-10
UQCRB	4.29585e-19	-0.32242	1	0.999	9.10979e-15
DDT	1.53541e-40	-0.323004	0.993	0.994	3.25599e-36
ARSI	7.50427e-43	-0.323285	0.1	0.445	1.59136e-38
GALE	2.4341e-21	-0.323522	0.75	0.835	5.16175e-17
TUSC2	1.16338e-40	-0.323845	0.945	0.952	2.46706e-36
NDUFB10	2.07018e-41	-0.32501	0.995	0.995	4.39003e-37
RPL41	4.60057e-37	-0.327612	1	1	9.75598e-33
RPS29	4.61259e-46	-0.32798	1	1	9.78146e-42
MINOS1	9.89912e-38	-0.328399	1	0.999	2.09921e-33
PINK1	1.26629e-45	-0.328644	0.557	0.789	2.6853e-41
SPOCK1	4.26624e-71	-0.330743	0.22	0.654	9.04698e-67
RP11-818F20.5	1.27914e-59	-0.33149	0.195	0.593	2.71254e-55
LRRC61	1.12069e-37	-0.331937	0.423	0.656	2.37653e-33
FDPS	1.1787e-18	-0.332018	0.866	0.915	2.49956e-14
MFF	3.86925e-37	-0.332478	0.907	0.937	8.20513e-33
MSRB2	4.02993e-44	-0.333013	0.675	0.856	8.54588e-40
NDUFB4	8.75223e-20	-0.333544	0.98	0.983	1.856e-15
LBH	2.66407e-37	-0.33389	0.411	0.685	5.64942e-33
KTN1	6.55785e-34	-0.335157	0.968	0.984	1.39066e-29
PCBP4	8.79024e-55	-0.335351	0.348	0.716	1.86406e-50
ATP5H	8.25389e-36	-0.33587	0.984	0.994	1.75032e-31
SARAF	2.50239e-35	-0.336202	0.884	0.938	5.30657e-31
FIS1	1.95258e-41	-0.336519	0.982	0.992	4.14065e-37
GPRC5C	8.29247e-51	-0.336798	0.27	0.629	1.7585e-46
NPDC1	3.13122e-35	-0.337914	0.75	0.86	6.64007e-31
HPCAL1	1.10613e-56	-0.338652	0.464	0.762	2.34565e-52
LINC01503	3.84552e-74	-0.339932	0.155	0.612	8.15481e-70
NEDD8	2.15272e-46	-0.34011	1	1	4.56506e-42
CPA4	7.82742e-13	-0.340544	0.386	0.545	1.65988e-08
PLEKHB1	2.27803e-112	-0.340863	0.073	0.663	4.8308e-108
POLR2F	1.01869e-43	-0.34134	0.986	0.994	2.16024e-39
RPL28	3.14452e-26	-0.34272	1	1	6.66827e-22
RPL18A	4.00066e-58	-0.34294	1	1	8.48381e-54
RDH5	1.84891e-57	-0.343704	0.082	0.482	3.92081e-53
SCD	6.38006e-26	-0.344138	0.543	0.707	1.35295e-21
RPL38	2.91516e-37	-0.344786	1	1	6.1819e-33
CHCHD5	1.09334e-49	-0.345767	0.87	0.936	2.31854e-45
CCDC148	3.71244e-50	-0.347082	0.145	0.511	7.87261e-46
RPS27A	1.69543e-33	-0.347409	1	1	3.59533e-29
NAP1L1	5.25327e-18	-0.347469	0.995	0.998	1.11401e-13
FAM173A	5.45816e-33	-0.348711	0.736	0.866	1.15746e-28
TECR	1.11278e-46	-0.349586	0.784	0.887	2.35976e-42
UCP2	1.12164e-56	-0.350371	0.255	0.676	2.37855e-52
NDUFA7	1.9619e-51	-0.350481	0.807	0.888	4.16041e-47
ASAH1	8.4271e-18	-0.351585	0.725	0.822	1.78705e-13
RPL37A	6.32166e-33	-0.352097	1	1	1.34057e-28
F2R	6.8791e-56	-0.352867	0.236	0.622	1.45878e-51
DSEL	5.39441e-16	-0.353204	0.7	0.807	1.14394e-11
SEZ6L2	2.34103e-91	-0.35323	0.127	0.655	4.96438e-87
RPS21	2.44404e-40	-0.353303	1	1	5.18283e-36
RPS27	1.13356e-38	-0.354227	1	1	2.40383e-34
CST3	2.15254e-29	-0.355377	0.986	0.993	4.56467e-25
MYEOV2	6.86018e-53	-0.355396	1	0.996	1.45477e-48
PRR13	1.37129e-47	-0.355758	0.945	0.98	2.90796e-43
C15orf52	8.89259e-77	-0.356683	0.143	0.614	1.88576e-72
LAMTOR5	2.76467e-51	-0.357195	0.993	0.998	5.86276e-47
NT5DC2	6.80097e-45	-0.358352	0.507	0.801	1.44221e-40
UQCC2	6.78882e-34	-0.358824	0.955	0.982	1.43964e-29
RPS23	9.01783e-27	-0.359674	1	1	1.91232e-22
NDUFAF3	7.89628e-42	-0.360522	0.98	0.979	1.67449e-37
RDH10	3.01237e-50	-0.361134	0.309	0.635	6.38802e-46
COX7A2	6.35502e-64	-0.362557	1	1	1.34765e-59
BCAT1	3.56768e-35	-0.363638	0.623	0.815	7.56563e-31
PTRHD1	1.08425e-44	-0.364761	0.818	0.92	2.29926e-40
POLR2I	1.69049e-53	-0.364959	0.973	0.982	3.58485e-49
COX7B	6.73575e-38	-0.365814	0.998	0.994	1.42838e-33
RPS20	1.91285e-66	-0.365895	1	1	4.0564e-62
CISD3	4.04733e-38	-0.366236	0.884	0.939	8.58276e-34
SCX	6.61637e-64	-0.366781	0.118	0.544	1.40307e-59
PFDN5	1.2681e-47	-0.367752	1	1	2.68914e-43
FAM45A	3.16044e-62	-0.367836	0.625	0.844	6.70202e-58
ECHS1	2.2339e-48	-0.368617	0.957	0.971	4.73721e-44
RP11-356J5.12	1.46234e-35	-0.369281	0.384	0.655	3.10103e-31
USMG5	2.02572e-59	-0.370069	1	0.999	4.29574e-55
ATP5E	1.04852e-44	-0.37033	1	1	2.2235e-40
GSTK1	2.18381e-54	-0.370609	0.702	0.879	4.63098e-50
CXADR	1.54898e-100	-0.37067	0.125	0.675	3.28476e-96
PBX3	3.21888e-72	-0.371301	0.218	0.66	6.82597e-68
GTF2I	3.3027e-42	-0.371532	0.691	0.864	7.0037e-38
PLK2	1.02099e-28	-0.373047	0.764	0.917	2.1651e-24
CLIC6	4.34274e-82	-0.37372	0.189	0.656	9.20921e-78
ME3	1.37623e-79	-0.373802	0.214	0.657	2.91844e-75
ENO2	2.16838e-41	-0.373939	0.509	0.735	4.59828e-37
QSOX1	1.27782e-52	-0.37512	0.705	0.879	2.70975e-48
TMEM134	2.79488e-51	-0.375475	0.568	0.777	5.92683e-47
SSNA1	4.67665e-36	-0.375841	0.97	0.977	9.91731e-32
PLXNB2	2.5283e-41	-0.377619	0.62	0.783	5.36152e-37
ATP5O	1.89019e-42	-0.377726	0.984	0.994	4.00834e-38
TXNDC17	9.63778e-46	-0.377907	0.989	0.993	2.04379e-41
PTPMT1	8.10659e-49	-0.379063	0.841	0.911	1.71908e-44
MACF1	3.80442e-34	-0.379217	0.759	0.882	8.06765e-30
LAPTM4B	2.70956e-52	-0.379591	0.777	0.887	5.74589e-48
SMDT1	2.4938e-50	-0.379603	0.952	0.962	5.28835e-46
FILIP1L	5.22427e-18	-0.380618	0.259	0.448	1.10786e-13
HACD1	8.01162e-63	-0.383823	0.532	0.825	1.69895e-58
MAP2K2	8.61109e-36	-0.384302	0.927	0.934	1.82607e-31
LHX2	3.22381e-109	-0.384384	0.034	0.64	6.83642e-105
SLC4A2	3.03165e-41	-0.385401	0.709	0.84	6.42891e-37
RAC1	2.86348e-59	-0.385651	1	1	6.0723e-55
SLC25A1	3.23497e-68	-0.385942	0.595	0.843	6.86008e-64
AGRN	1.04708e-73	-0.38689	0.291	0.708	2.22045e-69
CCDC51	2.1515e-35	-0.3902	0.686	0.801	4.56247e-31
ARID5B	2.59108e-19	-0.392402	0.918	0.955	5.49464e-15
DKK3	2.71922e-32	-0.392489	0.414	0.649	5.76638e-28
APRT	3.29355e-48	-0.393248	0.995	0.999	6.98429e-44
DPP7	5.95878e-44	-0.393304	0.852	0.923	1.26362e-39
GUK1	2.47303e-40	-0.394812	0.998	1	5.24431e-36
RPL34	3.28059e-41	-0.395218	1	1	6.95681e-37
CD81	4.09027e-45	-0.395232	0.727	0.868	8.67382e-41
NOV	3.09251e-59	-0.395393	0.327	0.698	6.55797e-55
MIEN1	3.85288e-47	-0.395833	0.936	0.971	8.17042e-43
NDUFS6	1.16764e-59	-0.397947	0.995	0.999	2.4761e-55
TIMP2	1.70961e-34	-0.399095	0.773	0.861	3.6254e-30
PLPP2	2.51088e-81	-0.399324	0.155	0.632	5.32458e-77
PRDX3	4.09885e-43	-0.399716	0.902	0.965	8.69201e-39
CELF2	2.86228e-62	-0.39997	0.507	0.792	6.06976e-58
NEAT1	3.0734e-15	-0.402712	0.993	0.997	6.51746e-11
TRPM4	1.15866e-63	-0.40444	0.214	0.606	2.45706e-59
PCBD1	3.25243e-52	-0.404933	0.959	0.983	6.89711e-48
FLYWCH2	1.08165e-53	-0.404934	0.775	0.885	2.29375e-49
ZFAND6	1.31177e-61	-0.405791	0.843	0.933	2.78175e-57
GPNMB	2.00977e-09	-0.405803	0.832	0.861	4.26193e-05
CUTA	9.73005e-27	-0.409879	0.991	0.999	2.06336e-22
RHOD	7.81e-29	-0.409974	0.77	0.845	1.65619e-24
BCAP31	1.19095e-59	-0.41084	0.88	0.947	2.52552e-55
PPDPF	9.38503e-46	-0.414365	0.993	0.995	1.99019e-41
BCL2L1	3.47904e-48	-0.415397	0.75	0.877	7.37765e-44
ATP5L	7.14846e-70	-0.415487	1	1	1.5159e-65
SNRNP25	2.90261e-51	-0.415902	0.8	0.944	6.15528e-47
AURKAIP1	2.15854e-62	-0.415949	1	0.999	4.57741e-58
TRIM47	6.15092e-55	-0.416861	0.395	0.71	1.30437e-50
ATP5G1	6.32136e-37	-0.418422	0.995	0.997	1.34051e-32
ATP13A3	3.22897e-45	-0.419898	0.705	0.851	6.84736e-41
MT1G	8.30804e-23	-0.420314	0.223	0.456	1.7618e-18
SNCG	5.54417e-45	-0.421567	0.257	0.603	1.1757e-40
QPRT	2.60372e-43	-0.422205	0.198	0.537	5.52144e-39
SEPW1	1.44394e-40	-0.422427	0.945	0.984	3.06202e-36
GABARAPL2	6.32692e-31	-0.423648	0.941	0.971	1.34169e-26
FBXO2	1.18533e-76	-0.423935	0.109	0.581	2.5136e-72
ALKBH7	6.06034e-65	-0.424135	0.802	0.914	1.28516e-60
NDUFA4	3.4164e-51	-0.424586	0.998	1	7.24482e-47
PEBP1	8.30653e-39	-0.426792	0.989	0.997	1.76148e-34
NDUFB7	3.75336e-59	-0.428408	0.995	0.998	7.95939e-55
ARHGAP18	6.80809e-49	-0.428783	0.452	0.756	1.44372e-44
LSM4	4.32188e-53	-0.429531	0.984	0.997	9.16499e-49
FKBP8	1.57547e-61	-0.431836	0.923	0.957	3.34094e-57
COX5A	3.63553e-72	-0.431841	0.993	0.998	7.7095e-68
COX8A	1.98602e-80	-0.432272	1	1	4.21155e-76
C17orf89	1.69946e-47	-0.43234	1	0.998	3.60388e-43
ASPHD1	6.63464e-91	-0.432448	0.316	0.751	1.40694e-86
IDI1	6.31035e-08	-0.432956	0.705	0.794	0.00133817
UQCRH	7.24938e-81	-0.434543	1	1	1.5373e-76
C14orf2	6.40715e-74	-0.435692	0.995	1	1.3587e-69
AES	8.06162e-54	-0.435788	0.82	0.938	1.70955e-49
RPS12	8.83048e-77	-0.436988	1	1	1.87259e-72
SQSTM1	4.52818e-19	-0.437954	0.984	1	9.60247e-15
SYNGR1	9.40312e-64	-0.439285	0.664	0.862	1.99403e-59
IRS2	1.38235e-32	-0.44074	0.682	0.823	2.93142e-28
MALSU1	3.18978e-39	-0.442047	0.92	0.965	6.76425e-35
LMO4	8.76323e-25	-0.443093	0.8	0.895	1.85833e-20
GPX1	9.5235e-31	-0.446279	1	1	2.01955e-26
CPEB4	7.20623e-68	-0.446903	0.511	0.79	1.52815e-63
SLC6A8	3.75416e-75	-0.446905	0.33	0.7	7.96107e-71
GCLC	2.34378e-21	-0.447563	0.407	0.567	4.97022e-17
SDC4	2.26548e-45	-0.448047	0.707	0.863	4.80419e-41
TRIM58	7.72565e-84	-0.448338	0.114	0.606	1.6383e-79
ETFB	1.42943e-73	-0.448455	0.861	0.946	3.03125e-69
WWC1	1.39894e-90	-0.449477	0.189	0.675	2.9666e-86
RBM47	2.35391e-123	-0.449783	0.13	0.741	4.99171e-119
RPL12	2.66767e-43	-0.455429	1	1	5.65705e-39
SMS	1.24777e-21	-0.456063	0.957	0.984	2.64602e-17
HSPB8	1.15416e-27	-0.457069	0.684	0.834	2.44751e-23
NDUFB1	2.18598e-37	-0.457767	0.982	0.991	4.63558e-33
DUSP23	3.74389e-69	-0.462333	0.77	0.923	7.93929e-65
RPLP1	3.61849e-103	-0.462831	1	1	7.67338e-99
ANAPC15	5.79729e-56	-0.463253	0.834	0.941	1.22937e-51
MZT2B	5.78085e-52	-0.463825	0.998	0.999	1.22589e-47
TPT1	2.49473e-59	-0.46401	1	1	5.29033e-55
CHPF	4.38543e-64	-0.464343	0.784	0.888	9.29975e-60
MKNK2	5.12733e-40	-0.465148	0.53	0.719	1.0873e-35
ITM2B	2.35465e-48	-0.465359	0.95	0.982	4.99327e-44
S100B	7.93207e-88	-0.466187	0.134	0.644	1.68208e-83
BEX2	8.59027e-47	-0.466324	0.607	0.858	1.82165e-42
S100A2	1.53019e-26	-0.467093	0.57	0.761	3.24491e-22
PRDX5	3.75999e-64	-0.468286	0.998	0.997	7.97343e-60
RBP7	4.11375e-54	-0.470567	0.134	0.514	8.72362e-50
BMP7	1.96568e-117	-0.475092	0.127	0.719	4.16843e-113
DSP	3.59927e-18	-0.475138	0.666	0.776	7.63261e-14
CAMTA1	9.34411e-75	-0.480313	0.923	0.959	1.98151e-70
ROMO1	4.80714e-67	-0.480316	0.989	0.996	1.0194e-62
KIF22	3.04451e-63	-0.480974	0.682	0.863	6.4562e-59
SYNGR2	3.66618e-87	-0.481108	0.623	0.868	7.77451e-83
KIF21A	1.6697e-61	-0.48253	0.464	0.745	3.54076e-57
SEMA3B	2.27626e-88	-0.48361	0.184	0.651	4.82704e-84
PLIN2	1.69832e-09	-0.483666	0.884	0.935	3.60146e-05
SPNS2	1.59878e-88	-0.48445	0.118	0.616	3.39037e-84
IGFBP3	1.05426e-19	-0.485448	0.82	0.882	2.23567e-15
MT-ATP6	2.37631e-39	-0.487117	1	1	5.0392e-35
BSG	8.48631e-65	-0.487966	0.982	0.995	1.79961e-60
NUDT14	5.25473e-70	-0.489509	0.707	0.881	1.11432e-65
ISCU	1.66046e-57	-0.490032	0.975	0.985	3.52118e-53
MAP1LC3A	8.89301e-87	-0.491145	0.327	0.762	1.88585e-82
MET	1.09942e-81	-0.492044	0.536	0.841	2.33143e-77
ITM2C	7.74257e-98	-0.494305	0.525	0.85	1.64189e-93
TOMM7	3.61087e-70	-0.495324	1	1	7.65722e-66
JTB	4.98787e-57	-0.495416	0.986	0.988	1.05773e-52
NFIB	2.05056e-81	-0.495973	0.282	0.723	4.34841e-77
CXXC5	1.20386e-62	-0.496036	0.486	0.789	2.55291e-58
SNHG9	1.49349e-68	-0.496808	0.73	0.859	3.1671e-64
FAM102A	4.83989e-76	-0.498546	0.298	0.683	1.02635e-71
LAMTOR2	2.30897e-77	-0.500873	0.911	0.961	4.8964e-73
TUBA4A	1.40106e-27	-0.502472	0.607	0.777	2.97108e-23
MDK	1.20294e-14	-0.503044	0.568	0.709	2.55096e-10
SNHG25	1.57525e-70	-0.503416	0.761	0.939	3.34047e-66
TXNRD1	9.52906e-38	-0.506047	0.943	0.99	2.02073e-33
TMEM256	2.34465e-74	-0.506179	0.839	0.942	4.97207e-70
IFI27L2	8.54172e-55	-0.509673	0.936	0.975	1.81136e-50
NDUFS5	4.79592e-75	-0.510905	0.998	0.999	1.01702e-70
DAAM1	2.45421e-76	-0.510961	0.43	0.777	5.2044e-72
TMA7	1.66249e-76	-0.511292	1	1	3.52548e-72
TMEM219	6.60969e-71	-0.511617	0.918	0.969	1.40165e-66
VAMP5	8.96213e-46	-0.51261	0.925	0.956	1.90051e-41
NIPAL3	1.2958e-61	-0.513534	0.561	0.816	2.74788e-57
ATOX1	2.1361e-55	-0.514686	0.991	0.998	4.52982e-51
FAM107A	8.72054e-101	-0.515217	0.08	0.637	1.84928e-96
UROS	8.46619e-72	-0.51871	0.834	0.93	1.79534e-67
GPR143	1.13361e-138	-0.520196	0.107	0.759	2.40393e-134
PEG10	1.15545e-66	-0.520865	0.218	0.642	2.45025e-62
ALDOA	5.49067e-19	-0.521493	1	1	1.16435e-14
NENF	4.76335e-70	-0.524436	0.986	0.984	1.01012e-65
SNRPN	8.86663e-68	-0.525365	0.841	0.919	1.88026e-63
TRAPPC1	1.95229e-67	-0.526572	0.95	0.986	4.14002e-63
RPS28	1.14815e-112	-0.528646	1	1	2.43477e-108
ADTRP	5.22693e-104	-0.529825	0.311	0.78	1.10842e-99
ATP5I	1.54846e-70	-0.530208	0.995	0.999	3.28366e-66
PRR34-AS1	4.31993e-75	-0.531165	0.666	0.877	9.16084e-71
LIMCH1	1.59094e-90	-0.531878	0.309	0.768	3.37376e-86
SLC25A4	9.88477e-51	-0.539241	0.809	0.896	2.09616e-46
TSPAN13	4.19501e-105	-0.539405	0.139	0.7	8.89593e-101
CKB	5.24685e-57	-0.540842	0.323	0.692	1.11265e-52
SIX3	1.76566e-140	-0.541045	0.093	0.757	3.74425e-136
PLCB4	3.72493e-65	-0.543084	0.375	0.726	7.89909e-61
JUND	6.79639e-72	-0.547629	0.564	0.816	1.44124e-67
COX6B1	5.24171e-104	-0.550966	1	1	1.11156e-99
C12orf49	8.86704e-47	-0.553483	0.77	0.848	1.88034e-42
POLR2L	5.70602e-81	-0.55407	1	1	1.21002e-76
STUB1	9.91562e-54	-0.555356	0.964	0.985	2.10271e-49
PCP4	2.19396e-59	-0.556519	0.125	0.52	4.65252e-55
ATP5J	2.66658e-113	-0.557815	1	1	5.65476e-109
GRN	2.3834e-51	-0.560872	0.884	0.956	5.05424e-47
ACTN4	2.22014e-70	-0.561059	0.88	0.964	4.70803e-66
AP1M2	7.22791e-110	-0.561755	0.08	0.669	1.53275e-105
PLA2G16	2.48649e-67	-0.563051	0.823	0.92	5.27286e-63
ADORA2B	6.31865e-116	-0.566387	0.22	0.756	1.33993e-111
SOD1	1.00321e-65	-0.571479	0.998	0.999	2.12741e-61
ARL6IP1	8.95048e-61	-0.571866	0.836	0.953	1.89804e-56
PSAP	1.68403e-37	-0.572642	0.957	0.977	3.57115e-33
DMKN	4.19488e-83	-0.573942	0.505	0.858	8.89566e-79
SCG5	5.85898e-38	-0.574906	0.443	0.742	1.24246e-33
TSTD1	8.716e-107	-0.58375	0.291	0.811	1.84831e-102
LINC00958	1.90615e-52	-0.584693	0.055	0.427	4.04218e-48
DCBLD2	1.42667e-41	-0.587438	0.964	0.979	3.02539e-37
WBP2	9.16606e-97	-0.589601	0.677	0.904	1.94376e-92
NDUFA1	8.95356e-91	-0.591881	0.984	0.992	1.89869e-86
SAP30	3.29107e-47	-0.596423	0.584	0.807	6.97904e-43
GAMT	1.77507e-86	-0.596934	0.427	0.82	3.7642e-82
MT-ND5	2.08754e-54	-0.597488	0.993	0.994	4.42684e-50
NDUFS8	1.58127e-109	-0.597821	0.977	0.995	3.35324e-105
NAA38	3.49944e-78	-0.601969	0.968	0.986	7.42091e-74
HSPB1	3.75973e-22	-0.608467	0.989	0.999	7.97288e-18
MT-ND3	2.99573e-49	-0.608771	1	0.997	6.35275e-45
UBL5	1.68802e-123	-0.609417	1	1	3.57963e-119
NDUFA3	2.10045e-79	-0.612892	0.948	0.971	4.4542e-75
AP1S2	2.13432e-74	-0.614967	0.709	0.893	4.52604e-70
RPLP2	3.73921e-108	-0.615265	1	1	7.92936e-104
MZT2A	1.55642e-86	-0.616803	0.941	0.991	3.30055e-82
TMEM147	3.64332e-95	-0.617328	0.984	0.991	7.72603e-91
ATP5J2	4.42377e-83	-0.618215	1	1	9.38104e-79
COL8A1	1.48192e-107	-0.619277	0.236	0.793	3.14256e-103
TMEM160	2.775e-81	-0.620352	0.914	0.973	5.88467e-77
BRI3	3.88058e-48	-0.635793	1	0.998	8.22915e-44
APOA1BP	5.61549e-112	-0.641248	0.859	0.962	1.19082e-107
FAM213A	3.72835e-105	-0.644925	0.659	0.924	7.90634e-101
MT-ND2	2.22169e-54	-0.645079	1	1	4.71132e-50
COX4I1	2.74891e-100	-0.647356	1	1	5.82934e-96
ATP1B1	2.90551e-60	-0.650067	0.72	0.906	6.16143e-56
UQCRQ	3.78196e-119	-0.650639	0.998	0.999	8.02003e-115
PAX6	4.20556e-123	-0.650913	0.127	0.733	8.91831e-119
C12orf75	2.27147e-17	-0.651275	0.684	0.845	4.81687e-13
MYL6B	5.39839e-112	-0.653816	0.895	0.98	1.14478e-107
F3	1.58466e-73	-0.664457	0.366	0.758	3.36043e-69
NDUFA11	2.98548e-128	-0.667177	0.995	0.998	6.33102e-124
GTF2F2	4.0622e-89	-0.667878	0.839	0.961	8.61431e-85
HIGD2A	5.20191e-115	-0.669925	0.968	0.988	1.10312e-110
TMEM205	2.84087e-116	-0.67466	0.793	0.945	6.02435e-112
COX14	6.88597e-103	-0.675635	0.948	0.98	1.46024e-98
NDUFB2	6.15868e-117	-0.678882	0.991	0.999	1.30601e-112
DBI	1.48285e-81	-0.681769	0.998	0.998	3.14453e-77
FADS3	9.18044e-83	-0.682461	0.514	0.785	1.9468e-78
TSPAN10	7.24846e-125	-0.68353	0.143	0.741	1.53711e-120
FAM195A	6.5784e-95	-0.685172	0.841	0.925	1.39501e-90
TTR	3.03939e-41	-0.690384	0.152	0.465	6.44532e-37
COX5B	5.75702e-131	-0.690696	1	0.999	1.22083e-126
CYSTM1	8.14333e-80	-0.699872	0.968	0.993	1.72687e-75
NDUFA2	1.3839e-138	-0.701056	0.966	0.987	2.9347e-134
UQCR10	3.90381e-108	-0.70851	1	1	8.27842e-104
SLC25A39	1.05252e-112	-0.708877	0.973	0.987	2.23197e-108
ATP5D	3.31681e-99	-0.717251	0.986	0.995	7.03362e-95
DNPH1	5.06287e-110	-0.71893	0.893	0.97	1.07363e-105
MIF	1.79299e-99	-0.719913	0.973	0.995	3.80221e-95
SERF2	6.56411e-136	-0.722596	1	1	1.39198e-131
FAAP20	1.88916e-100	-0.723549	0.941	0.979	4.00615e-96
DUSP4	6.24884e-130	-0.725833	0.173	0.762	1.32513e-125
FTH1	1.44093e-63	-0.739214	1	1	3.05564e-59
TMEM14B	5.07086e-109	-0.744477	0.982	0.995	1.07533e-104
SFRP1	1.62348e-92	-0.749234	0.143	0.659	3.44275e-88
HES4	7.68586e-48	-0.750226	0.693	0.862	1.62986e-43
COX6C	9.87831e-153	-0.750402	1	0.999	2.09479e-148
MT-CO3	3.82281e-66	-0.757251	1	1	8.10664e-62
MMP24-AS1	4.27032e-84	-0.764226	0.83	0.918	9.05564e-80
PRDX2	4.01858e-94	-0.764782	0.936	0.989	8.52181e-90
FAM84B	8.84542e-121	-0.765045	0.195	0.751	1.87576e-116
NME4	6.29772e-91	-0.769802	0.743	0.955	1.33549e-86
HSBP1L1	1.42003e-132	-0.791863	0.543	0.921	3.01131e-128
NGFRAP1	2.01631e-83	-0.80541	0.907	0.983	4.27579e-79
FGF2	9.77942e-80	-0.858915	0.907	0.98	2.07382e-75
PHPT1	8.04966e-119	-0.869308	0.993	0.999	1.70701e-114
EZR	1.29784e-99	-0.875139	0.839	0.98	2.7522e-95
PCSK1N	4.02733e-113	-0.87865	0.284	0.748	8.54036e-109
C1QL1	2.31496e-59	-0.897255	0.157	0.533	4.9091e-55
TIMP3	6.73579e-58	-0.903708	0.773	0.933	1.42839e-53
OCIAD2	1.23961e-122	-0.906819	0.911	0.991	2.62871e-118
COX7C	3.06301e-152	-0.915459	1	1	6.49542e-148
UQCR11	4.42919e-159	-0.916748	0.998	0.999	9.39253e-155
C4orf48	7.8836e-137	-0.917676	0.95	0.992	1.6718e-132
MT-ND1	8.51199e-82	-0.934529	1	1	1.80505e-77
COTL1	7.80744e-109	-0.9593	0.975	0.995	1.65565e-104
METRN	1.47469e-120	-0.967545	0.686	0.93	3.12722e-116
CYSRT1	1.14467e-103	-0.973913	0.255	0.728	2.42739e-99
SFN	1.91173e-24	-0.98923	0.277	0.477	4.054e-20
HKDC1	1.84495e-150	-0.996363	0.295	0.845	3.9124e-146
MT-CO1	6.49548e-89	-1.00164	1	1	1.37743e-84
KIF1A	5.46344e-148	-1.0154	0.273	0.843	1.15858e-143
MT-ND4	1.26438e-108	-1.01561	1	1	2.68124e-104
ATPIF1	3.88317e-125	-1.02253	0.984	0.998	8.23465e-121
GSTP1	5.24861e-146	-1.06375	1	1	1.11302e-141
SLC2A1	7.53504e-106	-1.06488	0.639	0.865	1.59788e-101
KRT18	1.37714e-139	-1.09	0.591	0.96	2.92037e-135
SLC16A3	8.62229e-127	-1.09592	0.548	0.927	1.82844e-122
MT-CO2	1.02527e-111	-1.11086	1	1	2.17418e-107
SLC9A3R1	2.54477e-187	-1.12696	0.805	0.976	5.39644e-183
KRT8	1.73365e-189	-1.13902	0.552	0.967	3.67638e-185
ITGA3	2.87764e-142	-1.21651	0.566	0.899	6.10232e-138
GPX4	1.71897e-180	-1.24467	0.991	0.999	3.64525e-176
CTSK	2.61896e-48	-1.2513	0.709	0.864	5.55377e-44
IL13RA2	7.42377e-113	-1.26865	0.652	0.926	1.57429e-108
TCEB2	9.35895e-213	-1.27749	0.998	1	1.98466e-208
CTSD	1.1719e-124	-1.31618	0.934	0.989	2.48514e-120
PRSS23	1.78842e-141	-1.33529	0.761	0.974	3.79252e-137
PTGDS	5.41323e-140	-1.35621	0.459	0.894	1.14793e-135
RBP1	9.47351e-182	-1.37113	0.555	0.943	2.00895e-177
AC006262.5	4.8667e-81	-1.39744	0.207	0.625	1.03203e-76
C9orf16	2.75972e-174	-1.50339	0.909	0.981	5.85225e-170
GPX3	1.90767e-134	-1.58161	0.552	0.855	4.04541e-130
CHCHD10	2.63122e-185	-1.58577	0.811	0.98	5.57977e-181
BEX1	1.91234e-196	-1.87852	0.609	0.977	4.05531e-192
CRYAB	2.51632e-165	-2.18146	0.993	0.999	5.33611e-161
FBXO32	4.39941e-178	-2.36574	0.936	0.994	9.32938e-174
RARRES2	1.24145e-248	-2.88399	0.827	0.995	2.63261e-244
