# Supplementary material for: A Single-Cell Transcriptome Atlas of the Human Retinal Pigment Epithelium
Source: Front Cell Dev Biol. 2021 Dec 17;9:802457. doi: 10.3389/fcell.2021.802457 (PMC8718768; doi:10.3389/fcell.2021.802457)
Supplement: Supplementary file 8 [file Table5.xlsx]

## Sheet: DEGs_p1
DEGs of each subpopulation in the Peripheral RPE
	p_val	avg_log2FC	pct.1	pct.2	p_val_adj
SH3BGRL3	0	0.521259	1	1	0
EIF3I	0	-0.610023	0.959	0.989	0
PSMB2	0	-0.589982	0.886	0.961	0
PRDX1	0	-0.87096	0.99	0.999	0
GADD45A	0	-1.5582	0.879	0.959	0
GCLM	0	-1.04171	0.736	0.902	0
PSMD4	0	-0.480561	0.849	0.951	0
CD55	0	-0.527865	0.579	0.839	0
TMSB10	0	1.06115	1	1	0
MZT2B	0	0.532337	1	0.998	0
EIF1B	0	-0.656181	0.772	0.916	0
RPL29	0	0.537811	1	1	0
ARF4	0	-1.07905	0.942	0.978	0
CCDC80	0	0.996733	0.971	0.849	0
ANXA5	0	-0.728251	0.973	0.99	0
MED10	0	-0.608892	0.795	0.907	0
HSPA9	0	-0.652055	0.891	0.963	0
PDLIM7	0	0.51446	0.945	0.83	0
NHP2	0	0.562446	0.998	0.985	0
SQSTM1	0	-1.11204	1	1	0
DEK	0	0.844686	0.994	0.976	0
PSMB1	0	-0.693344	0.97	0.99	0
ZFAND2A	0	-0.969428	0.684	0.85	0
TAX1BP1	0	-0.583852	0.904	0.957	0
PSMA2	0	-0.520037	0.864	0.947	0
BRI3	0	0.621815	1	0.997	0
ARPC1B	0	0.523684	0.998	0.986	0
CALD1	0	0.714421	0.986	0.918	0
NGFRAP1	0	0.594906	0.995	0.976	0
CLU	0	-1.06391	0.847	0.963	0
RPL12	0	0.49673	1	1	0
ZDHHC12	0	0.517809	0.924	0.726	0
CTSD	0	-0.757132	0.978	0.996	0
EIF3M	0	-0.598753	0.873	0.948	0
SLC3A2	0	-1.75666	0.81	0.942	0
PPP1R14B	0	0.814223	0.999	0.994	0
ITGB1	0	0.641537	0.987	0.942	0
GABARAPL1	0	-0.559573	0.398	0.755	0
DDIT3	0	-2.01808	0.728	0.895	0
GLIPR1	0	0.727022	0.851	0.573	0
C12orf75	0	1.3731	0.954	0.776	0
UBC	0	-1.34629	0.956	0.991	0
GAS6	0	0.499629	0.847	0.575	0
NEDD8	0	0.435754	1	1	0
RPS29	0	0.392605	1	1	0
PSMA3	0	-0.53177	0.816	0.932	0
FLRT2	0	0.471825	0.903	0.688	0
PSMC1	0	-0.477521	0.801	0.926	0
TPM1	0	1.11319	0.999	0.985	0
SNRNP25	0	0.471894	0.972	0.926	0
NME4	0	0.659916	0.984	0.937	0
ALDOA	0	-0.855183	0.999	1	0
NQO1	0	-0.989973	0.967	0.995	0
OSGIN1	0	-0.870535	0.393	0.769	0
MYO1C	0	0.522924	0.918	0.735	0
PFN1	0	0.579524	1	1	0
SAT2	0	-0.530322	0.842	0.924	0
TRAPPC1	0	0.473757	0.992	0.982	0
RAB34	0	0.522866	0.897	0.685	0
EIF1	0	-0.84966	1	1	0
SMURF2	0	0.536251	0.835	0.603	0
RNMT	0	-0.669309	0.847	0.924	0
FKBP1A	0	0.477106	0.998	0.993	0
OSER1	0	-0.559138	0.538	0.812	0
ADRM1	0	-0.642829	0.926	0.973	0
RPS21	0	0.441217	1	1	0
TPM4	0	0.757399	0.981	0.895	0
PDCD5	0	0.499663	0.997	0.991	0
PSMD8	0	-0.503274	0.978	0.993	0
PSMC4	0	-0.586226	0.749	0.914	0
AP2S1	0	0.618551	0.999	0.992	0
HMOX1	0	-1.31179	0.917	0.974	0
MYH9	0	0.472993	0.956	0.87	0
LGALS1	0	1.10698	0.999	0.996	0
ATF4	0	-1.06524	0.909	0.942	0
TSPO	0	0.541006	0.999	0.995	0
HMGN1	0	0.708561	0.997	0.982	0
BCL7C	7.66909e-307	0.486161	0.942	0.864	1.62631e-302
ATF3	2.44729e-306	-0.862003	0.212	0.564	5.18972e-302
ACTN4	2.21022e-303	0.446211	0.983	0.952	4.68699e-299
IFRD1	9.30554e-303	-0.660484	0.572	0.815	1.97333e-298
TXNL4A	1.02176e-302	0.427584	0.983	0.959	2.16675e-298
TERF2IP	1.31954e-302	-0.575668	0.803	0.921	2.79822e-298
ARPC1A	1.35354e-300	0.422335	0.992	0.976	2.87032e-296
LMO4	1.12919e-299	0.760245	0.953	0.857	2.39456e-295
SPARC	1.67278e-298	0.504525	0.87	0.654	3.54729e-294
PRKDC	1.52273e-297	0.479756	0.941	0.812	3.22909e-293
WBSCR22	1.63959e-297	-0.594719	0.803	0.915	3.4769e-293
TGM2	2.35425e-296	0.608918	0.644	0.297	4.99243e-292
TMEM54	5.17131e-295	0.466071	0.881	0.705	1.09663e-290
PSMD13	6.64058e-294	-0.459509	0.776	0.912	1.4082e-289
S100A13	1.27289e-292	0.61355	0.993	0.951	2.69928e-288
TXNL1	2.3107e-292	-0.534584	0.854	0.942	4.90006e-288
PSMB7	3.96651e-292	-0.548528	0.946	0.984	8.41137e-288
VDAC2	1.17612e-291	-0.509118	0.987	0.99	2.49407e-287
PLP2	4.48061e-291	0.681703	0.991	0.957	9.50159e-287
EIF4A2	1.6944e-290	-0.649182	0.905	0.964	3.59315e-286
ZFP36L1	6.54671e-290	0.601327	0.95	0.816	1.38829e-285
TALDO1	1.48205e-289	-0.532295	0.917	0.976	3.14283e-285
TMEM59	1.88791e-289	-0.512695	0.88	0.966	4.0035e-285
TMBIM6	4.17355e-287	-0.588181	0.981	0.99	8.85044e-283
RPL28	1.77908e-285	0.473711	1	1	3.77271e-281
HMGA1	3.21945e-285	0.545079	1	0.994	6.82717e-281
SEMA3C	1.43853e-284	0.401507	0.801	0.543	3.05054e-280
MT1E	1.75087e-283	1.12133	0.984	0.946	3.7129e-279
ATP5G1	2.57951e-283	0.475191	0.997	0.996	5.4701e-279
EIF2AK4	9.06477e-283	0.439477	0.957	0.863	1.92227e-278
MDH2	1.63932e-282	-0.428397	0.902	0.972	3.47634e-278
ARL6IP4	4.29314e-282	0.405087	0.996	0.99	9.10403e-278
MZT2A	5.53907e-281	0.414264	0.996	0.987	1.17461e-276
BTG1	4.62985e-280	-1.07363	0.925	0.961	9.81806e-276
TLN1	8.88091e-277	0.466047	0.966	0.886	1.88329e-272
HSPA5	1.78349e-276	-1.63953	0.884	0.954	3.78207e-272
TFDP1	2.62803e-276	0.43194	0.878	0.754	5.573e-272
MT2A	1.47898e-275	0.997538	1	1	3.13633e-271
PRELID1	1.5429e-275	0.398185	1	0.999	3.27187e-271
SKP1	1.72798e-275	-0.551285	0.993	0.998	3.66435e-271
CHMP1B	3.05529e-273	-0.699515	0.726	0.885	6.47905e-269
PTMS	3.20853e-273	0.628967	0.958	0.865	6.80402e-269
CKLF	9.10695e-273	0.545698	0.922	0.813	1.93122e-268
PPP1R15A	2.80997e-272	-1.0061	0.753	0.877	5.95882e-268
RALBP1	4.61346e-272	0.406342	0.953	0.895	9.78331e-268
AHNAK	1.86088e-270	0.452547	0.893	0.732	3.94618e-266
CCT4	4.81973e-269	-0.48774	0.913	0.967	1.02207e-264
COX6A1	1.4205e-268	-0.397984	0.999	0.999	3.01232e-264
BLVRB	2.33859e-267	-0.61279	0.85	0.95	4.95922e-263
COTL1	2.15791e-266	0.491979	1	0.993	4.57607e-262
PLCB4	4.18148e-266	0.460673	0.854	0.644	8.86724e-262
LARP6	2.38984e-265	0.554552	0.979	0.966	5.06789e-261
UPP1	2.86067e-265	-1.16096	0.862	0.938	6.06634e-261
ITGB1BP1	9.67882e-265	0.468909	0.989	0.967	2.05249e-260
DCBLD2	1.47465e-264	0.531392	0.996	0.968	3.12715e-260
PDLIM2	5.32903e-264	0.429587	0.954	0.885	1.13007e-259
GTF2I	8.23663e-264	0.387789	0.928	0.823	1.74666e-259
CIRBP	2.92949e-263	-0.60472	0.917	0.954	6.21228e-259
ZNF622	7.05243e-263	-0.432506	0.605	0.828	1.49554e-258
HLA-C	1.10086e-262	-0.499282	0.853	0.951	2.33449e-258
PSMC6	1.72017e-262	-0.390623	0.725	0.894	3.64779e-258
PHACTR2	2.79234e-262	0.46951	0.974	0.925	5.92144e-258
NFIB	3.71498e-262	0.363435	0.869	0.629	7.87799e-258
EMC3	1.45327e-261	-0.43164	0.704	0.89	3.0818e-257
EMP3	6.31056e-261	0.646768	0.988	0.964	1.33822e-256
AES	6.55416e-261	0.394939	0.963	0.923	1.38988e-256
METRN	5.07798e-260	0.508399	0.964	0.908	1.07684e-255
CDC42EP1	1.35952e-259	0.379819	0.735	0.451	2.883e-255
CBX5	3.6517e-259	0.432669	0.867	0.68	7.7438e-255
TOMM7	9.16705e-258	0.38294	1	1	1.94397e-253
RHOBTB3	1.64655e-257	0.486407	0.913	0.781	3.49167e-253
H2AFV	4.2728e-257	0.738027	0.98	0.948	9.06089e-253
NEU1	7.47147e-257	-0.483518	0.711	0.884	1.5844e-252
PSMD6	1.52414e-252	-0.42555	0.746	0.89	3.2321e-248
SAP18	3.00318e-252	-0.476829	0.991	0.995	6.36854e-248
GHITM	2.99686e-251	-0.425481	0.946	0.98	6.35514e-247
CNN2	1.24444e-250	0.360776	0.828	0.594	2.63896e-246
PARP1	2.95243e-250	0.434516	0.885	0.715	6.26092e-246
PHF19	1.64375e-249	0.582411	0.714	0.431	3.48573e-245
RAB32	2.01989e-249	0.486126	0.992	0.976	4.28339e-245
PGK1	1.08373e-247	-0.549567	0.913	0.964	2.29815e-243
OGFRL1	2.06359e-247	0.468624	0.865	0.666	4.37604e-243
LOXL1	2.14583e-247	0.39705	0.785	0.524	4.55045e-243
FAM107A	2.2236e-247	0.413968	0.783	0.543	4.71536e-243
ERP44	4.77363e-247	-0.317505	0.508	0.772	1.0123e-242
EIF4EBP1	4.65305e-244	0.510845	0.97	0.906	9.86726e-240
ATP5B	1.42789e-243	-0.422882	0.97	0.989	3.02798e-239
TIMP1	3.11049e-242	-0.702442	0.99	1	6.59611e-238
SRA1	2.87796e-241	-0.450137	0.917	0.964	6.103e-237
ARSI	1.18375e-240	0.334463	0.643	0.318	2.51026e-236
NPM1	5.01991e-239	-0.565499	0.999	1	1.06452e-234
NAP1L1	3.19313e-238	0.437094	1	0.996	6.77134e-234
NFE2L2	1.86783e-236	-0.447862	0.847	0.921	3.96092e-232
C4orf48	2.2277e-236	0.43143	0.995	0.99	4.72406e-232
PSMB3	1.23542e-234	-0.46877	0.968	0.99	2.61983e-230
RSL1D1	5.29356e-234	-0.447964	0.926	0.966	1.12255e-229
RPS14	5.83329e-233	0.37974	1	1	1.23701e-228
PSMD12	8.02717e-233	-0.418299	0.839	0.929	1.70224e-228
MAP1LC3B	2.55931e-232	-0.860353	0.99	0.993	5.42727e-228
ANKRD30B	8.91238e-231	-0.668295	0.472	0.751	1.88996e-226
ARHGAP29	1.50948e-230	0.559924	0.926	0.793	3.20101e-226
EIF3D	3.75524e-230	-0.418492	0.889	0.958	7.96337e-226
SHC1	5.9827e-230	0.389293	0.931	0.86	1.26869e-225
SRM	6.70713e-230	0.453877	0.994	0.984	1.42231e-225
MRPL47	7.53338e-230	-0.485275	0.819	0.923	1.59753e-225
TRAPPC4	1.27739e-229	-0.434652	0.757	0.902	2.70882e-225
PTGR1	1.86823e-229	-0.716648	0.839	0.925	3.96177e-225
ITGA3	2.43534e-229	0.528378	0.957	0.863	5.16439e-225
MRFAP1	2.73389e-229	-0.405602	0.988	0.994	5.79748e-225
SRSF9	6.49121e-229	0.379694	0.989	0.976	1.37653e-224
PSMD11	1.39362e-228	-0.398038	0.82	0.926	2.95532e-224
NT5DC2	1.5876e-227	0.391692	0.868	0.759	3.36666e-223
RP11-670E13.6	5.35935e-227	-0.410786	0.338	0.627	1.1365e-222
MDK	1.0904e-226	0.655641	0.846	0.622	2.3123e-222
DYNLL1	1.20767e-226	0.466771	1	1	2.56098e-222
SSBP4	1.30491e-226	0.336796	0.812	0.595	2.76719e-222
SPCS2	7.38645e-226	-0.512102	0.838	0.938	1.56637e-221
PDPN	1.89025e-224	0.449916	0.862	0.671	4.00847e-220
DCTPP1	2.10746e-224	0.400071	0.878	0.742	4.46907e-220
SDCBP	2.95113e-224	-1.02524	0.871	0.952	6.25817e-220
CTSC	1.90259e-223	0.677541	0.817	0.587	4.03464e-219
KIAA0101	6.20988e-223	0.686045	0.657	0.349	1.31687e-218
PSMB6	2.69983e-222	-0.444429	0.968	0.991	5.72525e-218
LAYN	2.97314e-222	0.474965	0.673	0.394	6.30484e-218
HIST1H4H	1.43314e-221	-0.502141	0.398	0.674	3.03912e-217
SUMO3	1.51308e-221	0.400543	0.974	0.939	3.20864e-217
DNAJB9	2.13787e-220	-0.589033	0.458	0.708	4.53357e-216
PELO	5.5385e-219	-0.456188	0.673	0.836	1.17449e-214
MT-CO2	1.05471e-218	0.457508	1	1	2.23662e-214
ATP6V1G1	6.39306e-218	-0.467271	0.994	0.995	1.35571e-213
MDH1	5.79132e-217	-0.469339	0.778	0.922	1.22811e-212
DNMT1	5.94009e-216	0.412977	0.813	0.6	1.25966e-211
RAB3B	9.41017e-216	0.302035	0.721	0.436	1.99552e-211
ATG101	1.32865e-215	-0.62173	0.85	0.92	2.81754e-211
CRIM1	3.04909e-215	0.382215	0.939	0.855	6.46591e-211
BLOC1S2	5.61457e-215	-0.507866	0.915	0.952	1.19062e-210
COPE	1.06888e-213	-0.355754	0.975	0.992	2.26667e-209
PSMB4	2.21292e-213	-0.342015	0.822	0.932	4.69273e-209
RPS17	4.03827e-213	0.297792	1	1	8.56355e-209
UBXN1	5.43744e-213	-0.406566	0.937	0.967	1.15306e-208
EPHX1	8.07087e-213	-0.251027	0.433	0.711	1.71151e-208
NEXN	1.15316e-212	0.305483	0.636	0.336	2.4454e-208
PPP1R2	1.1647e-212	-0.362516	0.757	0.886	2.46985e-208
FILIP1L	1.23707e-212	0.502475	0.633	0.33	2.62332e-208
HMGN3	3.22613e-212	0.363111	0.917	0.821	6.84133e-208
HLA-A	4.88931e-212	-0.495864	0.942	0.98	1.03683e-207
DUT	5.85571e-212	0.419134	0.934	0.868	1.24176e-207
AIFM2	7.27502e-212	-0.300251	0.517	0.759	1.54274e-207
RBM3	9.21923e-212	0.462441	0.985	0.921	1.95503e-207
HSP90AB1	2.09547e-211	-0.822965	0.997	0.998	4.44366e-207
PXMP2	3.48416e-211	0.309963	0.802	0.613	7.38851e-207
DDRGK1	9.03885e-211	-0.345132	0.715	0.887	1.91678e-206
DNTTIP2	2.86006e-210	-0.381197	0.706	0.864	6.06505e-206
HIST3H2A	4.11559e-210	-0.503659	0.586	0.803	8.72751e-206
RPL36	5.09452e-210	0.291153	1	1	1.08034e-205
GAPDH	2.16999e-209	-0.491806	1	1	4.60168e-205
TMA7	8.53252e-209	0.320036	1	1	1.80941e-204
PTP4A1	1.25291e-208	-0.521539	0.876	0.942	2.65692e-204
PSMC2	2.67514e-208	-0.329009	0.679	0.856	5.6729e-204
CYBA	5.49079e-208	0.564871	0.79	0.548	1.16438e-203
RPS2	1.74888e-207	0.318929	1	1	3.70868e-203
ITGAE	7.43554e-207	0.366547	0.939	0.887	1.57678e-202
PSMD14	3.74721e-206	-0.370225	0.825	0.925	7.94633e-202
LRP1	4.25e-206	0.32681	0.806	0.623	9.01255e-202
ANAPC15	1.26863e-205	0.410843	0.964	0.926	2.69026e-201
TUFM	3.44771e-205	-0.381186	0.954	0.987	7.31122e-201
DNPH1	4.40825e-205	0.348535	0.982	0.963	9.34814e-201
EIF4A3	4.59811e-204	-0.485995	0.569	0.774	9.75075e-200
CHMP5	1.9198e-203	-0.437091	0.82	0.937	4.07113e-199
STUB1	5.00867e-203	0.431878	0.991	0.982	1.06214e-198
MAGOH	2.07725e-202	-0.398465	0.667	0.839	4.40502e-198
HN1	3.48229e-202	0.609761	0.988	0.962	7.38454e-198
S100A6	2.69423e-201	0.58905	1	1	5.71338e-197
SNW1	2.97718e-201	-0.317622	0.684	0.856	6.31342e-197
UROS	1.65135e-200	0.339979	0.953	0.916	3.50186e-196
BEX1	1.77987e-200	0.617112	0.989	0.969	3.7744e-196
GCLC	1.46882e-199	-0.604467	0.423	0.658	3.11478e-195
MMADHC	2.92602e-199	-0.356656	0.905	0.961	6.20492e-195
TRAPPC2P1	6.0707e-199	-0.362065	0.449	0.698	1.28735e-194
HINT1	7.19247e-199	0.324238	1	1	1.52524e-194
GADD45G	2.82986e-198	-0.492715	0.197	0.474	6.00101e-194
FAM210A	9.15324e-198	-0.877626	0.645	0.816	1.94104e-193
UTP11L	4.20966e-197	-0.409844	0.735	0.874	8.92701e-193
MORF4L1	7.49103e-197	-0.348951	0.979	0.986	1.58855e-192
CTSL	1.28878e-196	-0.587649	0.803	0.916	2.73299e-192
LY6E	3.64401e-196	0.316341	0.914	0.82	7.72749e-192
HOMER3	4.27453e-196	0.35163	0.939	0.902	9.06456e-192
ACTG1	1.04907e-195	0.454536	1	0.999	2.22466e-191
NOP10	1.24587e-195	0.315621	0.999	0.996	2.64199e-191
MINOS1	1.38134e-194	0.326707	1	0.999	2.92928e-190
BSG	3.38215e-194	-0.356165	0.991	0.998	7.17219e-190
EXOSC1	1.26025e-193	-0.309948	0.729	0.882	2.67248e-189
DCAF13	1.41338e-193	-0.342292	0.624	0.817	2.99722e-189
CCT8	1.48448e-193	-0.386565	0.842	0.942	3.148e-189
PSMD7	1.96865e-193	-0.390289	0.847	0.929	4.17472e-189
TMX2	3.01707e-193	-0.373306	0.774	0.899	6.398e-189
NFKBIB	5.82502e-193	-0.30155	0.517	0.745	1.23525e-188
HSPA1A	6.26512e-193	-1.74825	0.489	0.735	1.32858e-188
TMEM14B	2.20824e-192	0.389018	0.998	0.994	4.68279e-188
CCT7	2.2314e-192	-0.337153	0.884	0.957	4.7319e-188
ARHGAP18	3.56368e-192	0.384807	0.857	0.692	7.55714e-188
RBM42	3.84632e-192	-0.365203	0.729	0.877	8.1565e-188
SLC7A11	3.94443e-192	-0.541258	0.605	0.805	8.36455e-188
EXT1	8.2835e-192	0.314563	0.788	0.577	1.7566e-187
EIF6	8.68942e-192	-0.438354	0.957	0.983	1.84268e-187
GTF3A	1.09897e-191	0.361208	0.99	0.975	2.33048e-187
EIF2S1	1.34169e-191	-0.365789	0.791	0.913	2.8452e-187
NPC2	1.85497e-191	-0.451346	0.996	0.999	3.93366e-187
AP1S1	1.10137e-190	0.338608	0.946	0.884	2.33557e-186
TGFBI	1.51543e-190	0.499702	0.552	0.264	3.21362e-186
VCL	2.54879e-190	0.305387	0.831	0.707	5.40496e-186
EPB41L4A-AS1	2.83791e-190	-0.595484	0.698	0.831	6.01808e-186
NF2	3.16805e-190	0.317846	0.855	0.771	6.71817e-186
POLR2I	4.34156e-190	0.299648	0.985	0.979	9.20672e-186
SNRPC	5.89816e-190	-0.394432	0.871	0.952	1.25076e-185
TDP2	6.07951e-190	-0.345201	0.519	0.723	1.28922e-185
SLU7	7.81214e-190	-0.313997	0.615	0.795	1.65664e-185
C20orf27	1.47213e-189	0.331026	0.924	0.86	3.1218e-185
TRIM16L	6.17595e-189	-0.328145	0.384	0.636	1.30967e-184
YWHAH	8.58202e-189	0.46605	0.947	0.936	1.8199e-184
SUMO2	1.02168e-188	0.460977	0.999	0.997	2.16658e-184
MT1M	3.44688e-188	0.407822	0.538	0.255	7.30945e-184
RRAS	5.0681e-188	0.370545	0.87	0.832	1.07474e-183
DEDD2	5.61615e-188	-0.375023	0.459	0.689	1.19096e-183
FAM200B	1.48727e-187	0.357756	0.938	0.889	3.15391e-183
MGLL	2.05723e-187	0.383884	0.941	0.841	4.36255e-183
UFD1L	4.57043e-187	-0.369357	0.826	0.918	9.69206e-183
HIST1H1C	2.2333e-186	-0.720336	0.805	0.917	4.73593e-182
MRPL21	2.95117e-186	-0.360362	0.924	0.962	6.25825e-182
SAP30	6.66897e-186	0.576259	0.873	0.766	1.41422e-181
MAFF	8.83733e-186	-0.571397	0.553	0.754	1.87405e-181
GOLT1B	2.01801e-185	-0.378435	0.633	0.827	4.27938e-181
CCM2	2.72095e-185	0.304801	0.792	0.667	5.77004e-181
GFRA1	4.28961e-185	0.307639	0.799	0.618	9.09656e-181
WDR74	5.39009e-185	-0.336311	0.693	0.851	1.14302e-180
SLC16A3	1.17492e-184	0.421701	0.977	0.895	2.49153e-180
FABP5	1.46923e-184	0.569265	0.955	0.848	3.11564e-180
RPL27A	1.79224e-184	0.320222	1	1	3.80063e-180
CTA-29F11.1	2.18798e-184	-0.387466	0.464	0.7	4.63982e-180
EMC7	4.77243e-184	-0.404471	0.876	0.949	1.01204e-179
RPS26	5.26253e-184	0.303805	1	1	1.11597e-179
GLA	6.76541e-184	-0.280345	0.431	0.672	1.43467e-179
TK1	9.28839e-184	0.4107	0.523	0.243	1.9697e-179
NELFE	2.86078e-183	-0.382108	0.865	0.931	6.06658e-179
HEBP2	3.40444e-183	0.322942	0.976	0.957	7.21945e-179
PSMC3	5.42674e-183	-0.3387	0.85	0.942	1.15079e-178
RNF114	9.54159e-183	-0.364596	0.701	0.855	2.02339e-178
NME3	1.38363e-182	0.320293	0.841	0.681	2.93412e-178
MRPS30	2.15661e-182	-0.290712	0.587	0.81	4.5733e-178
HEXA	1.16363e-181	-0.299779	0.695	0.871	2.4676e-177
CD63	1.48137e-181	-0.451187	1	1	3.14139e-177
PYCARD	1.862e-181	0.255412	0.455	0.183	3.94856e-177
IFI27L2	1.8749e-181	0.407208	0.977	0.974	3.97591e-177
CALM2	2.0815e-181	0.468429	1	1	4.41403e-177
MRPL23	2.26887e-181	0.300976	0.944	0.912	4.81137e-177
RBP7	3.12568e-181	0.450213	0.668	0.415	6.62831e-177
LSM2	2.63508e-180	0.375216	0.943	0.905	5.58795e-176
PSMA5	1.32637e-179	-0.439427	0.923	0.959	2.8127e-175
AHNAK2	1.66467e-179	0.263021	0.503	0.229	3.5301e-175
TPM2	5.49148e-179	0.500025	0.941	0.824	1.16452e-174
FGF2	8.50614e-179	0.427256	0.987	0.975	1.80381e-174
ZFAS1	9.32493e-179	-0.775809	0.995	0.997	1.97744e-174
SVIP	1.51377e-178	0.318002	0.922	0.887	3.21009e-174
TAF7	3.35008e-178	-0.397944	0.851	0.921	7.10418e-174
PSAP	9.81849e-178	-0.515346	0.959	0.989	2.08211e-173
SEC61G	1.36498e-177	-0.384587	0.999	0.997	2.89458e-173
HSP90AA1	2.34645e-177	-1.03438	0.998	1	4.97587e-173
TXN	3.44838e-177	-0.606901	1	1	7.31263e-173
ETF1	4.14255e-177	-0.414295	0.851	0.917	8.7847e-173
CISD3	5.58458e-177	0.320229	0.958	0.927	1.18427e-172
ID1	1.81037e-176	0.488303	0.801	0.565	3.83906e-172
SERTAD1	2.62715e-176	-0.622186	0.69	0.84	5.57112e-172
CCND1	2.80143e-176	0.559704	0.987	0.953	5.94072e-172
PRSS23	1.01588e-175	0.45677	0.988	0.965	2.15427e-171
DHCR24	1.14827e-175	0.296179	0.736	0.541	2.43502e-171
RPS8	2.19959e-175	0.304025	1	1	4.66446e-171
STMN1	3.32019e-175	0.666998	0.767	0.533	7.04079e-171
DNAJB11	3.38742e-175	-0.519388	0.694	0.846	7.18336e-171
LRPAP1	2.48253e-174	-0.339266	0.827	0.941	5.26446e-170
RPS28	4.54699e-174	0.276527	1	1	9.64235e-170
C7orf73	5.7912e-174	0.326994	0.964	0.937	1.22808e-169
PCBP1	6.07605e-174	-0.421239	0.963	0.978	1.28849e-169
BHLHE40	9.58548e-174	-0.545971	0.518	0.756	2.0327e-169
CSNK1A1	1.67622e-173	-0.389752	0.935	0.962	3.5546e-169
NGDN	1.97427e-173	-0.270848	0.517	0.74	4.18664e-169
DTYMK	3.56955e-173	0.591538	0.938	0.881	7.56958e-169
HNRNPDL	4.38496e-173	-0.45255	0.932	0.963	9.29875e-169
PAFAH1B3	5.90393e-173	0.326944	0.88	0.812	1.25199e-168
MRPS22	7.76332e-173	-0.264458	0.564	0.78	1.64629e-168
RABL6	1.02543e-172	0.276839	0.809	0.688	2.17453e-168
PCBP4	2.56089e-172	0.267099	0.819	0.65	5.43063e-168
MRPL14	3.28953e-172	0.314736	0.993	0.984	6.97578e-168
FSTL1	3.32842e-172	0.281924	0.743	0.533	7.05826e-168
SESN2	1.97091e-171	-0.364718	0.522	0.73	4.1795e-167
RPLP0	4.43304e-171	0.279134	1	1	9.40071e-167
ERP29	1.36262e-170	-0.358865	0.888	0.963	2.88956e-166
SARAF	7.44017e-170	-0.339999	0.898	0.964	1.57776e-165
MBOAT2	1.6077e-169	0.312752	0.799	0.624	3.40929e-165
ATP8B1	2.95136e-169	0.257177	0.686	0.435	6.25866e-165
CCT5	3.35063e-169	-0.366599	0.882	0.95	7.10534e-165
BIRC5	3.5585e-169	0.541445	0.483	0.22	7.54616e-165
CDKN1A	3.81874e-169	-1.17121	0.882	0.955	8.09802e-165
RPL37A	4.92596e-169	0.352482	1	1	1.0446e-164
CTNNAL1	9.05605e-169	0.447609	0.971	0.95	1.92043e-164
HIST1H2AC	1.27733e-168	-0.478888	0.644	0.842	2.7087e-164
ILF2	9.39984e-168	-0.35863	0.84	0.927	1.99333e-163
AC006262.5	1.4495e-167	-0.793186	0.477	0.72	3.0738e-163
HNRNPH3	3.41067e-167	-0.449419	0.839	0.921	7.23267e-163
CKAP4	3.82277e-167	0.308358	0.84	0.691	8.10656e-163
CD68	1.21308e-165	-0.40842	0.648	0.837	2.57247e-161
MRPL57	2.32764e-165	0.294749	0.995	0.989	4.93599e-161
MGAT4B	3.05875e-165	0.318227	0.897	0.804	6.48638e-161
DENR	5.75741e-165	0.293459	0.916	0.868	1.22092e-160
TMSB4X	7.02035e-165	0.512212	1	1	1.48873e-160
EIF3G	8.80768e-165	-0.318493	0.951	0.972	1.86776e-160
TSG101	1.522e-164	-0.271196	0.736	0.878	3.22755e-160
LSM5	1.77136e-164	0.43799	0.983	0.971	3.75634e-160
SLC25A3	2.60697e-163	-0.346851	0.993	0.997	5.52834e-159
BAG1	6.44049e-163	-0.374411	0.855	0.93	1.36577e-158
ANKRD37	6.74467e-163	-0.619136	0.316	0.556	1.43027e-158
ARPC5	7.1908e-163	0.379128	0.981	0.969	1.52488e-158
HM13	7.78571e-163	-0.312475	0.807	0.923	1.65104e-158
POLR2L	8.8294e-163	0.334869	1	1	1.87236e-158
SNHG12	1.1144e-162	-0.506143	0.424	0.637	2.36319e-158
ARL4C	1.2206e-162	0.283993	0.662	0.421	2.5884e-158
CTSA	3.2716e-162	-0.351637	0.783	0.923	6.93775e-158
POLE4	8.89214e-162	0.284893	0.98	0.974	1.88567e-157
MKI67	1.84878e-161	0.572117	0.35	0.117	3.92053e-157
SAFB2	1.85325e-161	-0.347082	0.618	0.792	3.93e-157
PIN1	2.18142e-161	0.281866	0.979	0.967	4.62592e-157
GTPBP4	2.79249e-161	-0.349985	0.812	0.904	5.92175e-157
COMMD6	3.73359e-161	0.29019	0.994	0.988	7.91744e-157
AKIRIN2	1.41251e-160	-0.318824	0.566	0.762	2.99537e-156
ARRDC3	3.08086e-160	-0.275394	0.351	0.618	6.53328e-156
GTF3C6	4.04442e-160	0.283566	0.984	0.97	8.5766e-156
PIM3	6.65753e-160	-0.474229	0.525	0.728	1.4118e-155
CHMP2B	1.22719e-159	-0.355253	0.779	0.895	2.60239e-155
CCT2	2.25993e-159	-0.400614	0.892	0.957	4.7924e-155
LAMA4	2.55293e-159	0.353168	0.468	0.212	5.41375e-155
ERGIC1	2.77769e-159	0.253159	0.807	0.7	5.89037e-155
NDUFA6	1.82384e-158	-0.373829	0.968	0.982	3.86763e-154
DKK3	6.55845e-158	0.344206	0.769	0.572	1.39079e-153
PLEC	8.21864e-158	0.360342	0.812	0.679	1.74284e-153
SAR1A	1.35918e-157	-0.404643	0.866	0.954	2.88228e-153
HELLS	1.59108e-157	0.297308	0.474	0.225	3.37405e-153
TCP1	1.658e-157	-0.402068	0.928	0.962	3.51596e-153
POLR3H	1.7262e-157	0.270505	0.84	0.756	3.66058e-153
HLA-E	2.52898e-157	-0.305738	0.708	0.843	5.36296e-153
DNAJA2	3.53554e-157	-0.317572	0.78	0.896	7.49747e-153
AK5	5.10706e-157	0.250154	0.598	0.337	1.083e-152
AHSA1	6.29413e-157	-0.437502	0.802	0.904	1.33473e-152
RB1CC1	1.01696e-156	-0.322952	0.73	0.852	2.15658e-152
WWC1	1.56795e-156	0.28007	0.779	0.609	3.325e-152
UTP3	2.60846e-156	-0.290521	0.521	0.727	5.53151e-152
STC2	3.59896e-156	-0.777133	0.409	0.621	7.63194e-152
AGRN	3.72562e-156	0.27428	0.788	0.657	7.90056e-152
FLNA	5.3148e-156	0.357397	0.97	0.922	1.12706e-151
EIF4A1	6.50162e-156	-0.377617	0.916	0.969	1.37873e-151
WBP2	3.83786e-155	-0.328063	0.857	0.934	8.13857e-151
GBE1	3.98586e-155	-0.328667	0.69	0.848	8.45242e-151
MRPL18	4.37165e-155	-0.768946	0.967	0.977	9.27052e-151
C11orf31	8.04488e-155	0.293974	0.996	0.991	1.706e-150
NAA38	8.19243e-155	0.323	0.992	0.982	1.73729e-150
DNAJC25	1.6515e-154	-0.417718	0.499	0.696	3.50218e-150
RTCB	3.35853e-154	-0.260198	0.664	0.838	7.1221e-150
WDR83OS	1.61238e-153	-0.335333	0.983	0.987	3.41922e-149
MRPL20	3.20743e-153	0.28295	0.998	0.992	6.80168e-149
FBXO32	4.97538e-153	0.723178	0.999	0.991	1.05508e-148
CLIC4	7.69568e-153	0.33611	0.903	0.865	1.63195e-148
ATP6V1E1	8.51515e-153	-0.466248	0.911	0.969	1.80572e-148
TROAP	3.04279e-152	0.258656	0.36	0.133	6.45254e-148
PPIE	3.6126e-152	-0.252008	0.636	0.808	7.66088e-148
GRN	1.02186e-151	-0.425378	0.923	0.978	2.16696e-147
SERP1	6.31993e-151	-0.585751	0.982	0.979	1.3402e-146
HSPA4	9.86735e-151	-0.305362	0.777	0.913	2.09247e-146
HERPUD1	1.50217e-150	-1.516	0.76	0.866	3.18549e-146
FGF5	2.79068e-150	0.268169	0.481	0.237	5.91791e-146
EIF1AY	6.21872e-150	-0.372775	0.643	0.824	1.31874e-145
PCMT1	6.3067e-150	-0.387144	0.833	0.929	1.3374e-145
CD99	1.64906e-149	0.31304	0.961	0.914	3.49699e-145
COPRS	1.00158e-148	0.312915	0.97	0.952	2.12394e-144
FAAP20	1.04076e-148	0.322695	0.985	0.975	2.20703e-144
CLSPN	1.28641e-148	0.386757	0.409	0.176	2.72796e-144
CFL1	1.73984e-148	0.346062	1	1	3.6895e-144
TCF25	3.29569e-148	0.277358	0.955	0.928	6.98884e-144
C14orf166	5.21162e-148	-0.331885	0.963	0.978	1.10518e-143
HSD17B14	6.31259e-148	-0.293702	0.557	0.778	1.33865e-143
TSSC4	1.19093e-147	-0.422526	0.816	0.893	2.52549e-143
SRPRA	1.61186e-147	-0.271859	0.69	0.834	3.4181e-143
PNO1	1.91618e-147	-0.334468	0.658	0.809	4.06344e-143
DHFR	2.08878e-147	0.291203	0.728	0.528	4.42948e-143
TGIF1	3.9471e-147	-0.451116	0.731	0.867	8.37021e-143
SPTBN1	6.7607e-147	0.281583	0.88	0.762	1.43367e-142
EIF5	7.98069e-147	-0.644852	0.972	0.975	1.69239e-142
PSMA4	1.28529e-146	-0.351483	0.899	0.963	2.72559e-142
MXD4	1.2943e-146	0.282397	0.817	0.711	2.74469e-142
PRMT2	1.34163e-146	0.251781	0.901	0.859	2.84506e-142
BRD2	1.34412e-146	-0.672353	0.859	0.907	2.85033e-142
RIOK3	2.02857e-146	-0.345377	0.664	0.822	4.30179e-142
ATP6AP2	2.07131e-146	-0.265116	0.749	0.89	4.39242e-142
CRYAB	2.52099e-146	-1.07763	0.999	1	5.34602e-142
EMC4	3.78444e-146	-0.290345	0.957	0.973	8.02528e-142
STRAP	5.43066e-146	-0.345366	0.936	0.959	1.15163e-141
CDC37L1	1.67325e-145	-0.254352	0.501	0.697	3.54829e-141
DNAJB2	1.77939e-145	-0.328728	0.613	0.787	3.77337e-141
MAPKAPK3	1.86557e-145	0.313035	0.881	0.825	3.95613e-141
DAP3	3.1578e-145	-0.294802	0.776	0.884	6.69642e-141
PSMA1	4.31621e-145	-0.318663	0.9	0.954	9.15296e-141
PTGES3	4.42555e-145	-0.394533	0.975	0.982	9.38481e-141
TSPYL2	5.14541e-145	-0.334105	0.318	0.545	1.09114e-140
CD81	5.84013e-145	0.354988	0.889	0.855	1.23846e-140
VAPA	1.02894e-144	-0.353187	0.925	0.962	2.18198e-140
TATDN1	1.32299e-144	-0.272304	0.738	0.862	2.80553e-140
CLTA	2.32227e-144	-0.327807	0.994	0.998	4.9246e-140
UGDH	4.39139e-144	-0.376168	0.602	0.778	9.31237e-140
CKAP2	9.99016e-144	0.419625	0.606	0.367	2.11851e-139
TAX1BP3	1.56269e-143	0.303386	0.95	0.914	3.31385e-139
FLNC	3.08497e-143	0.257369	0.735	0.527	6.54199e-139
DEF8	1.45064e-142	0.28338	0.97	0.953	3.07622e-138
UBE2B	5.653e-142	-0.465751	0.886	0.941	1.19878e-137
RRM2	5.90182e-142	0.269154	0.398	0.157	1.25154e-137
ATP5G2	1.12133e-141	0.319896	0.999	0.999	2.3779e-137
PNRC1	1.27906e-141	-0.626249	0.698	0.82	2.71238e-137
G3BP2	1.385e-141	-0.301843	0.786	0.874	2.93703e-137
RPL34	3.54731e-141	0.333262	1	1	7.52244e-137
RPF2	7.87191e-141	-0.287948	0.655	0.812	1.66932e-136
APLP2	7.95923e-141	0.323011	0.994	0.989	1.68783e-136
RNF181	1.21492e-140	-0.328034	0.95	0.978	2.57636e-136
GOT1	1.56716e-140	-0.25792	0.536	0.735	3.32331e-136
TAF10	2.19862e-140	0.28148	0.941	0.932	4.66239e-136
SSBP1	5.66278e-140	-0.364101	0.966	0.985	1.20085e-135
HIST2H2BE	8.41893e-140	-0.289257	0.378	0.609	1.78532e-135
CRNDE	1.06791e-139	0.297095	0.805	0.683	2.26461e-135
TNFRSF10B	1.13244e-139	-0.277132	0.538	0.731	2.40146e-135
UGCG	1.14184e-139	0.329946	0.88	0.747	2.42139e-135
CEP55	1.48643e-139	0.27637	0.294	0.094	3.15213e-135
LYPLA1	4.00508e-139	0.25313	0.869	0.8	8.49318e-135
BZW1	4.30338e-139	-0.383597	0.91	0.947	9.12575e-135
GLRX3	5.51239e-139	-0.31439	0.875	0.954	1.16896e-134
F3	9.27687e-139	0.334668	0.849	0.7	1.96725e-134
UACA	2.41967e-138	0.291496	0.732	0.54	5.13115e-134
MFSD2A	2.6049e-138	-0.418465	0.254	0.474	5.52394e-134
RBM8A	4.00585e-138	-0.411366	0.921	0.957	8.4948e-134
C1orf52	4.37654e-138	-0.311249	0.596	0.76	9.28088e-134
HSPB8	4.64075e-138	-0.562475	0.752	0.887	9.84117e-134
TRMT112	5.21227e-138	-0.304248	0.995	0.993	1.10531e-133
SELK	7.3817e-138	-0.648617	0.916	0.949	1.56536e-133
MSRB2	8.84253e-138	0.258235	0.882	0.84	1.87515e-133
ATP5G3	1.94745e-137	0.358544	1	0.998	4.12976e-133
RWDD1	2.44616e-137	0.270635	0.983	0.977	5.18733e-133
UBE2D3	3.06262e-137	-0.449211	0.986	0.991	6.49459e-133
CBX1	8.35832e-137	0.414143	0.915	0.846	1.77246e-132
SPTY2D1	1.83908e-136	-0.423656	0.6	0.749	3.89996e-132
PTRHD1	1.87463e-136	0.275948	0.945	0.904	3.97533e-132
PPP2R1A	2.4177e-136	-0.290307	0.857	0.936	5.12697e-132
STRA13	3.05285e-136	0.32185	0.971	0.958	6.47388e-132
SLC25A33	9.38437e-136	-0.28382	0.684	0.832	1.99005e-131
EIF3H	1.38263e-135	-0.290801	0.947	0.975	2.93201e-131
ST13	1.80463e-135	-0.335909	0.984	0.988	3.8269e-131
RPS23	1.80728e-135	0.345962	1	1	3.83251e-131
CDC26	1.95902e-135	-0.420013	0.883	0.919	4.15429e-131
TUBB	2.05492e-135	0.322286	0.994	0.965	4.35766e-131
SDHB	2.55289e-135	-0.275116	0.854	0.925	5.41366e-131
TMEM219	3.38736e-135	0.26733	0.97	0.969	7.18323e-131
BNIP3L	8.89953e-135	-0.405397	0.853	0.928	1.88723e-130
NUDC	1.26449e-134	-0.349394	0.959	0.985	2.68147e-130
RPL37	1.44841e-134	0.328143	1	1	3.07151e-130
PSMD3	2.39786e-134	-0.27043	0.779	0.891	5.0849e-130
HSPA1B	2.91878e-134	-1.13917	0.39	0.604	6.18956e-130
TMOD3	7.45157e-134	0.264134	0.803	0.68	1.58018e-129
NDUFA13	1.36941e-133	-0.306354	0.957	0.982	2.90396e-129
PRC1	1.48946e-133	0.478151	0.435	0.216	3.15856e-129
PNPLA8	1.55617e-133	-0.34657	0.574	0.735	3.30002e-129
NCEH1	1.90788e-133	0.285875	0.742	0.592	4.04585e-129
RAB5A	3.13957e-133	-0.271867	0.662	0.81	6.65777e-129
BCAS2	3.87562e-133	-0.281094	0.691	0.842	8.21863e-129
MARCKSL1	4.50648e-133	0.377218	0.75	0.564	9.55643e-129
HIST1H4C	4.92323e-133	1.32962	0.938	0.857	1.04402e-128
ATP6V0D1	1.02033e-132	-0.311601	0.781	0.908	2.16372e-128
RPL13	1.66772e-132	0.266943	1	1	3.53656e-128
MT-CO3	1.71685e-132	0.333534	1	1	3.64075e-128
CAV2	2.43208e-132	0.323482	0.788	0.674	5.15748e-128
EVA1B	1.97133e-131	0.269066	0.796	0.691	4.18039e-127
ADM	4.37829e-131	-0.828986	0.442	0.637	9.28461e-127
CLK1	4.53016e-131	-0.25195	0.337	0.566	9.60666e-127
ACBD3	5.06966e-131	-0.27137	0.709	0.848	1.07507e-126
COPZ1	1.10199e-130	-0.324652	0.882	0.938	2.33689e-126
AUP1	1.38453e-130	-0.259558	0.842	0.923	2.93604e-126
NDUFB5	1.4811e-130	-0.330579	0.882	0.943	3.14081e-126
FXYD5	1.88874e-130	0.323425	0.957	0.901	4.00526e-126
SPATS2L	5.459e-130	0.320539	0.894	0.807	1.15764e-125
TKT	6.44291e-130	-0.376367	0.935	0.964	1.36628e-125
ATP5I	9.66694e-130	0.26132	0.999	0.999	2.04997e-125
MRPL44	1.18278e-129	-0.421769	0.671	0.836	2.5082e-125
MRPL32	1.40536e-129	-0.292747	0.827	0.909	2.98021e-125
TXNDC17	1.8942e-129	0.274388	0.997	0.991	4.01685e-125
COX7A2L	2.52917e-129	-0.266512	0.987	0.991	5.36336e-125
ZNHIT3	6.27572e-129	-0.260091	0.75	0.873	1.33083e-124
PBX3	1.32966e-128	0.270469	0.754	0.599	2.81968e-124
SNCG	3.29716e-128	0.374567	0.713	0.534	6.99196e-124
GAR1	3.30917e-128	-0.318457	0.703	0.831	7.01743e-124
SKA2	4.30312e-128	0.31324	0.825	0.692	9.12519e-124
EZR	4.96152e-128	0.361711	0.981	0.979	1.05214e-123
CCNL1	5.06477e-128	-0.479108	0.64	0.79	1.07404e-123
LAMTOR3	5.50093e-128	-0.280454	0.702	0.847	1.16653e-123
MLLT4	1.05805e-127	0.252328	0.819	0.765	2.2437e-123
BOLA3	1.66302e-127	0.300801	0.987	0.976	3.5266e-123
LAPTM4A	2.99363e-127	-0.372845	0.885	0.962	6.3483e-123
TAF1D	2.25821e-126	-0.432305	0.861	0.911	4.78876e-122
AXL	3.95109e-126	0.292186	0.964	0.928	8.37867e-122
TFPI2	5.55009e-126	-0.693606	0.74	0.865	1.17695e-121
GULP1	1.03547e-125	-0.277107	0.519	0.733	2.19582e-121
DERL2	1.64018e-125	-0.266102	0.755	0.882	3.47817e-121
HSPD1	2.25697e-125	-0.441001	0.987	0.992	4.78612e-121
ATAD2	2.88106e-125	0.336112	0.481	0.267	6.10959e-121
GOLGA7	3.63197e-125	-0.284568	0.717	0.856	7.70196e-121
IK	3.86333e-125	-0.253646	0.792	0.89	8.19259e-121
M6PR	1.85878e-124	-0.275374	0.776	0.878	3.94174e-120
CNBP	2.78426e-124	-0.331255	0.964	0.971	5.9043e-120
NUSAP1	2.9908e-124	0.348514	0.362	0.151	6.34229e-120
ELL2	6.03213e-124	0.340727	0.911	0.789	1.27917e-119
PSMG4	7.20696e-124	0.258985	0.891	0.824	1.52831e-119
ATP6V0B	1.08664e-123	-0.302526	0.987	0.989	2.30433e-119
XRCC6	1.3486e-123	-0.256782	0.883	0.955	2.85983e-119
PTRF	2.90834e-123	0.325764	0.885	0.822	6.16743e-119
NDUFB1	3.84215e-123	0.362861	0.994	0.99	8.14767e-119
PXN	4.85573e-123	0.257856	0.791	0.713	1.02971e-118
BCLAF1	6.05761e-123	-0.340059	0.839	0.895	1.28458e-118
HADHB	6.87613e-123	-0.264047	0.703	0.853	1.45815e-118
MACF1	1.2178e-122	0.277486	0.921	0.857	2.58247e-118
SSSCA1	1.37402e-122	-0.395625	0.852	0.911	2.91375e-118
JMJD6	1.75793e-122	-0.309236	0.512	0.703	3.72786e-118
TMEM208	2.79394e-122	-0.268253	0.975	0.983	5.92483e-118
POMP	4.4305e-122	-0.252082	1	1	9.39531e-118
GPNMB	4.82709e-122	-0.594093	0.783	0.911	1.02363e-117
SOX4	5.02031e-122	0.28645	0.674	0.477	1.06461e-117
RPL10A	6.23199e-122	0.427415	1	1	1.32155e-117
STK19	6.63354e-122	-0.282914	0.44	0.633	1.40671e-117
MRPL13	6.85345e-122	-0.303755	0.785	0.902	1.45334e-117
RND3	8.88962e-122	-0.624272	0.885	0.939	1.88513e-117
NSFL1C	1.73519e-121	-0.277584	0.82	0.91	3.67964e-117
GALE	2.07447e-121	-0.329972	0.779	0.87	4.39913e-117
ZNF106	7.65224e-121	0.257974	0.924	0.88	1.62273e-116
CEBPD	9.9618e-121	-0.41404	0.423	0.607	2.1125e-116
STIP1	1.41868e-120	-0.294976	0.793	0.893	3.00845e-116
VEGFA	1.7141e-120	-0.252957	0.421	0.621	3.63493e-116
FAM103A1	1.98462e-120	-0.300922	0.759	0.874	4.20858e-116
ARPC2	2.03663e-120	0.278343	1	0.998	4.31888e-116
COX19	3.02892e-120	-0.260019	0.649	0.791	6.42312e-116
CENPV	6.27899e-120	0.254733	0.753	0.618	1.33152e-115
LGALS3	6.8194e-120	-0.575114	0.708	0.838	1.44612e-115
TOP2A	3.29207e-119	0.326571	0.304	0.111	6.98116e-115
MRPL2	3.46602e-119	-0.257072	0.758	0.864	7.35004e-115
SMC2	2.02701e-118	0.255623	0.691	0.504	4.29849e-114
YPEL5	6.54064e-118	-0.338456	0.694	0.847	1.38701e-113
ID3	1.28413e-117	0.572291	0.655	0.452	2.72312e-113
CENPM	3.03672e-117	0.403522	0.605	0.412	6.43966e-113
ZWINT	1.17788e-116	0.259951	0.511	0.29	2.49782e-112
CHMP2A	1.36491e-116	-0.258687	0.942	0.974	2.89442e-112
YBX3	6.30078e-116	-0.390974	0.935	0.958	1.33614e-111
NR1D1	1.24053e-115	-0.396653	0.305	0.516	2.63067e-111
YIPF3	1.25956e-115	-0.251184	0.838	0.915	2.67103e-111
ASPM	1.76911e-115	0.274011	0.272	0.093	3.75158e-111
TMEM38B	3.218e-115	-0.254287	0.567	0.764	6.82409e-111
PHLDA3	1.7105e-114	-0.422144	0.87	0.933	3.62728e-110
GTSE1	2.17377e-114	0.418979	0.367	0.175	4.60969e-110
ATP1A1	4.63712e-114	-0.26264	0.792	0.897	9.83348e-110
ACTR10	9.77922e-114	-0.257082	0.708	0.861	2.07378e-109
TUBA1B	1.34055e-113	0.615346	0.992	0.978	2.84277e-109
FTH1	1.72382e-113	-0.349492	1	1	3.65553e-109
TMEM70	7.0658e-113	-0.28644	0.747	0.868	1.49837e-108
CXXC5	9.19582e-113	0.253693	0.871	0.737	1.95006e-108
SMS	1.04333e-112	0.264058	0.993	0.979	2.21248e-108
CENPF	1.08507e-112	0.64824	0.467	0.262	2.301e-108
VCP	1.44292e-112	-0.268805	0.868	0.934	3.05986e-108
MT-CO1	3.49517e-112	0.315122	1	1	7.41185e-108
PLA2G16	7.01615e-112	-0.333783	0.885	0.943	1.48784e-107
CD164	7.44717e-112	-0.304949	0.852	0.933	1.57925e-107
MT-ND6	1.34112e-111	0.26018	0.826	0.708	2.84397e-107
THBS1	1.99084e-111	0.293231	0.585	0.379	4.22178e-107
BET1	2.46879e-111	-0.26726	0.721	0.853	5.23532e-107
PRNP	7.00006e-111	-0.285918	0.769	0.889	1.48443e-106
ATP5E	1.32405e-110	0.251194	1	1	2.80778e-106
RARRES2	1.94064e-110	-0.49721	0.996	0.995	4.11532e-106
NOP58	2.70983e-110	-0.34832	0.708	0.817	5.74646e-106
GARS	4.02912e-110	-0.355917	0.76	0.884	8.54414e-106
SARS	4.71964e-110	-0.285748	0.827	0.917	1.00085e-105
GAMT	5.36346e-110	0.250048	0.893	0.773	1.13738e-105
PTMA	8.23055e-110	0.387789	1	1	1.74537e-105
MIF	1.04579e-109	0.371052	0.997	0.993	2.21771e-105
ISOC2	1.11142e-109	0.263929	0.898	0.827	2.35687e-105
HSPB11	1.22022e-109	0.283489	0.896	0.86	2.5876e-105
CARHSP1	1.5009e-109	0.348804	0.878	0.804	3.18281e-105
SRSF8	2.10302e-109	-0.277455	0.7	0.819	4.45966e-105
RPL35	2.16191e-109	0.25119	1	1	4.58454e-105
FGF1	4.84775e-109	0.253983	0.609	0.439	1.02801e-104
MSN	5.61113e-109	0.257597	0.964	0.935	1.1899e-104
NIFK	6.11129e-109	-0.339438	0.791	0.879	1.29596e-104
S100A16	3.0893e-108	0.366119	0.948	0.91	6.55117e-104
NDUFB2	4.6951e-108	0.256943	0.999	0.999	9.95643e-104
RPS18	5.73691e-108	0.308546	1	1	1.21657e-103
PPIB	1.30012e-107	-0.33343	0.977	0.991	2.75703e-103
ABRACL	1.35665e-107	0.270282	0.936	0.883	2.87692e-103
NOSIP	2.2455e-107	-0.281781	0.813	0.905	4.76181e-103
TMF1	2.66301e-107	-0.36438	0.659	0.781	5.64717e-103
CENPW	4.49351e-107	0.38036	0.623	0.44	9.52893e-103
ATOX1	5.97383e-107	0.348224	1	0.997	1.26681e-102
ACTN1	1.17498e-106	0.250504	0.952	0.928	2.49166e-102
KCTD11	1.8753e-106	-0.374952	0.336	0.523	3.97676e-102
XBP1	5.15684e-106	-0.336364	0.66	0.793	1.09356e-101
KRT7	1.42987e-105	0.493103	0.518	0.298	3.03219e-101
UQCRFS1	1.44426e-105	-0.263191	0.972	0.986	3.0627e-101
SYF2	7.94912e-105	-0.253062	0.891	0.947	1.68569e-100
ARFIP2	1.04561e-104	-0.278944	0.669	0.795	2.21731e-100
HMGB1	1.87538e-104	0.579487	0.992	0.992	3.97693e-100
DYNLT1	6.88431e-104	0.299423	0.974	0.963	1.45989e-99
CCDC51	7.04313e-104	-0.323383	0.724	0.85	1.49357e-99
PLEKHB2	9.75498e-104	-0.348238	0.895	0.935	2.06864e-99
HNRNPC	1.22357e-103	-0.293992	0.992	0.994	2.5947e-99
SNRPE	3.4934e-103	0.324568	0.998	0.997	7.4081e-99
DAD1	4.57588e-103	-0.350609	0.99	0.995	9.7036e-99
NUPR1	6.56202e-102	-0.596655	0.96	0.982	1.39154e-97
GPX3	1.65059e-100	-0.522597	0.787	0.898	3.50025e-96
ITM2B	4.29893e-100	-0.309278	0.974	0.988	9.11631e-96
NIPAL3	4.40675e-99	0.307564	0.839	0.801	9.34495e-95
DPY30	8.56132e-99	0.298277	0.958	0.948	1.81551e-94
THRAP3	3.64126e-98	-0.278347	0.876	0.919	7.72166e-94
RPS27	1.87989e-97	0.250728	1	1	3.9865e-93
RRAS2	2.46227e-97	0.329072	0.91	0.918	5.22148e-93
UBXN4	2.98668e-97	-0.319346	0.932	0.954	6.33355e-93
UBE2T	3.13549e-97	0.25395	0.486	0.29	6.64912e-93
HNRNPF	3.45858e-97	-0.28455	0.873	0.929	7.33426e-93
CWC25	3.49178e-97	-0.274818	0.578	0.724	7.40466e-93
SERPINE2	5.04331e-97	-0.482993	0.732	0.862	1.06948e-92
RPL39L	5.92648e-97	0.413029	0.73	0.608	1.25677e-92
BUD31	7.15006e-97	-0.297459	0.975	0.983	1.51624e-92
ARL1	3.23456e-96	-0.250856	0.764	0.881	6.85921e-92
FTL	1.29847e-95	-0.615511	1	1	2.75353e-91
MYL6	4.77516e-95	0.300767	1	1	1.01262e-90
CDC37	5.76482e-95	-0.264207	0.925	0.955	1.22249e-90
LDHB	6.33332e-95	-0.346321	0.984	0.997	1.34304e-90
RSL24D1	7.31386e-95	-0.262664	0.867	0.923	1.55098e-90
SRP54	1.06399e-94	-0.263827	0.679	0.808	2.25631e-90
ARC	1.54422e-94	-0.752016	0.092	0.26	3.27467e-90
PDIA3	4.29773e-94	-0.267848	0.858	0.923	9.11377e-90
GEM	5.31475e-94	-0.346024	0.457	0.642	1.12705e-89
PPP1R11	2.19176e-93	-0.252255	0.785	0.873	4.64785e-89
CTTN	1.02192e-92	0.259836	0.939	0.954	2.16709e-88
EMG1	1.59014e-92	-0.252382	0.8	0.889	3.37204e-88
DDX5	5.17543e-92	-0.311971	0.933	0.97	1.0975e-87
TUBB6	5.24156e-92	0.254673	0.936	0.907	1.11153e-87
UBE2S	7.14257e-92	0.670566	0.937	0.934	1.51465e-87
CALM1	1.50209e-91	0.305548	0.995	0.994	3.18533e-87
MYL12A	1.57103e-91	0.34446	0.999	0.996	3.33153e-87
RABGGTB	4.05327e-91	-0.297618	0.714	0.847	8.59536e-87
TMPO	4.79925e-91	0.333785	0.619	0.464	1.01773e-86
C14orf119	8.85189e-91	-0.250131	0.791	0.894	1.87713e-86
TAGLN	8.85732e-91	0.5268	0.6	0.419	1.87828e-86
NAMPT	1.30437e-89	-0.37831	0.731	0.842	2.76606e-85
JUN	2.21592e-89	-0.565408	0.865	0.93	4.69908e-85
MORF4L2	8.14969e-89	-0.318021	0.926	0.957	1.72822e-84
BEX2	1.51793e-88	-0.361168	0.795	0.898	3.21892e-84
LRIF1	1.80668e-88	-0.280774	0.541	0.691	3.83125e-84
HES4	2.18875e-88	-0.669418	0.816	0.891	4.64146e-84
HSPH1	3.0206e-88	-0.60006	0.788	0.878	6.40548e-84
CCDC59	6.44803e-88	-0.256617	0.793	0.872	1.36737e-83
TMEM251	6.97735e-88	-0.36357	0.803	0.88	1.47962e-83
RPS5	1.89071e-87	0.275432	1	1	4.00945e-83
C6orf48	2.04831e-87	-0.386799	0.958	0.969	4.34364e-83
TRIAP1	3.03953e-87	-0.281969	0.848	0.912	6.44562e-83
TPI1	4.92602e-87	-0.331909	0.999	0.999	1.04461e-82
DNAJC2	3.85945e-86	-0.360161	0.751	0.842	8.18434e-82
GDF15	6.76365e-86	-1.3731	0.5	0.669	1.4343e-81
REEP5	7.10942e-86	-0.262522	0.922	0.965	1.50762e-81
GRPEL1	1.3459e-85	-0.293055	0.864	0.927	2.85411e-81
KIF21A	1.38391e-85	-0.308798	0.679	0.786	2.93473e-81
S100A2	3.92152e-85	0.344366	0.823	0.721	8.31597e-81
DDIT4L	9.50553e-85	0.282099	0.576	0.402	2.01574e-80
MKNK2	2.04816e-84	-0.324302	0.633	0.775	4.34333e-80
POLR1D	2.50743e-84	-0.272383	0.935	0.951	5.31727e-80
MED31	3.50903e-84	-0.261849	0.77	0.867	7.44124e-80
PAIP2	3.62245e-84	-0.263892	0.907	0.941	7.68177e-80
NGLY1	2.55755e-83	-0.286933	0.62	0.752	5.42354e-79
ESCO1	2.67978e-83	-0.27695	0.482	0.635	5.68275e-79
RANBP1	5.26831e-83	0.370906	0.991	0.99	1.1172e-78
CCK	7.58915e-83	-0.483787	0.399	0.587	1.60936e-78
AP1M2	7.60479e-83	0.294526	0.73	0.631	1.61267e-78
RP11-356J5.12	2.88623e-82	0.291588	0.727	0.61	6.12054e-78
GADD45B	1.00299e-81	-2.0798	0.799	0.887	2.12694e-77
ENO1	1.78696e-81	-0.297025	0.999	0.999	3.78944e-77
DNAJA1	3.69175e-81	-0.621295	0.904	0.948	7.82872e-77
FUOM	5.16518e-81	0.255561	0.786	0.696	1.09533e-76
CDKN3	5.45074e-81	0.542998	0.713	0.612	1.15588e-76
DNAJC3	5.39701e-80	-0.384286	0.726	0.834	1.14449e-75
PFDN6	9.38272e-80	-0.29115	0.891	0.94	1.9897e-75
UFM1	1.52401e-79	-0.266545	0.859	0.908	3.23181e-75
AKR1A1	3.17286e-79	-0.28613	0.782	0.874	6.72837e-75
RCN1	2.38719e-78	-0.26111	0.915	0.95	5.06228e-74
HRK	1.64705e-76	-0.261341	0.55	0.738	3.49274e-72
HSPA6	2.10387e-76	-1.1744	0.144	0.308	4.46146e-72
ERO1A	3.38829e-76	-0.29446	0.704	0.809	7.18522e-72
VASN	5.69591e-76	-0.257331	0.416	0.588	1.20787e-71
GS1-600G8.5	3.90213e-75	-0.294434	0.437	0.648	8.27486e-71
SIVA1	5.55421e-75	0.253812	0.981	0.968	1.17783e-70
GOLGB1	6.71243e-75	-0.297246	0.79	0.845	1.42344e-70
TPX2	9.54278e-75	0.349685	0.431	0.272	2.02364e-70
RPL3	7.69164e-74	0.300677	1	1	1.63109e-69
RSRC2	1.79717e-73	-0.35501	0.82	0.885	3.81108e-69
WTAP	3.5136e-73	-0.334521	0.891	0.95	7.45094e-69
TNFRSF12A	2.08938e-72	-0.407805	0.998	0.998	4.43074e-68
CAV1	3.38967e-71	0.280439	0.882	0.81	7.18814e-67
HLA-B	5.70163e-71	-0.313939	0.853	0.896	1.20909e-66
SNHG7	8.63995e-70	-0.353044	0.89	0.917	1.83219e-65
S100A11	1.2552e-69	0.280903	1	1	2.66177e-65
SFN	1.39964e-68	-0.850576	0.376	0.542	2.96808e-64
ISCU	2.81254e-68	-0.253645	0.983	0.986	5.96426e-64
SFRP1	6.57161e-68	0.280754	0.732	0.613	1.39358e-63
ATP5J2	8.2613e-68	0.254294	1	0.999	1.75189e-63
C12orf49	3.32868e-67	-0.379052	0.781	0.891	7.05879e-63
SOD1	3.49937e-67	-0.273713	0.999	0.999	7.42076e-63
DDIT4	3.74068e-67	-0.405475	0.382	0.528	7.93249e-63
KCNQ1OT1	5.70432e-67	-0.278184	0.51	0.639	1.20966e-62
UBE2C	6.49661e-67	0.497482	0.452	0.296	1.37767e-62
P4HB	8.15619e-67	-0.744093	0.964	0.969	1.7296e-62
RLBP1	2.07178e-66	-0.311494	0.243	0.399	4.39341e-62
SNHG15	4.97775e-66	-0.441419	0.728	0.797	1.05558e-61
MDM2	6.58881e-65	-0.277138	0.759	0.86	1.39722e-60
IGFBP7	6.29097e-64	-0.447698	0.992	0.991	1.33406e-59
ASAH1	4.49709e-63	-0.527111	0.743	0.872	9.53653e-59
SNRPB2	5.93401e-63	-0.253391	0.901	0.945	1.25837e-58
ASPH	1.03491e-62	-0.405651	0.86	0.892	2.19464e-58
TTR	4.65763e-62	-0.628623	0.364	0.529	9.87698e-58
GABARAPL2	5.12914e-62	0.266642	0.972	0.97	1.08769e-57
CDC20	2.81996e-61	0.265596	0.322	0.179	5.98002e-57
IRF7	2.8392e-61	-0.303716	0.53	0.65	6.02081e-57
FADS1	7.31434e-60	-0.469272	0.808	0.837	1.55108e-55
SNRPG	9.97853e-60	0.266076	0.997	0.995	2.11605e-55
CTSK	1.12272e-58	-0.794273	0.788	0.913	2.38084e-54
C16orf91	3.09405e-57	-0.251676	0.763	0.828	6.56124e-53
DNAJB1	1.04474e-56	-0.869674	0.719	0.824	2.21548e-52
HNRNPAB	2.70359e-56	0.291722	0.95	0.951	5.73322e-52
RPL22L1	9.33321e-56	0.405857	0.972	0.968	1.9792e-51
GPRC5C	6.02951e-55	-0.294257	0.553	0.678	1.27862e-50
H2AFZ	6.48156e-55	0.733373	0.999	0.997	1.37448e-50
TSPAN10	8.3082e-55	-0.281765	0.675	0.783	1.76184e-50
TRA2B	1.3883e-54	-0.273662	0.819	0.866	2.94402e-50
ALKBH5	1.49258e-53	-0.610283	0.781	0.845	3.16516e-49
AC133644.2	2.39221e-53	-0.291922	0.508	0.641	5.07293e-49
HNRNPA1	2.69319e-53	-0.277284	0.998	0.997	5.71118e-49
BAG3	5.58779e-53	-0.380874	0.648	0.755	1.18495e-48
CYB561D2	4.18627e-51	-0.250936	0.67	0.758	8.87741e-47
SNAPC1	5.40602e-51	-0.523372	0.704	0.816	1.1464e-46
TXNRD1	1.33346e-50	-0.312406	0.99	0.989	2.82774e-46
CREB3	4.35667e-49	-0.280277	0.85	0.897	9.23875e-45
HSP90B1	8.26221e-49	-0.844218	0.952	0.962	1.75208e-44
NUCKS1	8.53016e-48	0.29324	0.979	0.981	1.80891e-43
ELOVL5	1.01223e-47	-0.379961	0.729	0.796	2.14653e-43
UQCRB	1.21351e-47	-0.273183	0.999	0.999	2.57338e-43
RRAD	5.99671e-47	-1.02868	0.439	0.567	1.27166e-42
CKS1B	7.03959e-46	0.555931	0.853	0.854	1.49282e-41
EEF1D	1.52924e-45	-0.267251	1	1	3.24291e-41
TIPARP	5.5797e-45	-0.267259	0.587	0.693	1.18323e-40
SPHK1	2.65029e-44	-0.285249	0.89	0.94	5.62022e-40
SUCO	2.65555e-44	-0.266144	0.617	0.698	5.63136e-40
CYP1B1	3.46733e-44	-0.465524	0.798	0.887	7.35283e-40
EEF1A1	8.08028e-43	0.280624	1	1	1.71351e-38
SOD2	1.13518e-42	-0.509548	0.949	0.977	2.40725e-38
AURKA	6.39228e-41	0.371507	0.479	0.36	1.35555e-36
SLC2A1	8.0514e-40	-0.328194	0.837	0.883	1.70738e-35
UBB	1.70257e-39	-0.643368	0.999	0.999	3.61047e-35
HMGN2	1.46648e-37	0.509801	0.987	0.984	3.10982e-33
JUNB	2.25959e-36	-0.513995	0.619	0.702	4.79168e-32
PLIN2	4.86429e-36	-0.558694	0.915	0.947	1.03152e-31
RP11-467L13.7	2.52443e-35	-0.258358	0.326	0.44	5.3533e-31
CXCL8	2.85752e-35	-0.829518	0.161	0.266	6.05966e-31
MRPL55	3.17934e-35	-0.391841	0.933	0.955	6.74212e-31
SMC4	1.2e-34	0.255918	0.535	0.456	2.54472e-30
H3F3B	1.02003e-33	-0.405066	0.999	0.999	2.16308e-29
TUBB4B	1.70244e-32	-0.309561	0.945	0.976	3.61019e-28
HSPA8	5.57074e-32	-0.573041	0.995	0.996	1.18133e-27
EIF3E	2.05237e-31	-0.282768	0.949	0.974	4.35226e-27
MANF	3.25226e-31	-0.292679	0.865	0.918	6.89675e-27
FOSL1	1.28227e-30	-0.302882	0.73	0.8	2.71917e-26
KRTAP3-2	2.00504e-30	-0.286035	0.05	0.121	4.25188e-26
IDI1	4.99064e-30	-0.604551	0.75	0.821	1.05832e-25
MGST3	2.94223e-28	-0.288774	0.937	0.967	6.23928e-24
KRT18	1.21063e-26	-0.26051	0.951	0.965	2.56726e-22
HES1	4.63377e-26	-0.356332	0.418	0.537	9.82637e-22
SRSF2	5.44983e-26	-0.355735	0.941	0.952	1.15569e-21
IER2	2.30564e-24	-0.309448	0.713	0.801	4.88934e-20
HILPDA	2.72446e-23	-0.961007	0.528	0.563	5.77749e-19
LCE1E	7.73801e-22	-0.254118	0.285	0.377	1.64092e-17
SNHG8	2.49729e-19	0.259868	0.999	0.998	5.29574e-15
SUGCT	2.12167e-18	-0.402814	0.37	0.437	4.49921e-14
GLRX2	5.07851e-18	-0.255133	0.822	0.876	1.07695e-13
CCL7	1.20909e-17	-0.263353	0.118	0.182	2.56401e-13
HMGB2	1.22214e-17	0.704179	0.886	0.897	2.59166e-13
KCNMA1	3.43863e-16	0.275071	0.791	0.777	7.29196e-12
AREG	4.7787e-16	-0.455112	0.129	0.19	1.01337e-11
PTTG1	1.86561e-13	0.314117	0.79	0.786	3.95622e-09
SAT1	7.47448e-13	-0.26155	0.99	0.994	1.58504e-08
CYSRT1	3.92485e-12	-0.258354	0.679	0.759	8.32303e-08
ISG15	2.81477e-07	-0.301394	0.866	0.812	0.00596901
PHLDA2	3.37868e-07	-0.499599	0.898	0.834	0.00716484

## Sheet: DEGs_p2-1
	p_val	avg_log2FC	pct.1	pct.2	p_val_adj
TMSB10	5.23103e-263	-1.13957	1	1	1.10929e-258
MT2A	4.13002e-225	-1.3265	0.999	1	8.75812e-221
CTSD	1.80067e-192	0.645642	0.998	0.987	3.81851e-188
GPNMB	2.6286e-191	0.741448	0.948	0.843	5.57421e-187
MT1E	1.10592e-162	-1.22227	0.915	0.97	2.34521e-158
SLC3A2	4.92093e-162	1.14618	0.961	0.877	1.04353e-157
EFEMP1	1.38808e-148	0.546327	0.869	0.672	2.94356e-144
TIMP3	8.69594e-148	1.00216	0.974	0.925	1.84406e-143
TYRP1	4.50965e-145	0.319034	0.638	0.325	9.56316e-141
NQO1	2.71105e-131	0.689596	0.997	0.982	5.74906e-127
LARP6	7.51317e-129	-0.546694	0.968	0.972	1.59324e-124
C12orf75	1.31653e-128	-1.17069	0.729	0.868	2.79183e-124
CTSA	2.21406e-119	0.34682	0.956	0.852	4.69514e-115
TSPAN10	5.91062e-118	0.463671	0.882	0.714	1.25341e-113
PCP4	8.25129e-118	0.567707	0.738	0.477	1.74977e-113
S100A13	1.27613e-117	-0.54917	0.942	0.972	2.70616e-113
TKT	2.7475e-117	0.409249	0.981	0.947	5.82636e-113
LGALS1	1.19059e-115	-1.14419	0.998	0.997	2.52476e-111
CLU	5.53909e-115	0.493147	0.979	0.906	1.17462e-110
S100A6	1.47354e-114	-0.630667	1	1	3.12478e-110
TRPM3	1.54532e-114	0.40892	0.553	0.295	3.27701e-110
EPHX1	4.56768e-113	0.252926	0.795	0.564	9.68622e-109
PRDX1	1.7414e-112	0.5407	1	0.994	3.69282e-108
FHL2	3.07623e-112	-0.647022	0.819	0.884	6.52345e-108
DDRGK1	6.82968e-112	0.314982	0.925	0.799	1.4483e-107
SDCBP	7.44401e-111	0.574411	0.969	0.911	1.57858e-106
C1QBP	1.30293e-108	0.339525	0.992	0.982	2.76298e-104
HKDC1	1.50868e-108	0.434171	0.938	0.827	3.1993e-104
TRIM47	2.05844e-108	0.351984	0.853	0.682	4.36514e-104
LIMCH1	3.50063e-108	0.35352	0.9	0.742	7.42343e-104
GLRX3	1.63619e-105	0.35855	0.97	0.913	3.4697e-101
PLP2	1.42224e-104	-0.618103	0.955	0.973	3.016e-100
CHCHD10	1.95463e-102	0.454068	0.995	0.977	4.14499e-98
EIF4EBP1	1.65092e-101	-0.535595	0.9	0.936	3.50094e-97
PLA2G16	1.18392e-100	0.376111	0.97	0.91	2.51062e-96
GULP1	1.56367e-99	0.30664	0.825	0.615	3.31591e-95
MRPS23	2.62005e-99	0.283137	0.967	0.901	5.55607e-95
UQCRFS1	1.94112e-96	0.284141	0.992	0.978	4.11633e-92
LINC00152	2.1506e-95	-0.774557	0.85	0.899	4.56056e-91
EMP3	3.56306e-95	-0.628735	0.951	0.978	7.55582e-91
PSMB7	1.84634e-94	0.383546	0.989	0.965	3.91534e-90
PHLDA2	4.46118e-94	-0.82347	0.783	0.874	9.46038e-90
FAM84B	8.75324e-92	0.373866	0.904	0.721	1.85621e-87
TLN1	1.27303e-91	-0.40275	0.909	0.918	2.69958e-87
SSB	3.01796e-91	0.314959	0.966	0.933	6.39989e-87
RLBP1	1.05312e-90	0.475257	0.528	0.301	2.23324e-86
RPL12	1.19002e-90	-0.357076	1	1	2.52355e-86
SQSTM1	2.77839e-90	0.481402	1	1	5.89186e-86
LEPROT	4.26319e-90	0.312885	0.956	0.882	9.04051e-86
EIF4E	2.32938e-89	0.312198	0.957	0.912	4.93969e-85
AC006262.5	4.73386e-89	0.669577	0.777	0.596	1.00386e-84
TMEM70	1.73329e-88	0.280936	0.902	0.805	3.67562e-84
PSMA3	2.45498e-88	0.341912	0.951	0.874	5.20603e-84
CCT5	3.60577e-88	0.334094	0.957	0.917	7.64639e-84
CYC1	1.19822e-87	0.257384	0.99	0.981	2.54095e-83
PYURF	2.14661e-87	0.495589	0.973	0.949	4.5521e-83
SAT1	1.13495e-86	-0.669665	0.996	0.991	2.40678e-82
NEDD8	8.18901e-86	-0.278975	1	1	1.73656e-81
GRN	9.19956e-86	0.33589	0.988	0.95	1.95086e-81
PSMA1	1.11105e-85	0.311699	0.966	0.926	2.35609e-81
GAMT	1.69568e-85	-0.34154	0.698	0.844	3.59587e-81
EEF1E1	5.41454e-85	0.26798	0.948	0.884	1.14821e-80
MDK	6.72379e-85	-0.553099	0.532	0.744	1.42585e-80
NDUFA13	7.11518e-85	0.264839	0.989	0.969	1.50884e-80
DKK3	1.02374e-84	-0.34648	0.465	0.685	2.17094e-80
MPHOSPH6	3.99481e-84	0.255982	0.903	0.796	8.4714e-80
HSP90AB1	6.84786e-84	0.304327	0.998	0.998	1.45216e-79
CCT2	1.0273e-82	0.334779	0.968	0.925	2.1785e-78
ZFP36L2	1.61628e-82	0.437944	0.817	0.65	3.42748e-78
FAM195A	5.70045e-81	0.298944	0.971	0.916	1.20884e-76
NOP56	6.68441e-81	0.38236	0.95	0.907	1.4175e-76
PSMA2	2.01141e-80	0.30553	0.962	0.906	4.2654e-76
RBM8A	3.02452e-80	0.322595	0.966	0.939	6.4138e-76
SPATS2L	4.86697e-80	-0.35248	0.779	0.853	1.03209e-75
ATP6V1E1	7.17295e-80	0.311526	0.973	0.941	1.5211e-75
FBXO32	9.64754e-80	-0.627654	0.99	0.995	2.04586e-75
SNRPC	1.16668e-79	0.272247	0.966	0.912	2.47407e-75
SSBP1	1.27531e-79	0.318314	0.986	0.976	2.70443e-75
FADS3	2.02094e-79	0.313598	0.905	0.762	4.2856e-75
BCCIP	2.89511e-79	0.271578	0.899	0.797	6.13937e-75
ITGB1	8.23751e-79	-0.438685	0.948	0.962	1.74685e-74
PLEKHB2	9.91424e-79	0.263744	0.973	0.909	2.10241e-74
FRMD6	1.5569e-78	-0.38698	0.398	0.603	3.30157e-74
CYBA	2.56808e-78	-0.53974	0.462	0.678	5.44587e-74
NSFL1C	8.89455e-78	0.278256	0.944	0.861	1.88618e-73
ASAH1	9.5381e-78	0.369148	0.929	0.8	2.02265e-73
FXYD5	1.17441e-77	-0.419936	0.88	0.931	2.49045e-73
MRPL28	1.18137e-77	0.264737	0.962	0.905	2.50521e-73
MIR4435-2HG	1.93336e-77	-0.589907	0.805	0.861	4.09989e-73
SPNS2	2.13182e-77	0.344027	0.758	0.588	4.52073e-73
ADORA2B	2.73334e-77	0.293065	0.863	0.735	5.79632e-73
MRTO4	6.48709e-77	0.273131	0.913	0.826	1.37565e-72
SLC2A1	8.16667e-77	0.541353	0.911	0.856	1.73182e-72
TIMM17A	8.81819e-77	0.268656	0.961	0.935	1.86999e-72
G6PD	2.91008e-76	0.278633	0.887	0.752	6.17111e-72
VAMP5	3.49518e-76	-0.360773	0.953	0.957	7.41188e-72
MRPL47	2.06727e-75	0.305617	0.942	0.871	4.38386e-71
TXN	9.98142e-75	0.381847	1	1	2.11666e-70
SH3BGRL3	1.168e-74	-0.348288	1	1	2.47686e-70
TMX2	1.20919e-74	0.282217	0.927	0.836	2.5642e-70
GLIPR1	1.50342e-74	-0.667666	0.551	0.707	3.18816e-70
GAS6	2.82251e-74	-0.362523	0.539	0.709	5.9854e-70
EIF4A1	1.66053e-73	0.31942	0.981	0.942	3.52133e-69
SURF2	2.93272e-73	0.257078	0.906	0.814	6.21913e-69
SNRPA1	3.21663e-73	0.288363	0.92	0.839	6.82118e-69
EMG1	4.71863e-73	0.287958	0.931	0.839	1.00063e-68
GGH	1.14443e-72	-0.262931	0.54	0.714	2.42688e-68
MFF	4.98284e-72	0.282246	0.977	0.929	1.05666e-67
COA4	5.40265e-72	0.259047	0.989	0.969	1.14569e-67
PTMS	1.89506e-71	-0.452414	0.87	0.908	4.01867e-67
UQCRB	7.40742e-71	0.268211	0.999	0.999	1.57082e-66
EIF2S1	5.53816e-70	0.264889	0.928	0.853	1.17442e-65
ATP6V0B	1.30102e-69	0.254635	0.992	0.988	2.75894e-65
DUSP4	2.02807e-69	0.330438	0.856	0.744	4.30072e-65
PSMC4	4.03885e-69	0.270114	0.935	0.833	8.56479e-65
RSL1D1	6.31704e-69	0.304722	0.975	0.945	1.33959e-64
NDUFB6	7.4363e-69	0.272912	0.951	0.896	1.57694e-64
UGCG	7.68871e-69	-0.32014	0.693	0.82	1.63047e-64
TPM4	1.87414e-68	-0.536868	0.896	0.935	3.9743e-64
DCBLD2	2.76107e-68	-0.412497	0.975	0.98	5.85513e-64
ENO1	4.09969e-68	0.328271	0.998	0.999	8.6938e-64
TPT1	4.14659e-68	-0.298629	1	1	8.79325e-64
PSMD11	7.47045e-68	0.270941	0.944	0.873	1.58418e-63
PFDN6	1.25483e-67	0.276202	0.958	0.914	2.66098e-63
TUFM	1.82905e-67	0.264124	0.99	0.971	3.87869e-63
PSMC3	6.93357e-67	0.255531	0.954	0.897	1.47033e-62
ZFP36L1	2.99065e-66	-0.443615	0.802	0.882	6.34197e-62
PSMB6	2.76926e-65	0.268103	0.989	0.981	5.8725e-61
GCLM	4.1803e-65	0.405034	0.933	0.819	8.86474e-61
HN1	4.82398e-65	-0.548718	0.964	0.974	1.02297e-60
ATP1B3	6.75141e-65	0.274851	0.95	0.9	1.4317e-60
H2AFV	9.35547e-65	-0.505394	0.951	0.963	1.98392e-60
PTTG1	2.55159e-64	-0.606529	0.696	0.806	5.41091e-60
SLC9A3R1	3.3558e-64	0.252985	0.996	0.972	7.11631e-60
OSGIN1	1.11859e-63	0.356476	0.797	0.588	2.37207e-59
IMP3	1.95536e-63	0.255742	0.909	0.828	4.14654e-59
AP2S1	6.45485e-63	-0.348363	0.998	0.994	1.36882e-58
PTX3	1.03327e-62	0.466598	0.506	0.319	2.19115e-58
AP1S2	6.79812e-62	0.295809	0.955	0.881	1.44161e-57
IKBIP	7.0037e-62	-0.30717	0.645	0.75	1.48521e-57
ANKRD30B	7.72411e-62	0.427654	0.789	0.614	1.63798e-57
SMURF2	8.65747e-62	-0.365307	0.587	0.715	1.8359e-57
REEP5	9.30031e-62	0.268471	0.976	0.943	1.97222e-57
SLC7A11	1.21375e-61	0.315232	0.873	0.699	2.57387e-57
MZT2A	1.42728e-61	-0.266354	0.995	0.99	3.02668e-57
TALDO1	4.43058e-61	0.289274	0.98	0.947	9.39548e-57
EIF3I	9.70618e-61	0.289688	0.988	0.976	2.05829e-56
S100A11	1.36739e-60	-0.382204	1	1	2.8997e-56
STMN1	1.63739e-60	-0.701761	0.486	0.652	3.47225e-56
PHPT1	1.86826e-59	-0.300481	1	0.999	3.96184e-55
LAYN	2.71293e-59	-0.330043	0.334	0.536	5.75303e-55
ANXA5	2.93373e-59	0.268433	0.993	0.982	6.22128e-55
CDK2AP2	1.44593e-58	-0.491904	0.747	0.8	3.06624e-54
ARPC2	1.93978e-58	-0.263898	0.999	0.999	4.11349e-54
RBM3	2.08603e-58	-0.363627	0.924	0.951	4.42363e-54
CD63	5.83129e-58	0.322104	1	1	1.23658e-53
BLVRB	7.08057e-58	0.294809	0.967	0.9	1.50151e-53
REXO2	7.13418e-58	-0.254307	0.969	0.963	1.51287e-53
PMP22	1.54615e-57	0.280266	0.743	0.581	3.27878e-53
SLIRP	2.47393e-57	0.259249	0.999	0.993	5.24622e-53
EIF1AY	4.90067e-57	0.253009	0.867	0.731	1.03924e-52
TPM2	5.14744e-57	-0.648151	0.822	0.879	1.09157e-52
EMC7	6.31538e-57	0.252429	0.962	0.913	1.33924e-52
TGFBI	7.38035e-57	-0.41881	0.203	0.41	1.56508e-52
FILIP1L	4.05901e-56	-0.380685	0.273	0.482	8.60754e-52
RPS18	6.60112e-56	-0.289388	1	1	1.39983e-51
CCDC80	9.01021e-56	-0.589132	0.839	0.908	1.9107e-51
PLIN2	5.24866e-55	0.800438	0.962	0.929	1.11303e-50
RAB34	7.05592e-55	-0.333724	0.653	0.79	1.49628e-50
HMGN1	7.85346e-55	-0.411086	0.992	0.987	1.6654e-50
ALDOA	3.01947e-54	0.314214	1	1	6.40309e-50
TSPO	4.01394e-54	-0.30368	0.998	0.996	8.51196e-50
TK1	4.93978e-54	-0.297992	0.181	0.386	1.04753e-49
PDPN	5.47112e-54	-0.336201	0.649	0.764	1.16021e-49
NPM1	1.0599e-53	0.309993	1	1	2.24762e-49
TNFRSF12A	1.23151e-53	0.306951	0.999	0.998	2.61155e-49
MARCKSL1	1.78203e-53	-0.393703	0.522	0.659	3.77898e-49
RHOA	2.46873e-53	0.285829	0.995	0.994	5.2352e-49
PMAIP1	4.40089e-53	-0.30094	0.435	0.607	9.33253e-49
CTSL	2.07868e-52	0.40118	0.932	0.86	4.40804e-48
MYL9	5.32679e-52	0.431849	0.926	0.86	1.1296e-47
NME4	6.57536e-52	-0.339204	0.953	0.956	1.39437e-47
LOXL1	8.94196e-52	-0.269281	0.503	0.65	1.89623e-47
CALD1	1.5687e-51	-0.517673	0.942	0.945	3.32658e-47
FTH1	2.04082e-51	0.263705	1	1	4.32776e-47
RBP7	3.4974e-51	-0.320023	0.358	0.544	7.41659e-47
ELL2	4.78823e-51	-0.300365	0.737	0.856	1.01539e-46
KIAA0101	8.12538e-51	-0.557691	0.324	0.497	1.72307e-46
BIRC5	2.32214e-50	-0.407396	0.165	0.353	4.92432e-46
CSTB	3.5316e-50	0.378845	1	1	7.48912e-46
APLP2	4.31453e-50	-0.30249	0.993	0.991	9.1494e-46
ITGAE	1.44123e-49	-0.259965	0.884	0.912	3.05626e-45
TPD52L1	5.17686e-49	0.302323	0.862	0.74	1.09781e-44
SPCS2	6.81422e-49	0.260261	0.948	0.89	1.44502e-44
CKS2	2.95472e-48	-0.778813	0.931	0.937	6.26577e-44
SNHG8	3.94567e-48	-0.363409	0.997	0.999	8.3672e-44
CD99	1.29402e-47	-0.276716	0.928	0.934	2.74409e-43
SNAPC1	1.68671e-47	0.524303	0.852	0.757	3.57684e-43
MT1X	8.62289e-47	-0.514343	0.808	0.859	1.82857e-42
FTL	1.41909e-46	0.487642	1	1	3.00932e-42
LDHB	4.6581e-46	0.27842	0.999	0.991	9.87796e-42
RALA	2.71343e-45	-0.345272	0.957	0.943	5.7541e-41
PHF19	2.16418e-44	-0.376213	0.416	0.566	4.58936e-40
COTL1	3.72327e-44	-0.30724	0.992	0.996	7.89557e-40
MT1M	2.59506e-43	-0.2922	0.223	0.393	5.50308e-39
RARRES2	2.98848e-43	0.36035	0.998	0.995	6.33737e-39
CNN3	1.15056e-42	0.250044	0.996	0.986	2.43987e-38
HMOX1	3.19847e-42	0.598617	0.977	0.947	6.78268e-38
TMEM233	6.00458e-42	-0.251814	0.501	0.646	1.27333e-37
CSRP2	2.13748e-41	-0.254325	0.519	0.643	4.53274e-37
TXNRD1	4.03194e-41	0.390629	0.996	0.989	8.55013e-37
INSIG1	1.96248e-40	-0.318319	0.555	0.662	4.16164e-36
FGFR1	3.32289e-40	0.268254	0.923	0.848	7.04652e-36
MAP1B	1.7132e-39	-0.328062	0.905	0.918	3.63301e-35
ARF6	2.24412e-39	0.250095	0.935	0.876	4.75889e-35
H2AFZ	3.56458e-39	-0.784989	0.997	0.998	7.55906e-35
ADAMTS1	6.26522e-39	-0.311308	0.46	0.599	1.3286e-34
MAP2K3	6.46918e-39	0.251716	0.935	0.868	1.37185e-34
MKI67	9.12343e-39	-0.386652	0.085	0.232	1.93471e-34
B2M	1.20322e-38	-0.277574	0.998	1	2.55155e-34
TTR	2.96071e-38	0.449327	0.588	0.441	6.27848e-34
SERPINE1	5.00973e-38	-0.432278	0.957	0.968	1.06236e-33
CENPM	8.24143e-38	-0.323659	0.368	0.51	1.74768e-33
KRT7	1.45717e-37	-0.540934	0.243	0.411	3.09007e-33
UBE2C	3.06429e-37	-0.468133	0.225	0.383	6.49813e-33
KCNMA1	3.0832e-37	-0.440852	0.717	0.795	6.53824e-33
HERPUD1	3.30744e-37	-1.1385	0.841	0.821	7.01375e-33
NGFRAP1	4.36482e-37	-0.293995	0.984	0.983	9.25605e-33
GPX3	6.89654e-37	0.377142	0.926	0.841	1.46248e-32
TPM1	1.38879e-36	-0.640628	0.995	0.99	2.94506e-32
RPL29	1.73837e-36	-0.259713	1	1	3.68638e-32
NDUFB4	3.7176e-36	0.256953	0.99	0.982	7.88355e-32
SOD2	1.37455e-35	0.362585	0.986	0.962	2.91487e-31
SUGCT	1.09845e-34	-0.46291	0.298	0.433	2.32937e-30
SCG5	1.25468e-34	-0.529647	0.711	0.749	2.66068e-30
FABP5	7.85094e-34	-0.3921	0.833	0.9	1.66487e-29
BMP4	8.45149e-34	0.252178	0.596	0.458	1.79222e-29
NUPR1	1.53311e-33	-0.462122	0.983	0.972	3.25111e-29
RRAD	1.75949e-32	-0.960668	0.43	0.534	3.73117e-28
CCDC85B	1.79462e-32	0.257856	0.978	0.964	3.80567e-28
NUSAP1	2.74669e-32	-0.270209	0.12	0.256	5.82462e-28
CTSB	1.22638e-31	-0.253637	0.995	0.989	2.60067e-27
EIF3E	2.24466e-31	0.264699	0.986	0.96	4.76003e-27
CALR	5.40692e-31	-0.300695	0.995	0.995	1.14659e-26
S100A10	8.80099e-31	-0.342046	0.987	0.993	1.86634e-26
SLFN5	1.19225e-30	-0.270834	0.484	0.576	2.52828e-26
HMGB2	2.01966e-30	-0.620535	0.873	0.897	4.28289e-26
S100A2	2.46226e-30	-0.33099	0.716	0.77	5.22147e-26
HIST1H2AC	2.53971e-30	0.266908	0.87	0.744	5.3857e-26
S100A16	1.13544e-29	-0.27074	0.922	0.925	2.40781e-25
CYP1B1	8.24054e-29	0.362892	0.92	0.839	1.74749e-24
ISG15	1.12416e-28	-0.431287	0.775	0.844	2.3839e-24
CENPW	8.43793e-28	-0.30635	0.417	0.53	1.78935e-23
B4GALT1	1.41333e-27	-0.371484	0.737	0.783	2.99711e-23
SFRP1	1.62498e-27	0.3885	0.737	0.644	3.44592e-23
GTSE1	3.0461e-27	-0.277833	0.149	0.27	6.45956e-23
BEX1	3.12422e-27	-0.349972	0.971	0.978	6.62522e-23
PNRC1	7.84174e-27	-0.442142	0.778	0.772	1.66292e-22
GADD45B	3.07961e-26	-1.20595	0.911	0.841	6.53062e-22
CTSK	3.12646e-26	0.412138	0.924	0.853	6.62998e-22
SFN	4.50829e-26	0.458685	0.574	0.458	9.56029e-22
CENPF	3.82402e-25	-0.489528	0.245	0.361	8.10922e-21
TPX2	5.13073e-25	-0.257638	0.234	0.354	1.08802e-20
CFL2	2.05908e-24	0.411245	0.94	0.883	4.36648e-20
RPL39L	2.72656e-24	-0.29036	0.59	0.669	5.78194e-20
PRC1	3.65035e-24	-0.335512	0.21	0.319	7.74094e-20
P4HB	2.41922e-23	-0.555303	0.967	0.967	5.1302e-19
ADM	5.31055e-22	0.399768	0.63	0.547	1.12615e-17
RPL10A	9.16123e-22	-0.251956	1	1	1.94273e-17
CKS1B	1.05928e-21	-0.486625	0.847	0.855	2.2463e-17
DEK	1.18407e-21	-0.422382	0.986	0.982	2.51094e-17
CDKN1A	1.41341e-21	-0.736021	0.953	0.922	2.99728e-17
TAGLN	5.27173e-21	-0.593879	0.41	0.505	1.11792e-16
SQLE	6.20079e-21	-0.263609	0.831	0.836	1.31494e-16
ANXA2	1.24562e-20	-0.314308	1	1	2.64146e-16
ARHGAP29	2.37756e-20	-0.320802	0.829	0.848	5.04186e-16
SERPINE2	1.33852e-19	0.288219	0.869	0.8	2.83846e-15
KRT19	1.68134e-19	-0.267456	0.149	0.254	3.56544e-15
AREG	2.23237e-19	-0.384827	0.089	0.182	4.73396e-15
CTSC	1.25417e-17	-0.403621	0.636	0.685	2.65959e-13
LCE1E	1.9397e-17	-0.407739	0.266	0.356	4.11334e-13
AKAP12	5.80109e-17	-0.296539	0.849	0.849	1.23018e-12
AURKA	3.74501e-16	-0.31312	0.344	0.419	7.94167e-12
ARL6IP1	4.25131e-15	-0.309134	0.966	0.951	9.01533e-11
CKAP2	1.16375e-14	-0.26746	0.397	0.473	2.46785e-10
DTYMK	4.90631e-14	-0.355287	0.907	0.903	1.04043e-09
HILPDA	7.59399e-14	-0.563599	0.498	0.559	1.61038e-09
DDIT4	1.56395e-13	-0.288852	0.417	0.482	3.31651e-09
MT1G	1.74312e-13	-0.253919	0.379	0.471	3.69646e-09
ATF3	1.9637e-13	-0.546005	0.388	0.434	4.16423e-09
CDKN3	2.01542e-13	-0.373401	0.623	0.657	4.27391e-09
UBE2S	2.03806e-13	-0.43851	0.942	0.933	4.32191e-09
BAG3	4.24743e-12	-0.287625	0.705	0.714	9.00709e-08
MAP1LC3B	9.70437e-12	-0.280402	0.994	0.991	2.05791e-07
IGFBP5	1.82511e-11	0.409722	0.558	0.483	3.87034e-07
ID3	5.56713e-11	-0.311533	0.469	0.543	1.18056e-06
ELOVL5	6.14285e-10	-0.274109	0.798	0.764	1.30265e-05
SELK	6.99923e-10	-0.359849	0.954	0.932	1.48426e-05
DKK1	7.76371e-08	0.329572	0.814	0.795	0.00164637
IDI1	1.66566e-07	-0.463783	0.823	0.788	0.0035322
HSP90B1	4.89263e-07	-0.608527	0.966	0.957	0.0103753
ARC	6.14049e-07	-0.562023	0.153	0.203	0.0130215
DNAJB1	1.72918e-06	-0.621837	0.825	0.775	0.0366691

## Sheet: DEGs_p2-2
	p_val	avg_log2FC	pct.1	pct.2	p_val_adj
ANXA2	7.19852e-196	1.25902	1	1	1.52652e-191
TPM2	5.68301e-163	1.49739	0.978	0.862	1.20514e-158
VIM	3.19053e-161	0.960716	1	1	6.76584e-157
ACTB	3.85973e-157	0.838714	1	1	8.18495e-153
ACTG1	1.13283e-155	0.969222	1	0.999	2.40228e-151
TUBB	1.52438e-144	1.17449	0.995	0.975	3.23261e-140
LGALS1	6.94482e-141	1.29218	1	0.997	1.47272e-136
ENO1	1.72276e-139	0.857295	1	0.999	3.65329e-135
TUBA1B	1.05583e-138	1.31126	0.998	0.983	2.23899e-134
STMN1	2.37824e-137	1.29537	0.892	0.607	5.04329e-133
KRT7	2.75097e-122	1.33131	0.746	0.36	5.8337e-118
RPL3	9.93104e-122	0.693151	1	1	2.10598e-117
HMGB1	4.54945e-119	0.882859	0.995	0.992	9.64756e-115
FTH1	5.72977e-119	-0.920264	1	1	1.21505e-114
SPC24	6.10779e-119	0.610187	0.474	0.143	1.29522e-114
HNRNPH1	1.13175e-117	0.968396	0.978	0.946	2.39998e-113
AXL	3.08566e-116	0.944494	0.985	0.939	6.54345e-112
CYBA	8.04685e-114	1.04002	0.887	0.626	1.70641e-109
RPL41	1.95216e-112	-0.503654	1	1	4.13976e-108
NAP1L1	2.67423e-111	0.657814	0.998	0.998	5.67097e-107
CALM2	2.27649e-110	0.757026	1	1	4.82752e-106
PPIA	4.25631e-110	0.581904	1	1	9.02592e-106
RPL10A	2.10363e-109	0.62885	1	1	4.46097e-105
TPM1	2.67741e-108	0.913777	1	0.99	5.67772e-104
RRM2	6.17418e-108	0.797208	0.591	0.228	1.3093e-103
UBE2C	3.23805e-107	0.996464	0.688	0.335	6.8666e-103
TAGLN	4.03938e-107	1.29014	0.777	0.471	8.56591e-103
CALD1	3.1682e-106	1.00653	0.976	0.942	6.71848e-102
CTNNB1	5.05943e-105	0.955071	0.916	0.854	1.0729e-100
CENPF	9.20543e-104	0.791585	0.692	0.319	1.9521e-99
SLC16A3	1.00929e-102	0.787356	0.978	0.924	2.1403e-98
EMP3	1.50117e-102	0.787013	0.996	0.972	3.18338e-98
MT-ND3	2.12792e-102	0.7579	0.998	0.997	4.51246e-98
RPS4X	7.62168e-102	0.562115	1	0.999	1.61625e-97
C12orf75	9.82278e-102	1.00896	0.971	0.837	2.08302e-97
GPX4	1.51929e-101	-0.670138	0.993	1	3.22182e-97
EEF1A1	1.78755e-101	0.64543	1	1	3.79067e-97
BIRC5	2.75836e-101	0.686942	0.679	0.299	5.84937e-97
GAPDH	1.69464e-100	0.513617	1	1	3.59366e-96
B4GALT1	7.63068e-100	0.901135	0.907	0.767	1.61816e-95
UPP1	3.72021e-98	-1.34716	0.63	0.927	7.88908e-94
CYSTM1	7.84664e-98	-0.690661	0.958	0.995	1.66396e-93
GLIPR1	1.92935e-97	1.03711	0.872	0.669	4.09138e-93
KRT19	1.08982e-96	1.02709	0.544	0.217	2.31106e-92
PSMD2	1.62359e-96	0.660896	0.98	0.984	3.44299e-92
CALR	2.31789e-96	0.716711	0.996	0.994	4.91532e-92
LMNA	9.21415e-96	0.660108	0.989	0.988	1.95395e-91
ATP6V1F	5.9801e-95	-0.576685	0.965	0.997	1.26814e-90
CDC42	1.28078e-94	0.716284	0.991	0.979	2.71603e-90
RPLP1	3.01155e-94	-0.34752	1	1	6.3863e-90
FTL	5.23001e-94	-1.07541	1	1	1.10908e-89
HMGB2	1.50387e-93	0.907184	0.958	0.889	3.18911e-89
MMP24-AS1	2.17884e-93	-0.726001	0.641	0.936	4.62046e-89
TUBB6	4.75436e-93	0.769912	0.936	0.917	1.00821e-88
KIAA0101	1.02089e-92	0.864767	0.783	0.448	2.1649e-88
NUSAP1	2.68952e-92	0.635627	0.549	0.213	5.70339e-88
MKI67	3.42161e-92	0.580162	0.538	0.186	7.25586e-88
RPL7A	3.55078e-92	0.513962	1	1	7.52978e-88
EIF5A	7.22485e-92	0.657207	1	0.997	1.5321e-87
H2AFZ	1.04074e-91	0.900861	1	0.998	2.207e-87
ATP6V1G1	5.19793e-91	-0.649787	0.962	0.997	1.10227e-86
TUBA1A	4.75506e-90	0.965925	0.852	0.751	1.00836e-85
ANKRD30B	1.0164e-89	-0.682556	0.188	0.672	2.15538e-85
MYEOV2	2.44549e-89	-0.500343	0.969	0.998	5.1859e-85
AC006262.5	4.67926e-89	-1.13019	0.177	0.655	9.92283e-85
TUBA1C	7.59656e-89	0.787569	0.984	0.965	1.61093e-84
MAP1B	3.69748e-87	0.747336	0.962	0.913	7.84089e-83
CTSC	6.42634e-87	0.916304	0.843	0.666	1.36277e-82
FXYD5	6.5907e-87	0.721694	0.932	0.922	1.39762e-82
HRK	7.04705e-87	-0.532911	0.215	0.694	1.4944e-82
RBM3	1.50228e-85	0.663353	0.978	0.944	3.18573e-81
PTMA	2.41095e-85	0.592398	1	1	5.11266e-81
LDHB	2.78255e-85	0.647245	0.996	0.992	5.90067e-81
MYL12A	3.83878e-85	0.638259	0.998	0.997	8.14052e-81
ZFAS1	6.05874e-84	-0.945038	0.98	0.997	1.28482e-79
MKNK2	1.435e-83	-0.510259	0.268	0.749	3.04306e-79
TUBB4B	6.86733e-83	0.741861	0.978	0.963	1.45629e-78
HMGN2	8.82948e-83	0.847305	0.991	0.985	1.87238e-78
MORN4	3.20609e-82	-0.336498	0.263	0.757	6.79884e-78
C19orf53	1.57606e-81	-0.439337	0.978	0.999	3.3422e-77
OST4	6.79484e-81	-0.45561	0.993	1	1.44091e-76
RPL10	5.56478e-80	0.48089	1	1	1.18007e-75
RPS12	8.52856e-80	-0.354153	1	1	1.80857e-75
B2M	9.01563e-79	0.528414	1	1	1.91185e-74
RPL7	1.08868e-77	0.396386	1	1	2.30866e-73
TGFBI	2.04696e-77	0.795323	0.662	0.357	4.34078e-73
RRAGD	5.05787e-77	-0.37748	0.303	0.772	1.07257e-72
UBE2M	5.90978e-77	-0.57477	0.672	0.952	1.25323e-72
CSTB	1.05702e-76	-0.583866	1	1	2.24153e-72
SSR3	1.82295e-76	0.509826	1	0.999	3.86575e-72
PCSK1N	4.16241e-76	-0.578925	0.35	0.774	8.82681e-72
TCEB2	5.10297e-76	-0.535444	0.998	1	1.08214e-71
DEK	6.81408e-76	0.623747	0.991	0.982	1.44499e-71
CDYL	1.16828e-75	-0.362825	0.266	0.737	2.47745e-71
CD59	2.40929e-75	0.498757	1	0.999	5.10915e-71
H3F3A	4.02401e-75	0.547841	0.996	0.999	8.53332e-71
PKM	8.18084e-75	0.469901	1	1	1.73483e-70
GPX3	1.88e-74	-0.952853	0.518	0.877	3.98672e-70
UCHL1	2.0649e-74	0.620365	0.98	0.967	4.37882e-70
CDK1	4.2714e-74	0.54891	0.381	0.129	9.05793e-70
CDC20	8.87034e-74	0.642031	0.504	0.217	1.88104e-69
MYL6	4.27018e-73	0.424421	1	1	9.05535e-69
FABP5	6.57287e-73	0.681452	0.962	0.885	1.39384e-68
DDIT3	9.44138e-73	-1.56277	0.447	0.855	2.00214e-68
CCNB1	6.06171e-72	0.774998	0.609	0.357	1.28545e-67
C17orf89	6.63407e-72	-0.511092	0.987	0.999	1.40682e-67
CD55	1.04744e-71	-0.47608	0.303	0.766	2.2212e-67
PI4K2A	1.05096e-71	-0.294154	0.286	0.762	2.22866e-67
FAM195A	1.51278e-71	-0.522408	0.655	0.943	3.208e-67
CCDC80	1.6193e-71	0.687699	0.965	0.892	3.4339e-67
BHLHE40	5.54467e-71	-0.520646	0.246	0.69	1.1758e-66
RPS2	1.71296e-70	-0.402616	1	1	3.63251e-66
MT-CO3	1.91484e-70	0.574203	0.998	1	4.0606e-66
GADD45A	2.4799e-70	-1.40118	0.73	0.94	5.25888e-66
RPS9	2.2971e-69	0.378464	1	1	4.87124e-65
JTB	2.51495e-69	-0.5083	0.918	0.993	5.3332e-65
PLP2	3.95299e-69	0.596678	0.991	0.968	8.38272e-65
TMEM147	6.67361e-69	-0.4711	0.953	0.994	1.41521e-64
BRI3	7.35469e-69	-0.676253	0.989	0.998	1.55964e-64
HN1	1.17471e-68	0.6022	0.995	0.971	2.49109e-64
SLC25A3	1.55475e-68	0.499443	0.991	0.996	3.297e-64
YWHAE	1.92024e-68	0.453922	0.995	0.999	4.07206e-64
OSGIN1	7.73464e-68	-0.412659	0.215	0.649	1.64021e-63
C11orf24	9.84709e-68	-0.314424	0.319	0.784	2.08817e-63
ITPK1	1.42603e-67	-0.268466	0.272	0.725	3.02404e-63
MT-CYB	4.46245e-67	0.572587	0.998	1	9.46307e-63
LRRC75A	6.06444e-67	0.747425	0.75	0.566	1.28602e-62
RP11-295G20.2	6.42607e-67	-0.346222	0.325	0.764	1.36271e-62
TM4SF1	9.2807e-67	0.58028	0.891	0.739	1.96807e-62
ANLN	1.09184e-66	0.473518	0.423	0.165	2.31535e-62
CAPZA1	1.51791e-66	0.572749	0.936	0.95	3.21889e-62
SERP1	1.69396e-66	-0.668824	0.885	0.987	3.59222e-62
UBB	1.97969e-66	0.331401	1	0.999	4.19813e-62
RPL4	2.02712e-66	0.396091	1	1	4.2987e-62
VEGFB	4.15271e-66	-0.270109	0.301	0.75	8.80624e-62
KRT10	1.10054e-65	-0.533867	0.912	0.991	2.3338e-61
NUCKS1	2.40302e-65	0.584451	0.974	0.981	5.09584e-61
RP11-670E13.6	5.9802e-65	-0.333095	0.139	0.539	1.26816e-60
RPS19BP1	1.01488e-64	-0.437996	0.927	0.995	2.15216e-60
RPS10	1.48289e-64	-0.384036	1	1	3.14461e-60
ZFAND2A	1.61854e-64	-0.677989	0.38	0.812	3.43228e-60
GULP1	2.05274e-64	-0.304476	0.243	0.676	4.35303e-60
OAZ1	4.89756e-64	-0.324031	1	1	1.03858e-59
PTTG1	6.41373e-64	0.754678	0.847	0.784	1.3601e-59
TMSB10	8.65832e-64	0.516539	1	1	1.83608e-59
SLC6A8	8.71324e-64	-0.30918	0.276	0.728	1.84773e-59
BMP7	1.08044e-63	-0.273651	0.297	0.746	2.29119e-59
GNB2L1	3.02132e-63	0.398817	1	1	6.40701e-59
CDC34	3.11212e-63	-0.326165	0.369	0.833	6.59956e-59
TOP2A	4.71349e-63	0.500221	0.432	0.17	9.99542e-59
VEGFA	1.93149e-62	-0.253586	0.166	0.568	4.09591e-58
SEC22B	3.90431e-62	0.586482	0.856	0.856	8.27948e-58
MAP1LC3B	4.11451e-62	-0.851962	0.956	0.994	8.72524e-58
MAFG	5.27043e-62	-0.285757	0.321	0.785	1.11765e-57
PSAP	1.16209e-61	-0.585477	0.922	0.981	2.46433e-57
RPL11	1.47986e-61	0.341548	1	1	3.1382e-57
RARRES2	2.6902e-61	-0.755624	0.984	0.996	5.70483e-57
CAMTA1	2.84276e-61	-0.420082	0.748	0.972	6.02835e-57
GS1-600G8.5	3.99924e-61	-0.740268	0.19	0.59	8.48079e-57
UQCR11	4.51127e-61	-0.43694	0.995	1	9.5666e-57
C19orf24	4.53207e-61	-0.505753	0.797	0.969	9.61072e-57
TYMS	4.93674e-61	0.781202	0.746	0.657	1.04688e-56
ID1	5.28902e-61	0.675181	0.827	0.645	1.12159e-56
SAT2	6.04055e-61	-0.493144	0.582	0.913	1.28096e-56
CKS2	6.57404e-61	0.552068	0.951	0.935	1.39409e-56
LDHA	6.59199e-61	0.551734	0.991	0.974	1.3979e-56
HES4	6.91589e-61	-0.893403	0.551	0.883	1.46658e-56
COX8A	7.19231e-61	-0.358085	0.996	1	1.5252e-56
IFRD1	1.62635e-60	-0.486307	0.328	0.746	3.44885e-56
PCP4	2.00412e-60	-0.475379	0.155	0.544	4.24994e-56
HSPA8	2.04703e-60	0.380889	1	0.995	4.34094e-56
PPP1R15A	1.25723e-59	-0.816858	0.467	0.853	2.66608e-55
BUB3	1.3028e-59	0.575759	0.845	0.885	2.76271e-55
DTYMK	3.44078e-59	0.61401	0.909	0.903	7.29651e-55
HCFC1R1	3.49914e-59	-0.527452	0.595	0.916	7.42028e-55
MIDN	4.17335e-59	-0.375799	0.358	0.787	8.85e-55
PRC1	5.17134e-59	0.560091	0.551	0.285	1.09664e-54
ATF4	7.50115e-59	-0.938372	0.708	0.944	1.59069e-54
CTDNEP1	1.02115e-58	-0.417824	0.571	0.927	2.16544e-54
SERF2	1.67708e-58	-0.342254	1	1	3.55642e-54
HMMR	2.10286e-58	0.464222	0.392	0.153	4.45932e-54
CTTN	3.00896e-58	0.532087	0.951	0.948	6.38081e-54
ZNF667-AS1	4.77668e-58	-0.347423	0.389	0.81	1.01294e-53
MT-CO1	5.4546e-58	0.531653	1	1	1.1567e-53
APLP2	9.58012e-58	0.561814	0.978	0.992	2.03156e-53
RIOK3	1.11732e-57	-0.35024	0.363	0.787	2.36939e-53
RPL29	1.2378e-57	0.372482	1	1	2.62487e-53
GCLC	1.49529e-57	-0.404708	0.19	0.591	3.17091e-53
NENF	1.75215e-57	-0.457959	0.865	0.992	3.71562e-53
PHLDA3	2.03436e-57	-0.602032	0.635	0.927	4.31407e-53
HIST1H4H	2.84717e-57	-0.365883	0.193	0.591	6.03771e-53
SRSF3	3.1937e-57	0.473584	0.971	0.97	6.77256e-53
EIF3E	3.79118e-57	0.543285	0.947	0.965	8.03957e-53
PRDX2	4.27832e-57	0.458418	0.993	0.989	9.07261e-53
C1QL1	4.89243e-57	-0.689203	0.173	0.556	1.03749e-52
ID3	5.05078e-57	0.705689	0.728	0.518	1.07107e-52
GABARAPL1	5.58715e-57	-0.346997	0.23	0.641	1.18481e-52
MT1E	6.06758e-57	0.591051	0.987	0.959	1.28669e-52
KRT8	1.01792e-56	0.566896	0.942	0.969	2.1586e-52
KCMF1	1.05737e-56	-0.330386	0.414	0.842	2.24227e-52
RPS5	2.52367e-56	0.376969	1	1	5.3517e-52
SLC7A11	2.57069e-56	-0.503958	0.349	0.752	5.4514e-52
RPS28	2.72836e-56	-0.296228	1	1	5.78577e-52
TK1	3.34502e-56	0.505406	0.593	0.336	7.09345e-52
UBE2D2	5.77386e-56	-0.425185	0.869	0.982	1.2244e-51
PIM3	7.69748e-56	-0.374208	0.255	0.674	1.63233e-51
LAMTOR5	8.66404e-56	-0.390075	0.987	0.999	1.8373e-51
CCK	1.10082e-55	-0.647602	0.17	0.536	2.33439e-51
RPS3A	1.1198e-55	0.325847	1	1	2.37465e-51
CYLD	1.44302e-55	-0.291056	0.367	0.817	3.06007e-51
EIF1	1.9216e-55	-0.618087	1	1	4.07494e-51
TMEM251	2.25799e-55	-0.459464	0.473	0.875	4.78829e-51
LINC00116	2.62362e-55	-0.446719	0.602	0.941	5.56364e-51
CTA-29F11.1	3.66264e-55	-0.302061	0.228	0.633	7.76699e-51
C12orf49	3.74207e-55	-0.536653	0.5	0.871	7.93543e-51
HNRNPA2B1	3.74797e-55	0.513103	0.991	0.991	7.94794e-51
SPRY2	4.1425e-55	-0.35331	0.334	0.75	8.78459e-51
FBXO32	4.28449e-55	0.520551	1	0.994	9.08569e-51
ARHGAP5	4.43867e-55	-0.34928	0.398	0.816	9.41264e-51
RPL6	4.80211e-55	0.307886	1	1	1.01834e-50
HIST1H2AC	4.83734e-55	-0.478324	0.38	0.79	1.02581e-50
PEBP1	2.04843e-54	0.456171	0.995	0.997	4.3439e-50
RPS8	2.3428e-54	0.314094	1	1	4.96815e-50
FILIP1L	2.94439e-54	0.648443	0.651	0.435	6.24388e-50
CDCA3	3.40415e-54	0.394466	0.376	0.15	7.21883e-50
CTSD	3.45609e-54	-0.645228	0.976	0.99	7.32899e-50
CHCHD10	3.74664e-54	-0.655352	0.891	0.986	7.94513e-50
SLC25A5	4.13084e-54	0.501172	0.989	0.98	8.75986e-50
JUND	4.96522e-54	-0.385328	0.412	0.843	1.05292e-49
EPB41L4A-AS1	6.72323e-54	-0.461928	0.391	0.805	1.42573e-49
C9orf16	1.00419e-53	-0.659623	0.914	0.986	2.1295e-49
RNH1	1.00783e-53	0.461141	0.94	0.964	2.13721e-49
SNHG15	1.89893e-53	-0.430794	0.381	0.796	4.02688e-49
SNRPD2	2.21216e-53	0.40978	0.993	0.997	4.6911e-49
LINC01420	2.86109e-53	-0.406394	0.546	0.888	6.06722e-49
RPL5	3.18122e-53	0.344804	1	1	6.74609e-49
PBK	3.79172e-53	0.387229	0.369	0.145	8.04071e-49
DUSP5	4.45878e-53	-0.349479	0.279	0.687	9.45528e-49
NCBP2-AS2	1.09173e-52	-0.381902	0.496	0.893	2.31513e-48
SQSTM1	1.68039e-52	-0.725278	1	1	3.56343e-48
HIST3H2A	1.87292e-52	-0.375342	0.334	0.744	3.97171e-48
CEBPD	2.01925e-52	-0.346543	0.184	0.558	4.28202e-48
SNHG12	2.3454e-52	-0.328681	0.195	0.578	4.97365e-48
HMGN1	2.5821e-52	0.471606	0.987	0.988	5.4756e-48
FAM210A	3.19622e-52	-0.699065	0.361	0.775	6.7779e-48
AKR1B1	6.65366e-52	0.570972	0.967	0.975	1.41098e-47
CDKN3	1.27358e-51	0.685748	0.746	0.645	2.70075e-47
SLC25A33	1.63288e-51	-0.281353	0.378	0.8	3.46269e-47
TPD52L1	1.68551e-51	-0.394358	0.38	0.785	3.57429e-47
CDC26	3.61782e-51	-0.459498	0.604	0.925	7.67194e-47
CEBPG	4.2991e-51	-0.270136	0.383	0.807	9.11668e-47
GPNMB	7.20109e-51	-0.662994	0.547	0.881	1.52706e-46
PPP1R11	8.55806e-51	-0.341613	0.449	0.865	1.81482e-46
DNAJB2	9.85817e-51	-0.293891	0.325	0.745	2.09052e-46
GABARAP	1.14003e-50	-0.358375	0.469	0.866	2.41754e-46
ATF3	1.29384e-50	-0.586763	0.108	0.448	2.74371e-46
KPNA2	1.59353e-50	0.79386	0.695	0.628	3.37925e-46
SLC25A39	1.60287e-50	-0.402118	0.929	0.991	3.39905e-46
MDK	1.87112e-50	0.566919	0.83	0.701	3.96789e-46
CFL1	2.68223e-50	0.302464	1	1	5.68793e-46
FLRT2	2.77765e-50	0.619861	0.814	0.769	5.89029e-46
FADS3	3.58875e-50	-0.399871	0.411	0.81	7.61031e-46
RANBP1	4.08034e-50	0.445844	0.991	0.99	8.65278e-46
EZR	4.91374e-50	0.495582	0.978	0.98	1.04201e-45
RPS27A	1.5992e-49	0.298919	1	1	3.39127e-45
BTG1	1.64508e-49	-0.851886	0.799	0.957	3.48855e-45
ARPC5	2.76381e-49	0.454598	0.951	0.975	5.86095e-45
ISCU	2.94109e-49	-0.413223	0.918	0.989	6.23687e-45
SURF2	3.77979e-49	-0.332044	0.449	0.854	8.01543e-45
FAM96B	3.99095e-49	-0.395853	0.909	0.99	8.46321e-45
TRMT112	4.65175e-49	-0.393456	0.96	0.996	9.86451e-45
CAMK2N1	5.44541e-49	-0.302027	0.314	0.705	1.15475e-44
RP11-620J15.3	6.01019e-49	-0.287156	0.418	0.827	1.27452e-44
NR1D1	8.44772e-49	-0.326691	0.124	0.454	1.79142e-44
ARPC3	1.10832e-48	0.403059	0.991	0.998	2.35031e-44
IQGAP3	1.28243e-48	0.276208	0.203	0.053	2.71951e-44
MAFF	2.50516e-48	-0.40623	0.299	0.701	5.31244e-44
CKB	2.74821e-48	0.580055	0.785	0.686	5.82785e-44
MT-ND2	3.38412e-48	0.46325	1	1	7.17637e-44
DNAJC25	5.20022e-48	-0.280465	0.246	0.644	1.10276e-43
RPL15	6.14571e-48	0.269419	1	1	1.30326e-43
SNHG7	1.06035e-47	-0.480204	0.599	0.927	2.24857e-43
TIMM8B	1.37881e-47	-0.38395	0.85	0.984	2.9239e-43
STC2	1.64835e-47	-0.485477	0.197	0.561	3.49549e-43
ANKRD37	2.08554e-47	-0.428089	0.135	0.484	4.4226e-43
HNRNPA1	2.33009e-47	0.411314	1	0.997	4.9412e-43
PYURF	2.42384e-47	-0.507835	0.768	0.965	5.14e-43
CD151	2.54813e-47	0.441577	0.964	0.984	5.40356e-43
SEC11A	2.57961e-47	0.49044	0.92	0.974	5.47033e-43
SLC3A2	2.70167e-47	-1.28124	0.67	0.906	5.72917e-43
RP11-120C12.3	2.72831e-47	-0.277107	0.086	0.406	5.78565e-43
SPNS2	3.20147e-47	-0.29337	0.266	0.639	6.78905e-43
PLA2G16	5.12226e-47	-0.438992	0.692	0.935	1.08623e-42
PTGDS	1.32001e-46	0.551217	0.912	0.893	2.79922e-42
AP2S1	2.42493e-46	0.374396	0.998	0.994	5.1423e-42
PSME2	2.88561e-46	0.49151	0.849	0.901	6.11922e-42
ARL6IP1	4.18012e-46	0.539168	0.912	0.956	8.86437e-42
SESN2	6.35352e-46	-0.251722	0.286	0.673	1.34733e-41
TSPO	6.75395e-46	0.385046	0.996	0.996	1.43224e-41
RPL30	7.76899e-46	-0.255823	1	1	1.64749e-41
NCL	9.87762e-46	0.590485	0.993	0.996	2.09465e-41
MAP2K2	1.61302e-45	-0.417455	0.721	0.949	3.42058e-41
RAD23A	2.1613e-45	-0.40331	0.854	0.979	4.58325e-41
MT2A	2.6374e-45	0.410249	1	1	5.59286e-41
TXN	2.84835e-45	-0.562833	0.998	1	6.04022e-41
POLR1D	2.9955e-45	-0.389905	0.737	0.958	6.35225e-41
SPHK1	6.38181e-45	-0.536964	0.699	0.935	1.35333e-40
H1FX	6.50022e-45	-0.323029	0.422	0.814	1.37844e-40
BRD2	7.29592e-45	-0.588294	0.604	0.907	1.54717e-40
RBCK1	9.14772e-45	-0.37413	0.631	0.923	1.93987e-40
PLEKHA3	1.00597e-44	-0.263803	0.443	0.849	2.13326e-40
FGFR1	1.82396e-44	-0.423526	0.509	0.884	3.86789e-40
CKS1B	2.49298e-44	0.519954	0.843	0.854	5.2866e-40
XRCC5	3.33291e-44	0.457406	0.901	0.954	7.06777e-40
PAIP1	3.46882e-44	-0.252723	0.407	0.815	7.35599e-40
PDPN	7.32334e-44	0.52504	0.783	0.743	1.55299e-39
GCLM	7.68885e-44	-0.562211	0.533	0.858	1.6305e-39
CLIC1	1.23009e-43	0.365757	1	0.998	2.60853e-39
TSR3	1.39772e-43	-0.349442	0.591	0.919	2.964e-39
RAB34	1.43778e-43	0.550277	0.808	0.765	3.04895e-39
H2AFV	1.50725e-43	0.411674	0.929	0.963	3.19627e-39
ARPC1B	1.62186e-43	0.391728	0.995	0.99	3.43931e-39
LGALS3	1.86712e-43	-0.751757	0.516	0.806	3.95941e-39
F3	2.81294e-43	0.56682	0.807	0.755	5.96511e-39
LSM10	2.89615e-43	-0.344693	0.6	0.92	6.14158e-39
HSPB8	3.03515e-43	-0.587704	0.513	0.855	6.43633e-39
DPH3	3.48264e-43	-0.340281	0.54	0.907	7.3853e-39
SUMO2	3.9604e-43	0.377164	0.996	0.998	8.39843e-39
NPM1	4.79454e-43	0.36928	1	1	1.01673e-38
CHMP4B	5.57326e-43	-0.340833	0.617	0.923	1.18187e-38
SRM	5.94573e-43	-0.45238	0.954	0.991	1.26085e-38
COTL1	7.47698e-43	0.384954	0.998	0.995	1.58557e-38
FAM102A	1.12805e-42	-0.253316	0.316	0.707	2.39215e-38
ZNF580	1.70827e-42	-0.287327	0.52	0.893	3.62257e-38
RPS26	2.39813e-42	0.30153	1	1	5.08547e-38
SRSF8	2.55714e-42	-0.251639	0.396	0.797	5.42266e-38
BAG1	2.79925e-42	-0.411892	0.615	0.92	5.9361e-38
TMA7	2.8711e-42	-0.320149	0.998	1	6.08845e-38
EMC6	3.121e-42	-0.362925	0.909	0.988	6.6184e-38
RPS6	3.61767e-42	0.268932	1	1	7.67163e-38
SKA2	3.78773e-42	0.594641	0.75	0.744	8.03227e-38
BEX2	6.29866e-42	-0.443202	0.542	0.878	1.33569e-37
CLSPN	6.89633e-42	0.427354	0.476	0.253	1.46243e-37
ATP6V0B	7.91131e-42	-0.367952	0.942	0.991	1.67767e-37
CAP1	8.77884e-42	0.427359	0.956	0.979	1.86164e-37
FDPS	9.74331e-42	0.463355	0.874	0.917	2.06617e-37
USP53	1.11038e-41	-0.296494	0.369	0.759	2.35467e-37
EEF2	1.31516e-41	0.345747	0.998	1	2.78892e-37
IFITM3	1.35609e-41	0.441105	0.905	0.927	2.87572e-37
TMEM134	1.42244e-41	-0.254406	0.403	0.802	3.01643e-37
BLOC1S2	2.23791e-41	-0.441091	0.724	0.952	4.74572e-37
CPEB4	2.92877e-41	-0.267252	0.403	0.815	6.21076e-37
PTP4A2	4.68831e-41	-0.319971	0.845	0.986	9.94202e-37
ATG101	5.43369e-41	-0.495183	0.602	0.911	1.15227e-36
SEC11C	6.07007e-41	-0.322958	0.743	0.961	1.28722e-36
HIGD2A	6.97732e-41	-0.321095	0.934	0.992	1.47961e-36
SURF1	9.81065e-41	-0.27889	0.502	0.877	2.08045e-36
METRN	1.12872e-40	-0.471573	0.697	0.945	2.39356e-36
NUF2	1.23421e-40	0.309343	0.266	0.097	2.61726e-36
AKT1S1	1.64389e-40	-0.26486	0.469	0.877	3.48603e-36
NR1H2	1.72323e-40	-0.271159	0.465	0.843	3.65429e-36
RPL28	1.9842e-40	0.26915	1	1	4.2077e-36
SUB1	2.09862e-40	0.350018	0.989	0.997	4.45033e-36
OSER1	2.11641e-40	-0.29223	0.352	0.729	4.48806e-36
RAN	2.98893e-40	0.332312	1	0.999	6.33833e-36
ZWINT	3.01888e-40	0.530052	0.546	0.365	6.40183e-36
STC1	3.66538e-40	0.269951	0.173	0.046	7.7728e-36
CHIC2	4.15656e-40	-0.31828	0.405	0.797	8.81441e-36
C6orf48	8.68264e-40	-0.439198	0.81	0.975	1.84124e-35
MRPS15	9.06103e-40	-0.315952	0.869	0.981	1.92148e-35
SFN	9.10226e-40	-0.509625	0.173	0.497	1.93023e-35
PPIB	9.91253e-40	0.408705	0.964	0.987	2.10205e-35
ODC1	2.31394e-39	-0.57389	0.936	0.989	4.90693e-35
ACTR3	2.3749e-39	0.472736	0.827	0.91	5.0362e-35
USMG5	7.045e-39	-0.280097	0.996	0.999	1.49396e-34
KCTD11	7.80789e-39	-0.259567	0.157	0.47	1.65574e-34
GAS6	7.95559e-39	0.555216	0.739	0.678	1.68706e-34
DUT	8.32786e-39	0.49856	0.85	0.896	1.76601e-34
COX7A2L	8.82845e-39	-0.30832	0.94	0.993	1.87216e-34
ADM	1.00577e-38	-0.508556	0.254	0.581	2.13284e-34
DKK1	1.16614e-38	0.471136	0.865	0.794	2.47292e-34
SSU72	1.31333e-38	-0.310513	0.914	0.99	2.78504e-34
AURKB	1.56901e-38	0.347389	0.318	0.137	3.32725e-34
TAF10	1.90314e-38	-0.322048	0.679	0.952	4.03581e-34
RNF7	2.02227e-38	-0.309265	0.891	0.987	4.28842e-34
TAX1BP1	2.08189e-38	-0.388651	0.739	0.95	4.41486e-34
YBX3	2.12904e-38	-0.462848	0.81	0.958	4.51484e-34
SPAG9	2.17987e-38	-0.301923	0.544	0.916	4.62263e-34
GADD45G	2.4807e-38	-0.346303	0.106	0.383	5.26057e-34
PTPMT1	2.54329e-38	-0.309062	0.637	0.929	5.3933e-34
PTP4A1	2.69162e-38	-0.441573	0.695	0.931	5.70784e-34
CYR61	5.07182e-38	0.403675	0.936	0.932	1.07553e-33
CENPW	6.8335e-38	0.584098	0.624	0.504	1.44911e-33
C20orf24	7.51356e-38	-0.367097	0.843	0.978	1.59333e-33
AC133644.2	8.91099e-38	-0.306092	0.274	0.609	1.88967e-33
SNHG9	1.16111e-37	-0.316163	0.524	0.881	2.46225e-33
YKT6	1.29984e-37	-0.287556	0.48	0.86	2.75645e-33
CREM	1.30923e-37	-0.251479	0.464	0.855	2.77635e-33
TBRG1	1.55312e-37	-0.253668	0.487	0.869	3.29355e-33
PDIA6	2.12391e-37	0.404052	0.912	0.957	4.50397e-33
CNPY2	3.12271e-37	-0.324511	0.85	0.982	6.62203e-33
SNHG8	3.2227e-37	0.429138	0.996	0.999	6.83406e-33
SCD	3.71791e-37	-0.30272	0.365	0.729	7.88419e-33
OTUD6B-AS1	7.2048e-37	-0.281543	0.547	0.887	1.52785e-32
CUTA	7.31278e-37	0.349353	0.996	0.999	1.55075e-32
UQCRQ	8.56435e-37	-0.299705	0.998	0.999	1.81616e-32
YWHAB	8.93045e-37	0.327303	0.987	0.997	1.89379e-32
PDLIM7	1.10605e-36	0.447464	0.852	0.876	2.34549e-32
MRPL21	1.2773e-36	-0.344783	0.792	0.957	2.70864e-32
TPX2	2.61e-36	0.483264	0.504	0.323	5.53476e-32
ZPR1	4.57734e-36	-0.265442	0.476	0.834	9.70671e-32
PRDX5	5.08876e-36	-0.321909	0.989	0.998	1.07912e-31
EXOSC4	8.28946e-36	-0.301551	0.544	0.889	1.75786e-31
CCT3	8.29249e-36	0.414078	0.922	0.972	1.75851e-31
CGGBP1	1.54677e-35	-0.257497	0.485	0.875	3.28009e-31
MRPL18	1.72878e-35	-0.610237	0.889	0.979	3.66604e-31
ZNF706	2.15059e-35	-0.313281	0.912	0.99	4.56053e-31
SMIM20	2.41484e-35	-0.299571	0.635	0.935	5.12091e-31
COX14	2.51901e-35	-0.336882	0.878	0.987	5.34181e-31
ATP5G2	2.76178e-35	0.317038	1	0.999	5.85664e-31
ESD	3.30193e-35	0.439332	0.818	0.88	7.00207e-31
MAD2L1	7.76754e-35	0.470752	0.476	0.314	1.64718e-30
ATP5A1	1.03207e-34	0.39543	0.892	0.964	2.18861e-30
SEC61G	2.21632e-34	-0.344955	0.976	0.999	4.69993e-30
SERTAD1	2.22766e-34	-0.432627	0.462	0.803	4.72397e-30
PFDN5	2.24234e-34	0.253301	1	1	4.7551e-30
COX20	4.92812e-34	-0.334708	0.706	0.951	1.04506e-29
FDX1L	5.22221e-34	-0.252156	0.562	0.895	1.10742e-29
FLYWCH2	5.62964e-34	-0.28859	0.586	0.905	1.19382e-29
COA6	5.70371e-34	-0.273368	0.558	0.91	1.20953e-29
IRF7	6.80387e-34	-0.255458	0.29	0.624	1.44283e-29
CFAP36	6.82986e-34	-0.259615	0.48	0.859	1.44834e-29
PRDX3	7.04797e-34	0.406625	0.934	0.967	1.49459e-29
CCNB2	7.71238e-34	0.275662	0.274	0.115	1.63549e-29
RNMT	8.43395e-34	-0.442114	0.609	0.913	1.7885e-29
AP2M1	1.15523e-33	0.323004	0.989	0.995	2.44977e-29
AUP1	1.1633e-33	-0.279642	0.602	0.911	2.46689e-29
UBL5	1.26789e-33	-0.273836	0.998	1	2.68869e-29
EIF3L	1.27136e-33	0.36121	0.878	0.942	2.69605e-29
CRIM1	1.48181e-33	0.402628	0.865	0.889	3.14232e-29
AC019172.2	1.50785e-33	-0.335324	0.047	0.291	3.19756e-29
C6orf1	1.6305e-33	-0.287625	0.558	0.894	3.45764e-29
GSTP1	1.94698e-33	0.283985	1	1	4.12876e-29
CCDC85B	1.99916e-33	-0.634294	0.863	0.973	4.23942e-29
PPDPF	4.28893e-33	-0.331581	0.969	0.997	9.0951e-29
COL8A1	5.22078e-33	0.464742	0.776	0.794	1.10712e-28
PRR34-AS1	5.25619e-33	-0.278198	0.571	0.897	1.11463e-28
C1orf56	1.05805e-32	0.538994	0.659	0.593	2.24371e-28
CKAP2	2.01677e-32	0.489169	0.575	0.452	4.27677e-28
SEC61B	2.37131e-32	-0.317529	0.98	0.999	5.02859e-28
PLEKHB2	2.5522e-32	-0.34469	0.631	0.939	5.4122e-28
HSPA1A	2.58642e-32	-1.27312	0.319	0.66	5.48477e-28
UBE2B	2.89917e-32	-0.414905	0.681	0.936	6.14798e-28
GLRX5	3.18313e-32	-0.272729	0.69	0.949	6.75015e-28
OSBPL8	3.95442e-32	-0.40024	0.613	0.919	8.38574e-28
CD99	4.02372e-32	0.39653	0.9	0.935	8.53271e-28
FHL2	4.20978e-32	0.396109	0.889	0.873	8.92726e-28
EIF3F	5.19988e-32	0.371072	0.942	0.982	1.10269e-27
IL18	6.3322e-32	0.28942	0.265	0.108	1.34281e-27
SMDT1	9.70426e-32	-0.287873	0.81	0.972	2.05789e-27
HDDC2	1.01685e-31	-0.284952	0.812	0.973	2.15632e-27
RPS7	1.20033e-31	0.271899	1	1	2.54541e-27
CLU	1.29606e-31	-0.63576	0.774	0.928	2.74843e-27
CLTB	2.0842e-31	-0.298438	0.945	0.991	4.41976e-27
THY1	2.33617e-31	0.26495	0.226	0.085	4.95409e-27
CHMP1B	2.89931e-31	-0.416059	0.498	0.845	6.14827e-27
CNN3	2.90597e-31	0.357145	0.98	0.988	6.1624e-27
PEA15	4.51845e-31	-0.313073	0.766	0.963	9.58182e-27
SSNA1	5.06333e-31	-0.317745	0.885	0.983	1.07373e-26
HES1	5.563e-31	-0.335499	0.212	0.509	1.17969e-26
DGUOK	5.62358e-31	-0.285907	0.741	0.957	1.19254e-26
CENPM	7.37305e-31	0.477117	0.604	0.479	1.56353e-26
NFE2L2	7.6032e-31	-0.340353	0.595	0.911	1.61234e-26
SELM	9.78985e-31	-0.455752	0.891	0.976	2.07604e-26
LAYN	1.13859e-30	0.475759	0.615	0.495	2.41448e-26
SNRPB	1.58881e-30	0.315577	0.991	0.988	3.36923e-26
AC090498.1	1.73521e-30	-0.286992	0.692	0.955	3.67968e-26
IFITM2	4.71662e-30	0.43161	0.484	0.331	1.00021e-25
RTN4	5.33737e-30	0.322223	0.996	0.999	1.13184e-25
PSMB3	5.70583e-30	0.327993	0.98	0.981	1.20998e-25
DESI1	6.26575e-30	-0.267006	0.533	0.866	1.32872e-25
CTSK	6.33445e-30	-0.85928	0.659	0.878	1.34328e-25
EMD	6.81841e-30	-0.265636	0.571	0.897	1.44591e-25
MFSD2A	7.67056e-30	-0.25238	0.142	0.404	1.62662e-25
EIF1AY	8.67596e-30	-0.259104	0.416	0.776	1.83982e-25
BCO2	1.03182e-29	0.408362	0.443	0.284	2.18808e-25
TPM4	1.70453e-29	0.354992	0.931	0.928	3.61462e-25
GTSE1	1.90535e-29	0.354627	0.416	0.239	4.04049e-25
RPA3	2.00434e-29	0.454754	0.823	0.881	4.25041e-25
TSSC4	2.46015e-29	-0.316014	0.56	0.883	5.21699e-25
EIF1B	2.75109e-29	-0.359574	0.575	0.879	5.83397e-25
C1orf122	2.98684e-29	-0.266472	0.814	0.977	6.33389e-25
PRDX6	2.99305e-29	0.330106	0.938	0.977	6.34706e-25
SKP1	3.20297e-29	0.29109	0.995	0.996	6.79221e-25
NDUFC1	3.52836e-29	-0.254777	0.832	0.984	7.48223e-25
BCL2L1	3.66432e-29	-0.265309	0.613	0.894	7.77056e-25
LSM3	3.84571e-29	0.340445	0.973	0.987	8.15521e-25
DNAJB9	4.14051e-29	-0.296704	0.308	0.631	8.78037e-25
HSPA6	4.35363e-29	-0.909829	0.042	0.257	9.23231e-25
HSBP1L1	5.05184e-29	-0.288483	0.67	0.937	1.07129e-24
ATOX1	5.22908e-29	-0.346622	0.985	0.999	1.10888e-24
ARHGAP29	6.02719e-29	0.434969	0.834	0.845	1.27813e-24
TCEAL8	7.33141e-29	0.439518	0.748	0.843	1.5547e-24
MRPL41	1.0008e-28	-0.271534	0.974	0.998	2.12229e-24
UBE2T	1.01605e-28	0.48065	0.5	0.358	2.15464e-24
GSTO1	1.13947e-28	0.316661	0.993	0.994	2.41636e-24
HIST1H1C	2.5504e-28	-0.494247	0.624	0.889	5.40837e-24
COMMD4	2.60705e-28	0.376967	0.859	0.944	5.52852e-24
CNBP	3.06264e-28	-0.304119	0.863	0.975	6.49463e-24
ANXA1	3.27679e-28	0.429697	0.776	0.743	6.94875e-24
PSMA4	4.13642e-28	0.38911	0.874	0.942	8.77169e-24
ALKBH5	4.34163e-28	-0.478122	0.487	0.842	9.20686e-24
PSMB5	4.78942e-28	0.32497	0.958	0.989	1.01564e-23
SAA1	8.41645e-28	0.414372	0.186	0.066	1.78479e-23
PARP1	8.98265e-28	0.400389	0.757	0.783	1.90486e-23
ETFB	1.17682e-27	0.350693	0.869	0.951	2.49556e-23
ASPM	1.26897e-27	0.279459	0.312	0.153	2.69098e-23
XRCC6	1.35498e-27	0.35102	0.847	0.932	2.87336e-23
SRRM2	1.93562e-27	-0.272424	0.838	0.975	4.10467e-23
FOSL1	2.12627e-27	-0.262989	0.436	0.795	4.50896e-23
NUDT14	2.16302e-27	-0.259758	0.615	0.899	4.58689e-23
S100A13	3.33669e-27	0.314674	0.967	0.968	7.07578e-23
SNRPN	4.07056e-27	-0.29917	0.661	0.936	8.63203e-23
ARSI	4.38445e-27	0.444679	0.547	0.438	9.29767e-23
CDV3	4.74673e-27	-0.313717	0.805	0.973	1.00659e-22
RBP7	4.97192e-27	0.449898	0.609	0.507	1.05435e-22
BOLA3	6.91324e-27	-0.312094	0.898	0.986	1.46602e-22
SRA1	7.87305e-27	-0.295775	0.805	0.955	1.66956e-22
ATP5G3	8.93163e-27	0.266711	1	0.999	1.89404e-22
TIMP1	1.11081e-26	0.280362	0.998	0.996	2.35558e-22
MT-ND4	1.14148e-26	0.340159	0.998	1	2.42061e-22
RHOC	1.27868e-26	0.276267	1	0.999	2.71156e-22
SMC4	1.81792e-26	0.483127	0.568	0.482	3.85508e-22
GADD45B	1.9543e-26	-1.72186	0.557	0.872	4.14428e-22
CALM1	2.18751e-26	0.282363	0.985	0.995	4.63882e-22
NDUFA4	2.21151e-26	-0.285695	0.998	1	4.68972e-22
PLAU	2.30418e-26	0.288553	0.241	0.107	4.88624e-22
CCNL1	2.56974e-26	-0.285492	0.4	0.754	5.44939e-22
COX5B	2.6701e-26	-0.275583	0.995	1	5.66221e-22
DSP	2.68378e-26	-0.457495	0.529	0.792	5.69123e-22
ACAT2	3.86518e-26	0.552837	0.639	0.654	8.19649e-22
LCE1E	4.29862e-26	-0.40341	0.126	0.355	9.11565e-22
SNHG25	5.29699e-26	0.377303	0.847	0.945	1.12328e-21
YY1	5.49601e-26	-0.274359	0.641	0.937	1.16548e-21
LAPTM4A	5.67804e-26	0.426905	0.87	0.936	1.20408e-21
NEU1	5.9479e-26	-0.265354	0.5	0.838	1.26131e-21
MAP2K3	7.82829e-26	-0.389411	0.609	0.897	1.66007e-21
KIF1A	8.14981e-26	-0.340623	0.54	0.863	1.72825e-21
CD9	1.56067e-25	0.469132	0.783	0.88	3.30956e-21
TUSC2	1.86436e-25	-0.253232	0.779	0.963	3.95357e-21
ZNF593	1.87072e-25	-0.26968	0.723	0.944	3.96706e-21
NDUFA1	1.99779e-25	-0.275475	0.969	0.994	4.23652e-21
RAB13	2.51352e-25	0.380918	0.903	0.97	5.33018e-21
COPS6	3.25322e-25	0.345915	0.858	0.949	6.89877e-21
HRAS	3.26623e-25	-0.263925	0.721	0.951	6.92638e-21
KRT18	4.18716e-25	0.283978	0.929	0.962	8.8793e-21
EIF5B	4.39394e-25	0.357987	0.938	0.983	9.3178e-21
CARHSP1	5.40675e-25	0.427874	0.765	0.837	1.14656e-20
SEPT7	6.6852e-25	0.357942	0.847	0.947	1.41766e-20
TRIAP1	7.57805e-25	-0.274014	0.604	0.905	1.607e-20
CENPE	7.88995e-25	0.272447	0.281	0.139	1.67314e-20
SSR2	1.06869e-24	0.330917	0.892	0.962	2.26626e-20
AURKA	1.1854e-24	0.434881	0.522	0.399	2.51376e-20
HSPA1B	1.8033e-24	-0.76676	0.266	0.537	3.82408e-20
SERPINE2	2.04486e-24	-0.374027	0.577	0.827	4.33633e-20
PFDN2	2.10958e-24	-0.285054	0.869	0.979	4.47358e-20
ETF1	2.24735e-24	-0.297957	0.631	0.909	4.76573e-20
MSN	4.02601e-24	0.301299	0.883	0.951	8.53755e-20
RHOD	5.03303e-24	-0.318755	0.582	0.862	1.06731e-19
C4orf3	5.31318e-24	-0.345542	0.883	0.98	1.12671e-19
QPRT	5.40482e-24	0.465628	0.613	0.532	1.14615e-19
NUPR1	6.52565e-24	-0.583521	0.911	0.978	1.38383e-19
VPS29	9.21925e-24	0.347208	0.861	0.946	1.95503e-19
HLA-A	9.39005e-24	0.315394	0.934	0.967	1.99125e-19
PMAIP1	9.7391e-24	-0.27285	0.316	0.596	2.06527e-19
HEBP2	1.32703e-23	-0.26239	0.786	0.976	2.8141e-19
IER2	1.51517e-23	-0.306819	0.464	0.787	3.21306e-19
BEX1	1.53326e-23	0.337965	0.982	0.976	3.25143e-19
ANP32B	1.59314e-23	0.334903	0.945	0.973	3.37842e-19
CDC42SE1	1.71193e-23	0.448552	0.745	0.823	3.63033e-19
LRRFIP2	1.85283e-23	-0.252317	0.686	0.933	3.92911e-19
HILPDA	1.89941e-23	-0.593774	0.286	0.567	4.02788e-19
KIF20B	2.34507e-23	0.394444	0.454	0.331	4.97295e-19
CIRBP	2.58717e-23	-0.34531	0.774	0.95	5.48635e-19
DCTN3	3.23162e-23	0.324988	0.892	0.966	6.85298e-19
MCM7	3.8328e-23	0.465732	0.524	0.461	8.12784e-19
FIBP	4.60021e-23	-0.256107	0.77	0.953	9.75521e-19
TXNRD1	5.84546e-23	-0.40316	0.967	0.991	1.23959e-18
SLC2A1	6.37808e-23	-0.403665	0.65	0.879	1.35253e-18
ARPC5L	8.18221e-23	-0.315018	0.828	0.971	1.73512e-18
PSMC3	1.04843e-22	0.31187	0.821	0.912	2.2233e-18
MED10	1.36943e-22	-0.301325	0.604	0.881	2.90402e-18
MRPL55	2.07177e-22	-0.371567	0.792	0.957	4.3934e-18
RAB3B	2.2311e-22	0.456223	0.589	0.544	4.73128e-18
CYSRT1	2.25123e-22	-0.424236	0.469	0.745	4.77396e-18
TGIF1	2.50076e-22	-0.289899	0.527	0.833	5.3031e-18
DNAJB1	2.52426e-22	-0.620417	0.471	0.804	5.35294e-18
DDIT4L	3.43093e-22	0.433592	0.564	0.464	7.27562e-18
LAMA4	4.26054e-22	0.317025	0.447	0.303	9.0349e-18
TAGLN2	4.78739e-22	0.29912	0.964	0.979	1.01521e-17
RPL22L1	6.33026e-22	0.331233	0.931	0.972	1.34239e-17
SSSCA1	6.5433e-22	-0.295523	0.613	0.906	1.38757e-17
ACTN1	7.71918e-22	0.3409	0.878	0.941	1.63693e-17
EIF5AL1	8.42808e-22	0.369063	0.808	0.878	1.78726e-17
PCNA	1.5022e-21	0.458926	0.688	0.76	3.18556e-17
MT-ND6	1.63722e-21	0.49986	0.69	0.758	3.47188e-17
PTTG1IP	2.06853e-21	0.373086	0.909	0.977	4.38653e-17
PHF19	2.13962e-21	0.395439	0.604	0.537	4.53728e-17
ATP5E	2.19521e-21	-0.259246	0.998	1	4.65516e-17
FKBP3	2.22268e-21	0.325414	0.788	0.897	4.71341e-17
MT-CO2	2.95785e-21	0.267992	1	1	6.27242e-17
SMURF2	3.54796e-21	0.39549	0.692	0.694	7.52381e-17
CDKN1A	5.19796e-21	-0.973161	0.828	0.933	1.10228e-16
SUMF2	5.59333e-21	0.477579	0.662	0.719	1.18612e-16
DKK3	5.72413e-21	0.397848	0.666	0.648	1.21386e-16
NHP2	8.33409e-21	0.252949	0.982	0.99	1.76733e-16
LGALS3BP	9.58966e-21	0.423296	0.633	0.694	2.03358e-16
DIAPH3	1.29035e-20	0.36667	0.418	0.299	2.73632e-16
CTGF	1.59725e-20	0.452369	0.712	0.712	3.38712e-16
EIF5	1.96021e-20	-0.419424	0.881	0.98	4.15683e-16
SMIM4	2.36236e-20	-0.301837	0.745	0.958	5.00961e-16
APOBEC3C	3.17257e-20	0.314414	0.299	0.176	6.72776e-16
PTMS	3.3554e-20	0.283006	0.858	0.904	7.11546e-16
PTPRS	3.46695e-20	0.41919	0.641	0.657	7.35201e-16
SERBP1	3.68025e-20	0.261509	0.96	0.991	7.80433e-16
MT-ATP6	3.891e-20	0.279491	1	1	8.25126e-16
ARC	4.51361e-20	-0.536629	0.044	0.204	9.57155e-16
ASAH1	5.67415e-20	-0.379083	0.507	0.842	1.20326e-15
EIF2S3	6.06906e-20	0.367068	0.73	0.833	1.28701e-15
FN1	7.1751e-20	0.475829	0.297	0.177	1.52155e-15
MGST1	9.6345e-20	0.282622	0.987	0.99	2.04309e-15
HNRNPM	9.72685e-20	0.306014	0.807	0.908	2.06268e-15
TECR	1.19117e-19	0.309022	0.774	0.894	2.526e-15
ANXA5	1.2631e-19	-0.339236	0.951	0.986	2.67853e-15
RAB11A	1.44429e-19	0.322491	0.797	0.912	3.06276e-15
TMEM50A	2.88927e-19	0.291724	0.887	0.967	6.12698e-15
SRSF6	3.21199e-19	0.385531	0.679	0.769	6.81134e-15
CSNK1A1	3.4306e-19	-0.254377	0.825	0.96	7.27492e-15
PNRC1	3.48e-19	-0.336726	0.484	0.792	7.37968e-15
PPP1CB	4.1098e-19	0.301902	0.849	0.91	8.71525e-15
MT1X	4.2412e-19	-0.58989	0.639	0.864	8.9939e-15
WDR1	4.42289e-19	0.273469	0.878	0.968	9.37918e-15
CALU	5.25633e-19	0.333025	0.83	0.939	1.11466e-14
AK5	5.33875e-19	0.447304	0.505	0.434	1.13213e-14
SLC25A6	5.42705e-19	0.257912	0.998	0.998	1.15086e-14
GLRX2	5.56641e-19	-0.256317	0.557	0.875	1.18041e-14
SPARC	5.63415e-19	0.430566	0.712	0.74	1.19478e-14
GGH	5.85e-19	0.504371	0.628	0.689	1.24055e-14
NUDT5	5.97434e-19	0.302033	0.77	0.904	1.26692e-14
MCTS1	7.25678e-19	0.337352	0.735	0.842	1.53887e-14
CD320	8.05095e-19	0.335501	0.774	0.895	1.70728e-14
IMPDH2	1.31882e-18	0.358398	0.708	0.79	2.79669e-14
TTR	1.72024e-18	-0.342092	0.241	0.48	3.64794e-14
CD44	1.86156e-18	0.287224	0.85	0.919	3.94762e-14
EFEMP2	1.89576e-18	0.348588	0.681	0.716	4.02016e-14
WBSCR22	1.9639e-18	-0.288204	0.631	0.887	4.16464e-14
ITM2A	1.996e-18	0.507518	0.4	0.301	4.23273e-14
RPN2	2.00004e-18	0.350882	0.71	0.855	4.24128e-14
RAB32	2.63487e-18	0.255384	0.964	0.984	5.58749e-14
HLA-B	3.49436e-18	0.298863	0.805	0.884	7.41014e-14
APOE	3.50093e-18	0.402587	0.409	0.298	7.42406e-14
ITGB1	3.59341e-18	0.290249	0.925	0.962	7.62018e-14
TMEM14B	3.63612e-18	-0.2518	0.982	0.996	7.71077e-14
PHKG1	3.71403e-18	0.408385	0.429	0.333	7.87597e-14
CCNG1	7.13659e-18	0.321729	0.735	0.85	1.51338e-13
PSME1	1.16385e-17	0.317384	0.768	0.909	2.46805e-13
TMEM261	1.24452e-17	0.331069	0.892	0.97	2.63912e-13
JUNB	1.30987e-17	-0.35886	0.412	0.687	2.77772e-13
PHLDA1	1.74601e-17	-0.405821	0.635	0.869	3.7026e-13
MT1M	1.8919e-17	0.316374	0.469	0.358	4.01195e-13
KIF23	2.31851e-17	0.313415	0.297	0.186	4.91663e-13
MESDC2	3.90393e-17	0.309703	0.721	0.869	8.27868e-13
GDI2	4.26688e-17	0.329327	0.77	0.902	9.04835e-13
MGMT	5.01457e-17	0.330195	0.69	0.801	1.06339e-12
CAPZB	6.93377e-17	0.26703	0.88	0.965	1.47037e-12
OCIAD2	8.4943e-17	-0.25738	0.945	0.994	1.8013e-12
TUBA4A	9.18027e-17	0.467468	0.717	0.781	1.94677e-12
LOXL1	1.29643e-16	0.39467	0.619	0.626	2.74921e-12
SEPT11	1.33885e-16	0.379406	0.653	0.755	2.83917e-12
ACADVL	1.55837e-16	0.347115	0.735	0.876	3.30468e-12
ARPC4	2.05918e-16	0.341524	0.856	0.958	4.36669e-12
TOMM40	2.22004e-16	-0.251238	0.741	0.939	4.70781e-12
HMGB3	2.63966e-16	0.403843	0.642	0.705	5.59766e-12
SLC25A4	2.74549e-16	-0.257886	0.673	0.911	5.82208e-12
PDHB	2.77277e-16	0.390734	0.619	0.708	5.87993e-12
PLIN3	2.81543e-16	0.336028	0.708	0.801	5.9704e-12
PPP1R14B	4.12075e-16	-0.353598	0.982	0.996	8.73846e-12
MT-ND1	5.42399e-16	0.280374	0.998	1	1.15021e-11
ATAD2	8.61071e-16	0.353175	0.442	0.345	1.82599e-11
DNAJC15	9.75515e-16	0.253886	0.838	0.942	2.06868e-11
PRMT1	1.24293e-15	0.295482	0.768	0.888	2.63576e-11
UAP1	1.37759e-15	0.278262	0.832	0.909	2.92132e-11
SELK	1.54465e-15	-0.4287	0.741	0.949	3.27559e-11
SNRPB2	2.14538e-15	0.253818	0.834	0.934	4.54949e-11
ARGLU1	2.71038e-15	0.340275	0.794	0.922	5.74763e-11
SSB	6.42972e-15	0.250828	0.847	0.944	1.36349e-10
MGLL	7.87545e-15	0.275085	0.834	0.883	1.67007e-10
HYI	9.70407e-15	0.371652	0.624	0.67	2.05785e-10
GMNN	1.0786e-14	0.40176	0.484	0.429	2.28728e-10
PLIN2	1.08655e-14	-0.591493	0.825	0.942	2.30413e-10
NASP	1.26584e-14	0.392021	0.588	0.594	2.68433e-10
CCT5	1.68981e-14	0.2596	0.827	0.93	3.5834e-10
TERF2IP	2.15875e-14	-0.254271	0.617	0.892	4.57785e-10
SNAPC1	3.08301e-14	-0.384144	0.507	0.79	6.53782e-10
BLVRB	3.23642e-14	-0.31834	0.752	0.922	6.86315e-10
DOCK5	3.77881e-14	0.402564	0.573	0.6	8.01334e-10
FKBP11	3.98213e-14	0.357647	0.476	0.427	8.44451e-10
CISD1	4.00215e-14	0.262248	0.838	0.948	8.48696e-10
ANXA6	4.12546e-14	0.399036	0.458	0.406	8.74844e-10
RNASEH2A	4.70904e-14	0.383187	0.476	0.448	9.98599e-10
GINS2	4.84732e-14	0.304213	0.398	0.31	1.02792e-09
AP1S1	4.95694e-14	0.277069	0.828	0.913	1.05117e-09
MARCKSL1	6.44085e-14	0.283979	0.648	0.636	1.36585e-09
IGFBP5	6.72956e-14	-0.496287	0.307	0.508	1.42707e-09
H3F3B	6.86936e-14	-0.389445	0.996	0.999	1.45672e-09
CBX5	8.82788e-14	0.335711	0.673	0.758	1.87204e-09
CRIP1	1.39519e-13	0.26904	0.319	0.213	2.95865e-09
HIGD1A	1.47796e-13	0.252825	0.818	0.943	3.13416e-09
MDH1	1.91451e-13	0.277108	0.763	0.872	4.05992e-09
CXCL8	2.11648e-13	-0.567109	0.089	0.234	4.48821e-09
ANAPC15	2.20028e-13	0.271876	0.861	0.946	4.66592e-09
GPX8	2.64622e-13	0.355158	0.495	0.466	5.61158e-09
CBX1	2.94122e-13	0.311271	0.766	0.88	6.23715e-09
TMED4	3.30319e-13	0.30965	0.695	0.844	7.00475e-09
DNMT1	3.48425e-13	0.381373	0.633	0.686	7.38869e-09
MIR4435-2HG	3.7879e-13	-0.380948	0.661	0.865	8.03262e-09
RPL39L	3.8892e-13	0.338617	0.63	0.657	8.24745e-09
CBX6	4.00745e-13	0.296082	0.686	0.75	8.49819e-09
ANKRD1	4.85937e-13	-0.3173	0.255	0.449	1.03048e-08
S100A10	5.18267e-13	-0.375177	0.998	0.992	1.09904e-08
ALDOA	6.15825e-13	-0.349724	1	1	1.30592e-08
SMC2	9.71438e-13	0.386593	0.555	0.579	2.06003e-08
SNRPD3	1.31928e-12	0.256854	0.838	0.944	2.79767e-08
CTSL	1.53179e-12	-0.329347	0.644	0.887	3.24832e-08
GDF15	2.43557e-12	-0.613792	0.391	0.617	5.16487e-08
BNIP3	4.53046e-12	-0.2787	0.777	0.954	9.6073e-08
UQCRC2	6.59112e-12	0.302451	0.657	0.794	1.39771e-07
MYLK	6.74257e-12	0.295978	0.398	0.323	1.42983e-07
PDLIM4	1.16626e-11	0.276451	0.641	0.627	2.47317e-07
ANXA11	1.27693e-11	0.304612	0.697	0.835	2.70785e-07
CYB5R3	1.28667e-11	0.257662	0.748	0.895	2.72851e-07
NUCB2	1.51464e-11	0.317307	0.644	0.764	3.21195e-07
CYP1B1	1.54959e-11	-0.51203	0.726	0.86	3.28606e-07
ASPH	1.98686e-11	-0.26507	0.662	0.894	4.21333e-07
CENPU	2.31268e-11	0.31359	0.451	0.393	4.90427e-07
TGFB1I1	2.55418e-11	0.323197	0.372	0.303	5.4164e-07
RRAD	3.3746e-11	-0.680653	0.332	0.529	7.15617e-07
NFIB	5.33596e-11	0.316905	0.651	0.728	1.13154e-06
SAT1	7.43034e-11	-0.410937	0.989	0.992	1.57568e-06
SAP30	1.57703e-10	0.27207	0.726	0.813	3.34424e-06
NT5E	1.88544e-10	0.348787	0.482	0.473	3.99827e-06
EBP	1.97846e-10	0.286097	0.686	0.843	4.19551e-06
CCT8	2.81073e-10	0.25536	0.777	0.911	5.96043e-06
DCTPP1	2.99334e-10	0.290352	0.71	0.801	6.34767e-06
LINC00152	3.15116e-10	-0.457996	0.737	0.901	6.68236e-06
FDFT1	3.8138e-10	0.30656	0.675	0.831	8.08754e-06
HERPUD1	5.0143e-10	-0.881547	0.573	0.841	1.06333e-05
UGCG	6.10401e-10	0.269334	0.717	0.804	1.29442e-05
PRMT2	7.71641e-10	0.253759	0.737	0.884	1.63634e-05
IAH1	8.25261e-10	0.259291	0.741	0.872	1.75005e-05
NEXN	1.08912e-09	0.326027	0.473	0.452	2.30958e-05
PRPS2	1.35623e-09	0.338986	0.405	0.377	2.87601e-05
ATP6V0E1	1.79034e-09	-0.268639	0.987	0.999	3.7966e-05
AREG	1.89061e-09	-0.272844	0.069	0.173	4.00922e-05
VDAC3	2.27621e-09	0.251697	0.714	0.873	4.82692e-05
RBP1	2.52251e-09	-0.271822	0.825	0.951	5.34924e-05
SNRNP70	3.09618e-09	0.269614	0.692	0.874	6.56577e-05
HSPH1	6.31076e-09	-0.346731	0.58	0.86	0.000133826
TACC3	7.26333e-09	0.263776	0.314	0.252	0.000154026
FST	8.53694e-09	0.464814	0.265	0.196	0.000181034
SGOL2	1.09141e-08	0.276504	0.303	0.241	0.000231444
CAV1	1.12481e-08	0.267212	0.774	0.842	0.000238526
NDUFS2	2.29429e-08	0.294437	0.63	0.799	0.000486526
RBBP7	2.56828e-08	0.288836	0.668	0.834	0.00054463
TMPO	2.83708e-08	0.306402	0.52	0.524	0.000601631
FSTL1	3.57226e-08	0.319222	0.553	0.619	0.000757533
IDH2	4.86296e-08	0.32212	0.573	0.645	0.00103124
JUN	5.71301e-08	-0.316944	0.777	0.913	0.0012115
HMOX1	6.84713e-08	-0.574508	0.901	0.955	0.001452
DHFR	9.02139e-08	0.325143	0.549	0.61	0.00191308
PSIP1	1.0409e-07	0.328292	0.595	0.716	0.00220734
CAPG	1.06731e-07	0.32803	0.434	0.433	0.00226334
ANP32E	1.42264e-07	0.340171	0.615	0.736	0.00301686
OGFRL1	1.9016e-07	0.257933	0.661	0.749	0.00403253
CNN2	3.70906e-07	0.329856	0.6	0.691	0.00786544
HSPB11	4.10202e-07	0.272061	0.723	0.884	0.00869875
XYLT2	5.83137e-07	0.268835	0.316	0.273	0.012366
MXRA8	6.08179e-07	0.260079	0.341	0.299	0.012897
SYPL1	7.22081e-07	0.254715	0.63	0.812	0.0153125
RAI14	8.52736e-07	0.272109	0.637	0.775	0.0180831
MMP3	1.44598e-06	0.331041	0.303	0.252	0.0306635
MYO10	1.68298e-06	0.293757	0.613	0.698	0.0356892
GOLIM4	1.8007e-06	0.281798	0.575	0.67	0.0381856

## Sheet: DEGs_p3
	p_val	avg_log2FC	pct.1	pct.2	p_val_adj
LCE1B	0	0.579346	0.321	0.026	0
CDKN1A	0	1.90565	0.998	0.917	0
SUGCT	0	1.44845	0.839	0.355	0
BLOC1S2	0	0.816164	0.995	0.93	0
PHLDA3	1.00772e-280	0.939549	0.994	0.897	2.13698e-276
RP11-554I8.2	7.68416e-273	0.259509	0.548	0.124	1.6295e-268
UNC5B-AS1	3.07207e-264	0.503196	0.623	0.181	6.51464e-260
TUBB	2.03494e-257	-1.23001	0.931	0.983	4.31529e-253
LCE1C	2.59499e-248	0.567071	0.285	0.028	5.50294e-244
LCE1E	1.60146e-232	1.20972	0.725	0.291	3.39605e-228
AC133644.2	9.62395e-226	0.603358	0.921	0.545	2.04086e-221
YBX3	6.54613e-222	0.75831	0.992	0.943	1.38817e-217
TUBA1B	1.11592e-219	-1.52705	0.951	0.988	2.36643e-215
BHLHE40	3.79148e-210	0.681621	0.937	0.627	8.04021e-206
S100A10	1.35027e-207	0.87424	1	0.991	2.86338e-203
DNAJB2	7.03097e-206	0.55555	0.951	0.688	1.49099e-201
JHDM1D-AS1	1.33405e-201	0.371972	0.788	0.369	2.82899e-197
LUCAT1	2.73999e-201	0.358612	0.686	0.27	5.81041e-197
CCDC148	3.03008e-200	0.650269	0.845	0.467	6.42559e-196
OSGIN1	3.07001e-198	0.739587	0.932	0.582	6.51026e-194
EEF1A1	3.19728e-197	-0.984473	1	1	6.78015e-193
C4orf3	8.00049e-196	0.72177	0.998	0.971	1.69658e-191
RP3-512B11.3	9.30228e-189	0.328549	0.808	0.396	1.97264e-184
FAM84A	3.89558e-184	0.516065	0.8	0.395	8.26098e-180
ANKRD45	1.42145e-182	0.252547	0.411	0.093	3.01433e-178
EIF1	3.97654e-182	0.680596	1	1	8.43264e-178
RAB32	4.66544e-182	-0.701941	0.973	0.984	9.89354e-178
NDRG1	3.89456e-181	0.436882	0.794	0.382	8.25881e-177
SFN	9.95427e-178	1.36759	0.826	0.431	2.1109e-173
RP11-620J15.3	1.86456e-175	0.481097	0.965	0.78	3.95398e-171
FAS	5.44063e-172	0.426216	0.866	0.547	1.15374e-167
KRT17	5.30918e-170	0.606716	0.387	0.093	1.12587e-165
TUBA1C	1.69732e-168	-0.986875	0.939	0.969	3.59933e-164
AC017002.1	1.12379e-166	0.342956	0.83	0.431	2.38312e-162
SLC2A1	1.11937e-163	0.674225	0.982	0.85	2.37374e-159
ALDOA	1.25312e-161	0.723653	1	1	2.65737e-157
TRIAP1	1.25474e-161	0.56619	0.984	0.874	2.66079e-157
C17orf89	9.97021e-157	0.539714	1	0.998	2.11428e-152
MRPL37	3.69355e-156	0.424386	0.985	0.897	7.83254e-152
PPME1	5.71479e-156	0.433706	0.898	0.615	1.21188e-151
PHPT1	1.025e-155	0.535229	1	0.999	2.17362e-151
ADRM1	2.95892e-155	0.662952	0.992	0.949	6.27469e-151
AC006262.5	3.29207e-154	0.781424	0.934	0.585	6.98117e-150
STC2	2.03316e-151	0.88318	0.864	0.496	4.31152e-147
CCNK	1.81698e-150	0.377612	0.957	0.727	3.8531e-146
RP6-65G23.3	2.78933e-150	0.501082	0.781	0.453	5.91505e-146
FAM96B	2.55843e-147	0.486598	0.999	0.984	5.42541e-143
BBC3	8.89954e-147	0.251098	0.733	0.355	1.88724e-142
PSMD3	1.4085e-146	0.424947	0.968	0.831	2.98687e-142
ADM	1.81924e-146	0.750289	0.863	0.522	3.85787e-142
ATF4	7.75268e-146	0.646639	0.994	0.921	1.64403e-141
GS1-124K5.4	9.43145e-146	0.369298	0.879	0.581	2.00003e-141
UNKL	1.58743e-145	0.257977	0.761	0.406	3.3663e-141
BTG1	1.70109e-145	0.856357	0.993	0.941	3.60734e-141
KCTD11	6.00095e-145	0.401734	0.777	0.408	1.27256e-140
ATP5G1	7.99624e-145	-0.571414	0.999	0.996	1.69568e-140
CALM2	1.01408e-144	-0.737522	1	1	2.15046e-140
BTG2	6.91809e-144	0.364377	0.814	0.46	1.46705e-139
GALE	1.25219e-143	0.513652	0.963	0.818	2.65539e-139
PFN1	1.26109e-143	-0.520926	1	1	2.67427e-139
FHL2	8.81648e-143	0.827089	0.977	0.86	1.86962e-138
C1QL1	3.71446e-142	0.828198	0.854	0.491	7.87689e-138
ISOC2	6.03624e-142	-0.476336	0.756	0.868	1.28005e-137
ANKRD37	5.36637e-141	0.502783	0.791	0.419	1.13799e-136
CUTA	1.38811e-140	-0.626334	0.995	0.999	2.94362e-136
DUSP5	1.55346e-139	0.531475	0.905	0.63	3.29426e-135
SUMO3	2.67708e-139	-0.558069	0.942	0.954	5.67701e-135
H2AFZ	6.20381e-139	-1.14526	0.994	0.998	1.31558e-134
TMEM68	3.49215e-138	0.309127	0.889	0.598	7.40545e-134
CXCR4	3.00987e-137	0.254134	0.561	0.214	6.38274e-133
GADD45A	4.0267e-136	0.609685	0.995	0.919	8.53902e-132
CIRBP	1.10179e-135	0.554903	0.99	0.932	2.33646e-131
ACTA2	3.92386e-134	0.30559	0.794	0.467	8.32093e-130
GCLC	3.99999e-134	0.618666	0.856	0.529	8.48238e-130
ENO2	2.30959e-131	0.497644	0.936	0.709	4.89772e-127
GPC1	8.25504e-130	0.41991	0.96	0.754	1.75056e-125
STAT3	2.08698e-128	0.324934	0.935	0.686	4.42565e-124
ATPAF2	2.69146e-127	0.257812	0.874	0.586	5.70751e-123
DEK	6.73893e-127	-0.82549	0.967	0.985	1.42906e-122
CTA-29F11.1	1.60571e-126	0.383634	0.885	0.572	3.40506e-122
RPL10	2.81326e-126	-0.601966	1	1	5.9658e-122
ZCCHC2	1.15599e-124	0.277366	0.75	0.421	2.4514e-120
RP11-792A8.4	2.53021e-124	0.344553	0.928	0.688	5.36557e-120
KIF21A	2.8345e-124	0.585439	0.915	0.722	6.01083e-120
DDB2	4.4843e-124	0.330065	0.754	0.446	9.50942e-120
HRK	5.97381e-124	0.441752	0.927	0.63	1.26681e-119
BTBD10	5.45003e-123	0.287959	0.878	0.605	1.15573e-118
SERPINE2	2.92596e-122	0.793453	0.979	0.79	6.20479e-118
PLK3	7.0934e-122	0.289321	0.83	0.515	1.50423e-117
DNAJC21	3.15883e-121	0.3726	0.972	0.81	6.69862e-117
SMIM10L1	2.84575e-120	0.369358	0.972	0.87	6.03471e-116
RRAD	4.50224e-120	0.927125	0.788	0.481	9.54745e-116
FADS1	8.172e-119	0.555191	0.954	0.808	1.73295e-114
FDXR	2.01431e-118	0.472274	0.825	0.576	4.27155e-114
ID1	5.49269e-118	-0.859945	0.413	0.688	1.16478e-113
RPL37	1.77321e-117	-0.499862	1	1	3.76026e-113
PCSK1N	6.78614e-117	0.46127	0.953	0.721	1.43907e-112
EMC6	6.83815e-117	0.40151	0.996	0.981	1.4501e-112
AP006222.2	1.45493e-116	0.330093	0.89	0.634	3.08532e-112
HRAS	6.39007e-116	0.403425	0.996	0.929	1.35508e-111
TMEM99	2.841e-115	0.394281	0.947	0.76	6.02462e-111
SERTAD1	3.27282e-115	0.41915	0.952	0.759	6.94033e-111
GDF15	3.87117e-115	2.20619	0.831	0.573	8.2092e-111
C6orf226	1.83358e-114	0.262523	0.861	0.579	3.88829e-110
CDC26	4.83405e-114	0.394254	0.982	0.895	1.02511e-109
RNF114	2.22954e-113	0.386632	0.966	0.772	4.72796e-109
TSSC4	6.07802e-113	0.375849	0.978	0.848	1.28891e-108
CYCS	7.08139e-113	-0.587957	0.995	0.995	1.50168e-108
ZFAS1	9.01778e-113	0.403298	0.999	0.996	1.91231e-108
PSMD4	1.30222e-112	0.430159	0.983	0.902	2.7615e-108
CCDC85B	4.08595e-112	0.714327	0.994	0.963	8.66466e-108
ILF3-AS1	1.28582e-111	0.334373	0.9	0.642	2.72672e-107
SUMO2	1.37446e-111	-0.55216	0.996	0.998	2.91469e-107
CTNNAL1	4.89005e-111	-0.530596	0.943	0.961	1.03698e-106
CHD2	1.78325e-110	0.273149	0.902	0.605	3.78157e-106
HSPB1	2.41111e-110	-0.841969	1	0.999	5.11299e-106
PSMD13	2.78017e-110	0.415153	0.969	0.845	5.89563e-106
SLC48A1	6.69596e-110	0.338529	0.908	0.666	1.41995e-105
TPI1	1.53172e-109	0.488382	0.999	0.999	3.24816e-105
STAMBP	2.68163e-109	0.370359	0.963	0.792	5.68666e-105
DCTPP1	3.02914e-109	-0.461389	0.669	0.812	6.4236e-105
XPC	3.58288e-109	0.324148	0.888	0.631	7.59785e-105
BNIP3	4.16739e-109	0.748012	0.991	0.937	8.83738e-105
CMBL	4.55858e-109	0.305144	0.829	0.536	9.66693e-105
YWHAH	7.2737e-109	-0.559271	0.929	0.942	1.54246e-104
RPS23	4.58995e-108	-0.512819	1	1	9.73344e-104
PAG1	6.76347e-108	0.260818	0.744	0.425	1.43426e-103
GCLM	1.04555e-107	0.50484	0.97	0.82	2.2172e-103
MYL12A	3.1198e-107	-0.689307	0.992	0.997	6.61584e-103
SLC15A4	3.38199e-107	0.313109	0.866	0.593	7.17185e-103
HMGN3	7.9655e-107	-0.436501	0.8	0.866	1.68916e-102
DAP3	1.67207e-106	0.359006	0.961	0.826	3.5458e-102
CCDC51	2.59794e-106	0.491311	0.941	0.783	5.50918e-102
C19orf24	2.98773e-106	0.418938	0.992	0.954	6.33578e-102
ZNF83	4.01467e-106	0.285369	0.886	0.6	8.51352e-102
TUBA1A	4.67135e-106	-0.610093	0.582	0.781	9.90607e-102
HCFC1R1	8.60889e-106	0.470578	0.981	0.885	1.8256e-101
PSMB2	1.22511e-105	0.503521	0.986	0.925	2.59796e-101
AREG	1.42939e-105	1.35786	0.392	0.137	3.03117e-101
SERTAD2	2.28064e-105	0.277922	0.886	0.603	4.83633e-101
UFD1L	2.4046e-105	0.382378	0.978	0.869	5.0992e-101
PSMA7	2.7052e-105	0.43223	0.999	0.999	5.73664e-101
CWC15	3.19649e-105	0.339743	0.987	0.938	6.77847e-101
P4HA1	2.23728e-104	0.387777	0.86	0.601	4.74437e-100
ATPIF1	2.62409e-104	-0.57393	0.998	0.998	5.56465e-100
RPS19BP1	4.06435e-104	0.363977	1	0.99	8.61887e-100
TPM1	6.62625e-104	-1.01449	0.981	0.992	1.40516e-99
HIST1H2BD	1.13964e-103	0.329709	0.737	0.457	2.41672e-99
UPP1	2.27048e-103	0.6085	0.989	0.898	4.81479e-99
ATP5I	5.03708e-103	-0.458374	1	0.999	1.06816e-98
LINC00152	1.92558e-102	0.66246	0.987	0.879	4.08337e-98
MMP24-AS1	3.65819e-101	0.446457	0.991	0.908	7.75756e-97
SFSWAP	1.4297e-100	0.251531	0.921	0.669	3.03183e-96
REV3L	4.08925e-100	0.318594	0.918	0.679	8.67167e-96
NHP2	9.84018e-100	-0.48066	0.991	0.99	2.08671e-95
CKLF	1.77071e-99	-0.479729	0.759	0.868	3.75498e-95
TP53I3	2.28707e-99	0.593693	0.926	0.74	4.84996e-95
SRSF8	4.24506e-99	0.333957	0.946	0.75	9.00207e-95
FNIP2	8.34946e-99	0.348697	0.856	0.57	1.77059e-94
DYNLL1	1.08939e-98	-0.520736	0.998	1	2.31017e-94
C19orf60	1.57801e-98	0.388122	0.981	0.923	3.34632e-94
RAD23B	2.39337e-98	0.375952	0.971	0.87	5.07539e-94
RARRES2	7.89312e-98	0.500205	0.998	0.995	1.67382e-93
PPP1R15A	7.67931e-97	0.374351	0.969	0.81	1.62847e-92
RBCK1	1.41438e-96	0.332922	0.991	0.894	2.99934e-92
MRPL18	1.48521e-95	0.408693	0.994	0.97	3.14953e-91
RPS21	2.34867e-95	-0.362976	1	1	4.98059e-91
SRA1	2.63093e-95	0.419574	0.995	0.939	5.57916e-91
CES2	3.39206e-95	0.331708	0.895	0.653	7.1932e-91
LINC01510	3.63675e-95	0.382791	0.521	0.243	7.71209e-91
SERPINE1	2.59484e-94	0.786763	0.994	0.962	5.50262e-90
GPX3	2.68515e-94	0.523755	0.984	0.838	5.69414e-90
H1FX	3.12712e-94	0.431965	0.941	0.77	6.63136e-90
GABPB1-AS1	3.68282e-94	0.304494	0.928	0.714	7.80979e-90
ARHGAP5	4.77312e-94	0.328766	0.959	0.768	1.01219e-89
MYO1C	1.32624e-93	-0.447542	0.72	0.817	2.81243e-89
CSNK1A1	2.48882e-93	0.363714	0.996	0.946	5.27778e-89
WSB1	4.15958e-93	0.337901	0.918	0.675	8.82081e-89
LGALS1	1.76949e-92	-1.30652	0.994	0.998	3.75239e-88
ERO1A	3.29825e-92	0.486625	0.912	0.749	6.99428e-88
RAD23A	1.02905e-91	0.377334	0.99	0.968	2.1822e-87
PDCD5	1.82722e-91	-0.402452	0.993	0.993	3.8748e-87
COX8A	5.76631e-91	0.323584	1	1	1.2228e-86
DSP	1.3972e-90	0.598555	0.955	0.752	2.96291e-86
MRPS21	1.69501e-90	-0.351235	0.998	0.99	3.59443e-86
BCLAF1	2.08817e-89	0.331202	0.975	0.86	4.42816e-85
RP11-527D7.1	1.54393e-88	0.273425	0.571	0.28	3.27405e-84
LINC00657	2.54686e-88	0.307347	0.981	0.854	5.40086e-84
CCK	4.53265e-88	0.359118	0.828	0.472	9.61194e-84
PTGDS	1.09663e-87	-0.908838	0.865	0.898	2.32551e-83
UBE2E3	2.16695e-87	-0.342964	0.788	0.841	4.59524e-83
PITPNA-AS1	3.76561e-87	0.253795	0.867	0.64	7.98534e-83
MRPL51	4.24606e-87	0.268414	0.998	0.996	9.00419e-83
HIST1H1C	7.30691e-87	0.804344	0.96	0.862	1.5495e-82
RYBP	2.48231e-86	0.263381	0.901	0.656	5.26398e-82
RPL34	2.68795e-86	-0.382721	1	1	5.70007e-82
MIR4435-2HG	4.81905e-86	0.575099	0.971	0.837	1.02193e-81
RP11-295G20.2	2.01105e-85	0.286236	0.935	0.711	4.26463e-81
SQSTM1	1.71885e-84	0.508477	1	1	3.645e-80
BLCAP	4.63363e-84	0.269644	0.939	0.758	9.82607e-80
LDHA	6.35039e-84	0.653987	0.995	0.972	1.34666e-79
NDUFB7	8.6567e-84	-0.322831	1	0.998	1.83574e-79
ISCA1	1.22087e-83	0.312232	0.978	0.873	2.58897e-79
UBXN4	1.47198e-83	0.4478	0.987	0.94	3.12149e-79
C20orf24	1.68567e-83	0.364739	0.99	0.966	3.57463e-79
SLIRP	1.79056e-83	-0.441844	0.997	0.994	3.79706e-79
PPP1R2	9.85553e-83	0.278083	0.966	0.819	2.08996e-78
NDUFB1	1.26936e-82	-0.478801	0.991	0.991	2.69181e-78
ERH	1.36501e-82	-0.355713	0.997	0.997	2.89464e-78
PRR34-AS1	6.6004e-82	0.35428	0.977	0.864	1.39968e-77
TUBB4B	8.8093e-82	-0.684664	0.969	0.963	1.8681e-77
PEBP1	1.59602e-81	-0.431298	0.996	0.997	3.38451e-77
MT1X	2.14486e-81	1.04859	0.954	0.837	4.54839e-77
PTMA	2.09371e-80	-0.599961	1	1	4.43992e-76
SAT2	5.2511e-80	0.357324	0.982	0.881	1.11355e-75
WDR45B	9.24191e-80	0.273784	0.954	0.799	1.95984e-75
HSPA8	1.10081e-79	-0.668117	0.993	0.996	2.33438e-75
RAB34	1.14679e-79	-0.508516	0.675	0.78	2.43189e-75
FTH1	1.39615e-79	0.405112	1	1	2.96068e-75
TUBB6	2.45602e-79	-0.468208	0.894	0.921	5.20823e-75
RASAL2	2.61159e-79	0.270918	0.927	0.717	5.53814e-75
KCMF1	4.57126e-78	0.277643	0.963	0.796	9.69382e-74
LGALS3	6.29965e-78	0.486595	0.96	0.765	1.3359e-73
SMS	8.00367e-78	-0.604116	0.985	0.984	1.69726e-73
HMGB1	1.03118e-77	-0.671553	0.988	0.993	2.18672e-73
EIF3D	1.10321e-77	0.33901	0.987	0.924	2.33946e-73
TCEB2	1.2972e-77	0.315674	1	1	2.75085e-73
RHOBTB3	1.56463e-77	-0.473253	0.783	0.839	3.31796e-73
PMAIP1	3.1195e-77	0.409475	0.834	0.546	6.6152e-73
MYL6	4.05766e-77	-0.436118	1	1	8.60466e-73
ABRACL	4.29219e-77	-0.393171	0.873	0.907	9.10202e-73
RPP25L	4.85024e-77	0.25414	0.943	0.767	1.02854e-72
EIF5B	1.19469e-76	-0.348396	0.991	0.979	2.53345e-72
BEX1	1.47104e-76	-0.657083	0.965	0.978	3.11949e-72
RNMT	2.09892e-76	0.322787	0.982	0.882	4.45098e-72
ARF1	2.14157e-76	0.302945	0.995	0.977	4.54142e-72
ISCU	2.97633e-76	0.362032	0.998	0.983	6.31161e-72
RHOD	3.85556e-76	0.531715	0.969	0.829	8.1761e-72
BRD2	4.59553e-76	0.406017	0.979	0.877	9.74527e-72
HIST2H2BE	5.11492e-76	0.284816	0.75	0.489	1.08467e-71
PDLIM7	1.00903e-75	-0.45188	0.867	0.875	2.13974e-71
RP11-783K16.5	2.92464e-75	0.313385	0.979	0.804	6.20199e-71
MYEOV2	3.10809e-75	0.272681	0.999	0.996	6.59102e-71
NDUFC2	4.03157e-75	0.294146	1	0.994	8.54934e-71
RP11-54H7.4	8.59307e-75	0.282605	0.575	0.314	1.82225e-70
CALU	1.02079e-74	-0.351859	0.938	0.932	2.16468e-70
VAMP5	1.99472e-74	0.415357	0.994	0.951	4.23001e-70
RPS27	2.02433e-74	-0.341247	1	1	4.2928e-70
EPB41L4A-AS1	2.60533e-74	0.295604	0.944	0.757	5.52485e-70
EIF5	4.47215e-74	0.465865	0.993	0.972	9.48364e-70
DPY30	4.58717e-74	-0.379818	0.956	0.952	9.72756e-70
SDF2L1	1.32649e-73	-0.416808	0.949	0.915	2.81296e-69
RRAS2	1.33639e-73	-0.447665	0.922	0.914	2.83396e-69
ID3	1.81992e-73	-0.718851	0.316	0.559	3.85931e-69
FAM102A	2.31065e-73	0.333178	0.89	0.656	4.89997e-69
CTDNEP1	2.4903e-73	0.28398	0.987	0.895	5.28094e-69
SAP30	2.54872e-73	-0.604973	0.769	0.813	5.40482e-69
MDM2	2.6969e-73	0.44107	0.976	0.8	5.71904e-69
WWTR1	4.07294e-73	0.320672	0.93	0.73	8.63708e-69
MRPS18C	5.80669e-73	-0.356369	0.932	0.902	1.23137e-68
UBE2D2	1.23096e-72	0.286788	0.995	0.972	2.61037e-68
ABL2	1.2388e-72	0.333995	0.99	0.912	2.627e-68
UCK2	2.40036e-72	0.341716	0.869	0.629	5.0902e-68
RCN2	2.79341e-72	-0.3143	0.893	0.88	5.9237e-68
CGGBP1	3.74858e-72	0.253749	0.972	0.836	7.94923e-68
TAX1BP1	5.80544e-72	0.319874	0.991	0.93	1.2311e-67
CHORDC1	6.09709e-72	-0.370313	0.711	0.781	1.29295e-67
CALD1	9.31016e-72	-0.68654	0.937	0.945	1.97431e-67
PSMC4	9.70077e-72	0.356831	0.967	0.834	2.05714e-67
FADS3	1.70138e-71	0.401689	0.938	0.765	3.60795e-67
SUB1	2.02685e-71	-0.364676	0.996	0.997	4.29814e-67
PHACTR2	4.30223e-71	-0.49033	0.949	0.943	9.12331e-67
TRAM1	6.83422e-71	-0.288015	0.913	0.901	1.44926e-66
LBH	1.33508e-70	0.323585	0.897	0.658	2.83118e-66
DNAJC15	1.40665e-70	-0.366424	0.939	0.935	2.98294e-66
FRMD6	1.7007e-70	0.441348	0.806	0.539	3.6065e-66
C9orf16	2.96872e-70	0.460964	0.997	0.979	6.29546e-66
NAP1L1	3.672e-70	-0.456318	0.999	0.998	7.78685e-66
NDUFB10	4.1889e-70	-0.28365	0.998	0.995	8.88298e-66
BZW1	8.29753e-70	0.31332	0.984	0.926	1.75957e-65
EIF4A2	1.63582e-69	0.351703	0.984	0.936	3.46893e-65
PGK1	2.351e-69	0.481456	0.987	0.938	4.98554e-65
RANBP1	2.47216e-69	-0.469809	0.989	0.99	5.24247e-65
SUMO1	4.71154e-69	-0.321321	0.992	0.988	9.99129e-65
RPL38	5.22927e-69	-0.325103	1	1	1.10892e-64
HSPB11	6.0185e-69	-0.335489	0.865	0.875	1.27628e-64
PSMA5	6.50359e-69	0.343003	0.99	0.939	1.37915e-64
CD55	1.71222e-68	0.264118	0.938	0.711	3.63093e-64
UBE2M	1.94403e-68	0.342675	0.987	0.927	4.12251e-64
HIST1H4H	3.88629e-68	0.342672	0.783	0.538	8.24126e-64
GPX1	5.96381e-68	0.511858	1	1	1.26469e-63
SNRPG	6.41111e-68	-0.346834	0.996	0.996	1.35954e-63
MT-ND3	1.92545e-67	-0.484932	0.998	0.997	4.0831e-63
PARP1	1.96873e-67	-0.37077	0.694	0.793	4.17489e-63
UCHL3	2.46877e-67	-0.285497	0.836	0.85	5.23526e-63
CSF2	2.55149e-67	0.265364	0.208	0.058	5.41069e-63
POLR2I	2.69968e-67	-0.282305	0.998	0.979	5.72493e-63
TPM2	3.46464e-67	-0.872263	0.792	0.88	7.34711e-63
YWHAG	4.69123e-67	0.269841	0.984	0.886	9.94823e-63
PSMB1	6.96002e-67	0.419703	0.996	0.98	1.47594e-62
TMEM205	8.77682e-67	-0.328085	0.961	0.943	1.86121e-62
NFIB	8.81902e-67	-0.345796	0.605	0.738	1.87016e-62
RPS14	1.11621e-66	-0.330841	1	1	2.36704e-62
PSMD7	1.37994e-66	0.328693	0.975	0.887	2.9263e-62
UBB	1.48296e-66	-0.502483	0.997	0.999	3.14477e-62
SLC25A4	1.95842e-66	0.586539	0.966	0.887	4.15303e-62
PTP4A2	1.9688e-66	-0.284287	0.992	0.976	4.17505e-62
RPL35	2.55039e-66	-0.30571	1	1	5.40836e-62
TSPO	3.79747e-66	-0.400449	0.998	0.996	8.0529e-62
SMDT1	1.79358e-65	0.269542	0.993	0.958	3.80346e-61
EMP3	3.62612e-65	-0.614333	0.976	0.973	7.68954e-61
FDPS	3.81296e-65	-0.43314	0.939	0.911	8.08576e-61
BNIP3L	5.93795e-65	0.398979	0.981	0.888	1.2592e-60
ARPC5	6.6112e-65	-0.39516	0.981	0.973	1.40197e-60
NGLY1	8.50565e-65	0.379715	0.877	0.677	1.80371e-60
ROMO1	9.50509e-65	-0.323976	1	0.996	2.01565e-60
CKS2	2.06565e-64	-0.847013	0.926	0.937	4.38042e-60
EVA1A	2.83444e-64	0.26273	0.953	0.779	6.0107e-60
HMGN2	3.3307e-64	-0.664142	0.979	0.986	7.06308e-60
PAIP2	3.73478e-64	0.326178	0.989	0.92	7.91997e-60
WBP5	7.90427e-64	-0.338796	0.906	0.9	1.67618e-59
UBE2R2	1.51719e-63	0.261957	0.957	0.838	3.21735e-59
NDUFA3	1.52509e-63	-0.413767	0.989	0.969	3.23411e-59
GNG5	3.42081e-63	-0.253098	0.999	0.993	7.25418e-59
PTGR1	4.38431e-63	0.549233	0.969	0.881	9.29736e-59
RPL37A	4.57803e-63	-0.343001	1	1	9.70817e-59
IGFBP3	5.0086e-63	0.864693	0.963	0.871	1.06212e-58
SMIM20	5.51955e-63	0.26661	0.982	0.907	1.17048e-58
CDC42EP1	8.49708e-63	-0.327517	0.401	0.583	1.80189e-58
DGUOK	1.3661e-62	0.27059	0.987	0.938	2.89696e-58
NSA2	1.56569e-62	-0.3378	0.962	0.951	3.32021e-58
RPL36A	2.15556e-62	-0.335272	1	0.994	4.57109e-58
DNMT1	4.1074e-62	-0.375892	0.56	0.699	8.71014e-58
TKT	4.17083e-62	0.37677	0.992	0.948	8.84466e-58
HMGN1	4.80656e-62	-0.500573	0.993	0.987	1.01928e-57
MLLT11	4.9873e-62	0.339776	0.741	0.521	1.05761e-57
SEMA3B	1.07116e-61	0.271933	0.858	0.624	2.27151e-57
EEF1E1	1.40699e-61	-0.307037	0.925	0.891	2.98366e-57
UROD	2.26244e-61	-0.31279	0.898	0.87	4.79774e-57
TXNL1	2.82807e-61	0.292156	0.976	0.899	5.9972e-57
LSM8	4.04834e-61	-0.320638	0.886	0.878	8.58491e-57
ATP5G2	4.18588e-61	-0.341006	0.998	0.999	8.87657e-57
CLIC4	4.46267e-61	-0.358327	0.856	0.883	9.46354e-57
EFEMP1	9.55477e-61	-0.419418	0.637	0.713	2.02618e-56
COA1	1.45575e-60	-0.304895	0.854	0.867	3.08707e-56
GS1-600G8.5	4.99196e-60	0.502052	0.82	0.532	1.05859e-55
GPX4	5.05828e-60	0.268167	1	0.999	1.07266e-55
RPS8	7.31053e-60	-0.291408	1	1	1.55027e-55
ID2	1.26993e-59	-0.528486	0.549	0.675	2.69302e-55
CBX5	1.75118e-59	-0.344398	0.675	0.763	3.71354e-55
SHFM1	1.91547e-59	0.264905	1	0.993	4.06195e-55
GNG12	2.13774e-59	-0.28242	0.97	0.937	4.5333e-55
KCNMA1	6.76516e-59	0.41986	0.934	0.763	1.43462e-54
TXNRD1	1.07344e-58	0.396768	0.997	0.989	2.27634e-54
EIF1B	1.83348e-58	0.328177	0.973	0.845	3.88807e-54
AC019172.2	2.39727e-58	0.333995	0.49	0.248	5.08366e-54
ITGB1	4.07282e-58	-0.445618	0.957	0.96	8.63682e-54
HMOX1	7.25357e-58	0.598998	0.994	0.947	1.53819e-53
DNAJB6	8.9535e-58	-0.342921	0.972	0.954	1.89868e-53
HLA-C	1.63339e-57	0.299634	0.982	0.904	3.46377e-53
IRS2	1.93194e-57	0.371566	0.959	0.805	4.09688e-53
GBE1	1.99695e-57	0.261928	0.934	0.767	4.23474e-53
SRSF3	4.09282e-57	-0.415129	0.965	0.97	8.67923e-53
DSTN	7.29375e-57	-0.293298	0.992	0.99	1.54671e-52
PSMA2	8.74738e-57	0.289322	0.979	0.907	1.85497e-52
PRKDC	1.4047e-56	-0.35911	0.841	0.865	2.97882e-52
MYL9	1.8203e-56	-0.633185	0.832	0.876	3.86013e-52
NDUFB6	2.60861e-56	-0.394416	0.936	0.901	5.53181e-52
TIMP3	7.84369e-56	-0.809183	0.961	0.929	1.66333e-51
PSMD14	2.14241e-55	0.291772	0.972	0.875	4.54319e-51
MT-ND6	2.61595e-55	-0.344242	0.661	0.766	5.54739e-51
NEAT1	6.46948e-55	0.483689	1	0.997	1.37192e-50
GPATCH4	9.60053e-55	0.277308	0.967	0.903	2.03589e-50
CALR	1.38575e-54	-0.436711	0.997	0.994	2.93862e-50
CALM1	1.40727e-54	-0.36891	0.996	0.995	2.98425e-50
MARCKSL1	2.40467e-54	-0.450477	0.509	0.653	5.09935e-50
EIF1AX	2.83509e-54	-0.29976	0.992	0.98	6.0121e-50
CNN2	1.2592e-53	-0.320165	0.585	0.698	2.67026e-49
RPS7	1.96968e-53	-0.324999	1	1	4.1769e-49
ATP6V0B	2.16476e-53	0.260109	0.999	0.987	4.59059e-49
CACYBP	3.78804e-53	-0.452745	0.927	0.921	8.03292e-49
GNB2L1	6.59825e-53	-0.338984	1	1	1.39922e-48
COX7C	7.60508e-53	-0.352918	0.999	1	1.61273e-48
ATP5E	9.87278e-53	-0.283091	1	1	2.09362e-48
CNN3	1.09399e-52	-0.374317	0.986	0.988	2.31991e-48
SPARC	3.19545e-52	-0.436711	0.673	0.747	6.77627e-48
CCDC80	6.40188e-52	-0.725164	0.874	0.899	1.35758e-47
CEBPD	8.08889e-52	0.293747	0.726	0.51	1.71533e-47
TCF25	1.15986e-51	-0.269345	0.967	0.935	2.4596e-47
FKBP2	2.9711e-51	-0.262633	0.992	0.993	6.30051e-47
TCEAL8	3.78191e-51	-0.277829	0.827	0.838	8.01992e-47
DDX18	5.23956e-51	-0.278901	0.917	0.889	1.1111e-46
GLTSCR2	6.58031e-51	0.290963	0.987	0.937	1.39542e-46
PGP	1.01386e-50	-0.314229	0.891	0.879	2.14999e-46
GLIPR1	1.66569e-50	-0.683883	0.583	0.694	3.53225e-46
TIMP1	1.94824e-50	0.470326	1	0.995	4.13143e-46
NARS	2.27565e-50	-0.273645	0.946	0.916	4.82575e-46
SMC2	2.81311e-50	-0.267317	0.422	0.597	5.96548e-46
CTSC	2.83231e-50	-0.651475	0.572	0.691	6.0062e-46
FILIP1L	3.3957e-50	-0.496305	0.277	0.47	7.20092e-46
HNRNPA3	3.76304e-50	-0.321374	0.977	0.964	7.9799e-46
IGFBP7	5.61017e-50	0.352957	0.999	0.99	1.18969e-45
NGFRAP1	5.82083e-50	-0.423789	0.992	0.982	1.23437e-45
RTN4	9.55312e-50	-0.323496	1	0.998	2.02583e-45
TMEM54	1.57627e-49	-0.324019	0.712	0.782	3.34264e-45
VPS29	1.90027e-49	-0.314678	0.964	0.937	4.02971e-45
RHEB	2.30691e-49	0.265511	0.994	0.985	4.89204e-45
NCBP2-AS2	2.7309e-49	0.252171	0.969	0.855	5.79114e-45
DNAJA1	2.78541e-49	-0.4942	0.944	0.929	5.90673e-45
ACTB	4.27881e-49	-0.389318	1	1	9.07364e-45
CAP1	4.9281e-49	-0.276565	0.985	0.977	1.04505e-44
SEPW1	5.68211e-49	-0.358046	0.997	0.983	1.20495e-44
KIF5B	7.86779e-49	0.255271	0.988	0.945	1.66844e-44
CYBA	8.18343e-49	-0.642029	0.513	0.659	1.73538e-44
TNFRSF12A	9.08514e-49	0.258355	1	0.998	1.92659e-44
ASPH	1.57521e-48	0.560858	0.951	0.87	3.34038e-44
PTTG1	1.69829e-48	0.345565	0.928	0.769	3.6014e-44
UBE2T	2.10772e-48	-0.270803	0.176	0.392	4.46963e-44
RPL28	2.68065e-48	-0.308081	1	1	5.68459e-44
GPX8	2.95963e-48	-0.257829	0.309	0.488	6.27619e-44
TGFBI	3.46759e-48	-0.48791	0.194	0.4	7.35336e-44
MT-CO3	3.95153e-48	-0.408744	1	1	8.37961e-44
ARPC1B	7.78406e-48	-0.374989	0.992	0.991	1.65069e-43
C10orf10	8.09961e-48	0.37819	0.443	0.254	1.7176e-43
HILPDA	1.40562e-47	0.709184	0.734	0.525	2.98075e-43
SNRPD2	2.18815e-47	-0.274787	0.998	0.997	4.6402e-43
KPNB1	3.60767e-47	-0.301617	0.96	0.946	7.65042e-43
ATP5J2	3.96838e-47	-0.317209	0.999	1	8.41534e-43
POP7	6.28191e-47	-0.260689	0.942	0.92	1.33214e-42
RPA3	1.32684e-46	-0.313555	0.839	0.882	2.81369e-42
CFL1	2.7507e-46	-0.288993	1	1	5.83313e-42
HNRNPA2B1	2.95135e-46	-0.361291	0.995	0.99	6.25863e-42
S100A16	3.09501e-46	0.338667	0.981	0.917	6.56327e-42
CFL2	4.01185e-46	-0.516446	0.919	0.888	8.50754e-42
FLRT2	8.91677e-46	-0.368687	0.718	0.779	1.89089e-41
KRT19	1.15209e-45	-0.360137	0.064	0.26	2.44312e-41
ACTG1	1.46741e-45	-0.466712	1	0.999	3.11178e-41
PAFAH1B3	1.8487e-45	-0.288265	0.843	0.838	3.92034e-41
SEC61G	2.96351e-45	0.278725	1	0.997	6.28442e-41
LAPTM4A	3.30774e-45	-0.362255	0.957	0.928	7.01439e-41
PTMS	3.37315e-45	-0.478384	0.916	0.899	7.1531e-41
TMPO	3.55985e-45	-0.296615	0.37	0.544	7.54901e-41
STRAP	3.94595e-45	0.283847	0.985	0.945	8.36779e-41
H2AFV	4.21448e-45	-0.496864	0.969	0.96	8.93723e-41
CTSL	7.00666e-45	0.330045	0.97	0.859	1.48583e-40
DCBLD2	1.83286e-44	-0.408325	0.99	0.977	3.88676e-40
UCHL1	2.04647e-44	-0.38009	0.96	0.968	4.33974e-40
EIF3K	2.13941e-44	-0.284263	0.995	0.995	4.53683e-40
NOP56	2.38564e-44	-0.336337	0.946	0.91	5.05898e-40
AK2	2.59543e-44	-0.25534	0.895	0.88	5.50387e-40
CCNI	2.68173e-44	-0.257472	0.998	0.994	5.68687e-40
TMEM126B	4.25062e-44	-0.278335	0.892	0.856	9.01386e-40
RPS18	5.96609e-44	-0.311064	1	1	1.26517e-39
WSB2	7.49521e-44	-0.270079	0.885	0.874	1.58943e-39
MDK	1.15933e-43	-0.597717	0.646	0.718	2.45847e-39
CKAP4	1.22909e-43	-0.28202	0.717	0.753	2.60641e-39
RPL3	1.84052e-43	-0.40911	1	1	3.90301e-39
DDAH2	2.82744e-43	-0.253601	0.702	0.745	5.99588e-39
HMGB2	3.7695e-42	-0.871448	0.876	0.895	7.9936e-38
RBM3	6.85516e-42	-0.411951	0.975	0.942	1.4537e-37
FAM162A	7.91707e-42	0.403593	0.958	0.863	1.67889e-37
EIF3E	8.15609e-42	-0.444676	0.969	0.964	1.72958e-37
COL8A1	8.26065e-42	-0.303875	0.732	0.801	1.75175e-37
JUN	1.24385e-41	0.267973	0.975	0.895	2.63771e-37
SNRNP25	1.91643e-41	-0.274606	0.969	0.94	4.06398e-37
CYP1B1	2.14396e-41	0.684858	0.956	0.838	4.54648e-37
LSM10	2.22627e-41	0.253962	0.974	0.89	4.72103e-37
KRTAP3-2	7.05582e-41	0.636791	0.206	0.079	1.49626e-36
LAGE3	9.62687e-41	-0.250618	0.975	0.956	2.04147e-36
PLOD2	2.2001e-40	0.327975	0.864	0.687	4.66554e-36
ATP2B1	3.68634e-40	-0.308157	0.755	0.776	7.81726e-36
FABP5	4.16214e-40	-0.527228	0.881	0.89	8.82624e-36
SLC4A2	5.05443e-40	-0.259793	0.834	0.841	1.07184e-35
FGF2	7.61738e-40	-0.366896	0.986	0.979	1.61534e-35
SLC7A11	1.17391e-39	0.288023	0.889	0.706	2.4894e-35
SELM	2.33714e-39	0.327288	0.996	0.968	4.95613e-35
ARSI	1.15446e-38	-0.303239	0.306	0.463	2.44814e-34
CTTN	1.25947e-38	-0.311647	0.964	0.946	2.67083e-34
RRBP1	1.43595e-38	-0.263523	0.929	0.882	3.04507e-34
ODC1	1.11704e-37	0.277984	0.995	0.984	2.3688e-33
LOXL1	1.14896e-37	-0.324542	0.554	0.635	2.43649e-33
SRRM1	1.19349e-37	-0.275339	0.98	0.967	2.53092e-33
KPNA2	1.83358e-37	-0.304223	0.526	0.647	3.88828e-33
LMO4	4.87679e-37	-0.460846	0.894	0.895	1.03417e-32
HIST1H2AC	6.82491e-37	0.305437	0.9	0.747	1.44729e-32
ATP13A3	7.9512e-37	-0.280181	0.889	0.846	1.68613e-32
PRC1	8.94603e-37	-0.382067	0.146	0.322	1.89709e-32
CLSPN	1.52746e-36	-0.293959	0.112	0.287	3.23913e-32
TMEM14A	1.95312e-36	-0.25511	0.78	0.783	4.1418e-32
MPC2	4.65946e-36	-0.260565	0.976	0.968	9.88086e-32
NUCKS1	2.75483e-35	-0.346546	0.988	0.979	5.84189e-31
RPL10A	3.16271e-35	-0.404967	1	1	6.70685e-31
QPRT	3.46655e-35	-0.29564	0.406	0.555	7.35116e-31
UQCR10	7.53924e-35	-0.259195	1	1	1.59877e-30
RAB2A	7.54699e-35	-0.250538	0.987	0.976	1.60041e-30
TAGLN	2.35677e-34	-0.720091	0.35	0.508	4.99777e-30
LDHB	9.12711e-34	-0.30756	0.997	0.991	1.9355e-29
TXN	9.72601e-34	0.279574	1	1	2.0625e-29
HES4	1.04586e-33	0.370066	0.962	0.849	2.21786e-29
DTYMK	4.19424e-33	-0.406446	0.889	0.905	8.8943e-29
RPS27L	4.98059e-33	-0.365592	1	1	1.05618e-28
SNHG7	5.66043e-33	0.297227	0.975	0.897	1.20035e-28
RPL22L1	8.9429e-33	-0.40765	0.975	0.969	1.89643e-28
AK5	1.87681e-32	-0.257816	0.31	0.455	3.97997e-28
HIGD1A	1.96497e-32	-0.257344	0.959	0.933	4.16692e-28
NME4	2.02748e-32	-0.331168	0.97	0.954	4.29948e-28
AURKA	2.04203e-32	-0.387129	0.27	0.424	4.33034e-28
SSR3	2.52261e-32	-0.267148	0.999	0.999	5.34945e-28
TGM2	3.70349e-32	-0.413256	0.311	0.448	7.85361e-28
ANXA2	3.97509e-32	-0.416437	1	1	8.42958e-28
SNRPF	4.776e-32	-0.259258	0.986	0.98	1.0128e-27
CBX1	6.62579e-32	-0.324697	0.889	0.871	1.40507e-27
C12orf75	1.14302e-31	-1.2155	0.855	0.844	2.42389e-27
AP2S1	1.39475e-31	-0.297645	0.998	0.994	2.9577e-27
LAMA4	1.46594e-31	-0.278701	0.17	0.331	3.10868e-27
RPL29	1.85576e-31	-0.291305	1	1	3.93533e-27
TSPAN13	1.86971e-31	-0.299351	0.673	0.703	3.9649e-27
ANKRD1	1.91534e-31	0.349571	0.595	0.416	4.06168e-27
ATP5G3	4.2766e-31	-0.291431	0.998	0.999	9.06896e-27
SMURF2	4.65062e-30	-0.364309	0.69	0.694	9.86211e-26
ZDHHC12	8.38895e-30	-0.265424	0.803	0.803	1.77896e-25
UAP1	1.21468e-29	-0.302841	0.934	0.901	2.57584e-25
KRT7	1.54955e-29	-0.70449	0.25	0.401	3.28597e-25
AP1S2	2.26907e-29	-0.254684	0.934	0.887	4.81178e-25
GLRX2	3.36288e-29	-0.322954	0.901	0.849	7.13132e-25
NUSAP1	4.57068e-29	-0.302485	0.103	0.25	9.69258e-25
DUT	5.75467e-29	-0.325252	0.91	0.891	1.22034e-24
NUPR1	6.02648e-29	0.273012	0.997	0.97	1.27797e-24
LSM5	6.39136e-29	-0.266763	0.982	0.974	1.35535e-24
SNRPE	1.00311e-28	-0.252346	0.999	0.997	2.1272e-24
GABARAPL2	1.23122e-28	-0.262635	0.978	0.97	2.61093e-24
MAP1B	1.90087e-28	-0.349175	0.924	0.914	4.03098e-24
LAYN	2.94304e-28	-0.36089	0.411	0.515	6.24102e-24
IDI1	4.15611e-28	-0.515298	0.808	0.792	8.81344e-24
TPX2	6.13297e-28	-0.296792	0.204	0.351	1.30056e-23
HSPE1	6.97963e-28	-0.279518	0.997	0.998	1.4801e-23
HNRNPAB	2.65621e-27	-0.264102	0.971	0.948	5.63277e-23
ESD	3.77784e-27	-0.265379	0.887	0.875	8.01128e-23
MT-CO2	1.5479e-26	-0.271705	1	1	3.28247e-22
MT-ND2	2.41632e-26	-0.270386	1	1	5.12405e-22
MT1E	3.74174e-26	-0.737209	0.959	0.961	7.93473e-22
RPL39L	9.51723e-26	-0.277867	0.585	0.665	2.01822e-21
STMN1	1.05782e-25	-0.596971	0.516	0.639	2.24321e-21
MKI67	1.80398e-25	-0.43937	0.095	0.223	3.82552e-21
CDC20	2.20968e-25	-0.288738	0.117	0.25	4.68586e-21
SFRP1	2.67491e-25	-0.419267	0.624	0.664	5.67241e-21
EIF4EBP1	6.98831e-25	-0.347264	0.966	0.926	1.48194e-20
MT-CO1	8.15895e-25	-0.291887	1	1	1.73019e-20
TLN1	9.44398e-25	-0.270415	0.943	0.913	2.00269e-20
UACA	1.06395e-24	-0.250582	0.555	0.623	2.25621e-20
CKAP2	1.55044e-24	-0.33438	0.365	0.473	3.28787e-20
GAPDH	2.3284e-23	0.294784	1	1	4.9376e-19
CENPF	3.01373e-23	-0.54826	0.231	0.356	6.39091e-19
NCL	3.41419e-23	-0.379231	0.998	0.995	7.24014e-19
SRSF7	6.19337e-23	-0.30674	0.942	0.921	1.31337e-18
NASP	8.80902e-23	-0.258458	0.543	0.601	1.86804e-18
CXCL8	1.28226e-22	-0.265269	0.349	0.209	2.71917e-18
NDUFB4	1.62333e-22	-0.325817	0.995	0.981	3.44243e-18
SMC4	1.82328e-22	-0.279548	0.404	0.498	3.86646e-18
PDIA4	2.88233e-22	-0.294749	0.57	0.611	6.11227e-18
KIF1A	4.19155e-22	0.286705	0.946	0.829	8.88861e-18
CKB	4.37314e-22	-0.279809	0.637	0.699	9.27367e-18
S100A2	7.43602e-22	0.312016	0.889	0.744	1.57688e-17
MT1M	1.4969e-21	-0.265341	0.254	0.38	3.17432e-17
CDK2AP2	1.75555e-21	-0.407324	0.827	0.786	3.72283e-17
COTL1	1.79655e-21	-0.251573	1	0.995	3.80976e-17
FAM107A	5.95701e-20	-0.268647	0.629	0.638	1.26324e-15
CCNB1	7.64476e-20	-0.298683	0.273	0.385	1.62115e-15
CDKN3	1.43929e-19	-0.467338	0.616	0.656	3.05216e-15
DSEL	1.7376e-19	-0.3374	0.852	0.801	3.68475e-15
KRT18	3.21626e-19	-0.256717	0.965	0.959	6.8204e-15
EZR	3.82433e-19	-0.293222	0.99	0.978	8.10987e-15
PDPN	1.25295e-18	-0.309074	0.75	0.745	2.65701e-14
DKK1	1.67743e-18	-0.334277	0.776	0.801	3.55716e-14
ARC	1.83636e-18	-0.384356	0.304	0.18	3.89418e-14
KLF6	5.93618e-18	-0.277711	0.668	0.687	1.25883e-13
AXL	1.06396e-17	-0.316622	0.959	0.94	2.25623e-13
RBP1	2.05602e-17	-0.319903	0.983	0.937	4.36001e-13
CENPW	2.6434e-17	-0.260799	0.432	0.522	5.60559e-13
RP11-356J5.12	4.41944e-17	-0.251246	0.642	0.657	9.37186e-13
GAS6	5.5599e-17	-0.349657	0.707	0.678	1.17903e-12
H2AFX	7.708e-17	-0.280391	0.762	0.75	1.63456e-12
MANF	8.18463e-17	-0.283468	0.944	0.891	1.73563e-12
TOP2A	3.5989e-16	-0.251338	0.101	0.197	7.63182e-12
CHCHD10	1.02129e-15	-0.263567	0.991	0.978	2.16575e-11
UBE2S	1.07742e-15	-0.37924	0.966	0.931	2.28477e-11
MGST1	1.48825e-15	-0.264707	0.994	0.989	3.15598e-11
CYR61	1.86739e-15	0.429441	0.946	0.93	3.95999e-11
HSPA6	2.34455e-15	-0.853949	0.354	0.229	4.97186e-11
PHF19	3.65451e-15	-0.339215	0.496	0.547	7.74975e-11
TPM4	3.88077e-15	-0.325411	0.951	0.926	8.22955e-11
SLC3A2	1.03166e-14	-0.493235	0.981	0.879	2.18774e-10
IER2	1.04031e-14	-0.317215	0.818	0.76	2.20607e-10
GADD45B	2.03631e-14	-0.89617	0.95	0.84	4.3182e-10
MGST3	2.58108e-14	-0.292902	0.972	0.953	5.47343e-10
TM4SF1	2.91893e-13	0.254793	0.847	0.735	6.18988e-09
CKS1B	1.0166e-12	-0.257411	0.867	0.852	2.1558e-08
HSPA5	1.1095e-12	-0.940286	0.971	0.921	2.3528e-08
DNAJB1	5.25676e-12	-0.613084	0.849	0.775	1.11475e-07
ASAH1	2.19212e-11	-0.398923	0.907	0.81	4.64862e-07
RBP7	2.95989e-11	-0.279096	0.473	0.519	6.27675e-07
HSP90B1	4.35398e-10	-0.607476	0.986	0.954	9.23305e-06
TMSB10	4.56175e-10	-0.50231	1	1	9.67365e-06
HSP90AA1	5.17e-10	-0.520798	1	0.999	1.09635e-05
ARHGAP29	5.44168e-10	-0.292079	0.876	0.84	1.15396e-05
KIAA0101	8.07065e-10	-0.334625	0.418	0.475	1.71146e-05
SNHG8	1.29254e-08	-0.30865	1	0.998	0.000274096
PTX3	1.94041e-07	-0.266738	0.313	0.355	0.00411484
TTR	6.80895e-07	-0.376529	0.581	0.45	0.0144391
B4GALT1	7.79949e-07	-0.302875	0.828	0.769	0.0165396
GTSE1	8.50276e-07	-0.265079	0.212	0.255	0.018031

## Sheet: DEGs_p4
	p_val	avg_log2FC	pct.1	pct.2	p_val_adj
HSPB1	7.5429e-298	1.73735	1	0.999	1.59955e-293
DNAJA1	8.12825e-282	1.3448	0.971	0.926	1.72368e-277
HSPB8	9.19246e-280	1.19397	0.946	0.82	1.94935e-275
NHP2	4.65013e-266	-0.850372	0.957	0.994	9.86107e-262
HSP90AB1	1.39564e-258	1.41175	0.999	0.997	2.95959e-254
YPEL5	3.64774e-257	0.792842	0.936	0.768	7.73541e-253
AP2S1	2.67885e-255	-0.8776	0.966	0.998	5.68078e-251
PPP1R14B	4.70163e-252	-1.03704	0.983	0.997	9.97027e-248
UBC	7.56343e-251	1.7332	0.997	0.975	1.6039e-246
HSP90AA1	5.98097e-247	1.75902	1	0.999	1.26833e-242
HMGN1	1.40364e-246	-0.945264	0.94	0.994	2.97656e-242
UBB	5.28278e-244	1.48836	1	0.999	1.12027e-239
SRM	6.88995e-241	-0.844027	0.967	0.991	1.46108e-236
TMBIM6	3.24687e-235	0.785613	0.991	0.986	6.88532e-231
HSPA1A	5.12077e-233	2.97057	0.849	0.612	1.08591e-228
SDCBP	2.74339e-232	1.57037	0.974	0.914	5.81764e-228
STUB1	3.30523e-232	-0.796528	0.968	0.987	7.00907e-228
PRKDC	2.82246e-230	-0.66884	0.55	0.902	5.9853e-226
EIF2AK4	1.04728e-229	-0.652421	0.639	0.933	2.22086e-225
OSER1	2.41588e-229	0.810118	0.898	0.68	5.12311e-225
RPS2	1.29017e-226	-0.622748	1	1	2.73593e-222
CHMP1B	1.42477e-225	1.22454	0.932	0.809	3.02136e-221
FLNA	1.74732e-222	-0.747837	0.796	0.959	3.70537e-218
ITGA3	3.08521e-219	-0.95623	0.683	0.927	6.54249e-215
RPL12	4.89625e-219	-0.805235	1	1	1.0383e-214
AHSA1	7.8774e-207	0.846627	0.954	0.853	1.67048e-202
ZFAND2A	2.05437e-206	0.963402	0.927	0.767	4.3565e-202
DDIT3	8.76487e-206	2.11545	0.938	0.816	1.85868e-201
SLC3A2	2.96554e-205	1.5028	0.968	0.881	6.28871e-201
ATP6V0E1	2.32794e-203	0.882582	0.998	0.998	4.93664e-199
TLN1	3.21487e-203	-0.660364	0.725	0.941	6.81746e-199
ATP6V1G1	4.6608e-203	0.735884	0.997	0.994	9.8837e-199
DNAJB1	1.63081e-200	1.69885	0.902	0.768	3.45831e-196
CLU	1.51378e-199	1.22727	0.981	0.91	3.21012e-195
MAP2K2	3.37518e-199	-0.665956	0.845	0.946	7.15742e-195
MAP1LC3B	1.27944e-194	0.900804	0.997	0.991	2.71319e-190
CD63	1.7999e-193	0.695833	1	1	3.81687e-189
RP11-670E13.6	5.9494e-193	0.861127	0.781	0.48	1.26163e-188
HSPA1B	4.12586e-190	2.35394	0.763	0.489	8.7493e-186
PRELID1	7.14455e-190	-0.561734	0.998	0.999	1.51507e-185
GADD45A	1.9264e-189	1.87264	0.975	0.921	4.08513e-185
DAD1	3.21488e-188	0.687927	0.996	0.993	6.81748e-184
DCBLD2	4.46369e-185	-0.843981	0.911	0.988	9.46571e-181
SKP1	1.3887e-184	0.708677	0.999	0.996	2.94487e-180
BLVRB	1.78714e-184	0.784783	0.969	0.904	3.78982e-180
ARPC2	4.19252e-184	-0.59623	0.996	0.999	8.89065e-180
MRPL44	1.55776e-183	0.873592	0.912	0.754	3.30339e-179
MYH9	6.4588e-181	-0.570585	0.693	0.93	1.36965e-176
MZT2B	1.98314e-180	-0.580749	1	0.999	4.20544e-176
TPM4	1.30389e-178	-0.882031	0.73	0.954	2.76502e-174
CRYAB	2.94533e-178	1.68587	0.999	0.999	6.24586e-174
RPL29	3.68269e-178	-0.644406	1	1	7.80951e-174
MAP1B	5.13735e-178	-0.686433	0.679	0.946	1.08943e-173
MGLL	7.93043e-178	-0.657239	0.639	0.911	1.68173e-173
SRSF9	3.11632e-177	-0.565632	0.969	0.982	6.60846e-173
MACF1	6.51702e-176	-0.571247	0.679	0.908	1.382e-171
ANXA5	1.82596e-175	0.765074	0.991	0.983	3.87214e-171
COX6A1	3.4026e-175	0.490811	1	0.999	7.21554e-171
UBE2D3	9.28026e-175	0.854113	0.996	0.988	1.96797e-170
BRI3	2.37494e-174	-0.834201	0.996	0.998	5.0363e-170
ZDHHC12	1.10035e-173	-0.601486	0.488	0.844	2.33341e-169
AC004988.1	3.41386e-173	0.704637	0.484	0.159	7.23943e-169
HNRNPH3	3.85795e-173	0.790877	0.944	0.882	8.18118e-169
HMGA1	7.55803e-172	-0.819676	0.982	0.998	1.60276e-167
CRIM1	3.80317e-171	-0.567658	0.667	0.916	8.06499e-167
MRPL20	2.15323e-169	-0.514628	0.989	0.995	4.56614e-165
ATP6V1E1	2.69429e-169	0.781204	0.979	0.942	5.71351e-165
NPC2	2.956e-169	0.647442	1	0.997	6.26849e-165
CCT4	2.09841e-168	0.593806	0.98	0.942	4.4499e-164
ITGB1BP1	2.41358e-168	-0.620451	0.917	0.983	5.11824e-164
ITGB1	2.51739e-168	-0.695012	0.868	0.971	5.33837e-164
GADD45B	4.11656e-168	3.68572	0.935	0.842	8.72957e-164
NFIC	8.89239e-166	-0.480553	0.711	0.914	1.88572e-161
CCND1	1.25069e-165	-1.0127	0.868	0.979	2.65222e-161
SELK	1.74967e-164	0.618952	0.966	0.932	3.71036e-160
EIF4G2	2.47534e-164	-0.571633	0.971	0.983	5.24921e-160
MYO1C	2.58608e-164	-0.535821	0.507	0.844	5.48403e-160
ARF4	2.28751e-163	0.67289	0.989	0.961	4.85089e-159
GTF3A	5.43481e-163	-0.552036	0.939	0.987	1.15251e-158
MGAT4B	4.05461e-161	-0.496637	0.612	0.87	8.59821e-157
TXNL4A	6.31986e-161	-0.532738	0.942	0.972	1.34019e-156
NAP1L1	1.72261e-160	-0.629957	0.986	0.999	3.65298e-156
KPNB1	2.43074e-158	-0.542755	0.865	0.958	5.15463e-154
SPCS2	4.92042e-158	0.690426	0.967	0.89	1.04342e-153
GABARAPL1	1.77341e-156	0.670645	0.847	0.586	3.7607e-152
IFRD1	6.11647e-156	0.766049	0.893	0.698	1.29706e-151
MPG	4.85631e-155	-0.473596	0.844	0.955	1.02983e-150
ACTN4	6.04971e-155	-0.549092	0.899	0.973	1.2829e-150
FLRT2	1.33988e-153	-0.557128	0.452	0.813	2.84136e-149
FAM120A	1.67564e-153	-0.429958	0.59	0.843	3.55336e-149
AKIRIN2	2.55738e-153	0.565231	0.857	0.664	5.42317e-149
TMEM59	2.59281e-153	0.541476	0.981	0.926	5.49831e-149
RPS26	2.93443e-152	-0.507195	1	1	6.22275e-148
FAM210A	1.21461e-151	1.43386	0.871	0.734	2.5757e-147
SLC16A3	1.92532e-151	-0.662784	0.723	0.953	4.08284e-147
PPP1R15A	5.83406e-151	1.41329	0.921	0.817	1.23717e-146
HSD17B14	4.01701e-150	0.529451	0.86	0.671	8.51847e-146
HSPA8	4.02167e-149	1.22491	0.996	0.996	8.52835e-145
LARS	1.78852e-148	-0.478066	0.779	0.921	3.79273e-144
COX4I1	2.6016e-147	0.428943	1	1	5.51695e-143
PTPN11	5.90144e-147	-0.428663	0.607	0.854	1.25146e-142
PLCB4	6.40892e-147	-0.521162	0.387	0.77	1.35908e-142
TTC3	1.03593e-146	-0.515117	0.747	0.919	2.19678e-142
DNAJB9	1.67835e-146	0.57845	0.829	0.583	3.55912e-142
DEK	7.27396e-146	-0.84793	0.939	0.989	1.54252e-141
HSPH1	2.25077e-145	1.20179	0.905	0.835	4.77299e-141
TAF7	3.50725e-145	0.625952	0.941	0.888	7.43748e-141
LPP	9.79601e-145	-0.383928	0.446	0.801	2.07734e-140
RALBP1	1.62418e-144	-0.464539	0.779	0.936	3.44424e-140
SOD1	3.0373e-144	0.60105	1	0.999	6.44089e-140
RPS8	4.40908e-144	-0.451453	1	1	9.34989e-140
PSMB1	7.1521e-144	0.544101	0.995	0.98	1.51668e-139
LYPLA1	7.48675e-144	-0.415653	0.585	0.858	1.58764e-139
SAP18	1.66912e-143	0.488973	0.995	0.993	3.53953e-139
SPTBN1	4.26447e-143	-0.414957	0.51	0.846	9.04324e-139
SHC1	4.55159e-143	-0.48563	0.723	0.909	9.65211e-139
EMC3	5.31477e-143	0.495443	0.93	0.803	1.12705e-138
RNF181	9.22991e-143	0.52504	0.99	0.964	1.95729e-138
LMO4	2.81242e-142	-0.779566	0.676	0.923	5.96401e-138
RPLP0	5.59614e-142	-0.450791	1	1	1.18672e-137
TMEM251	1.13055e-141	0.831944	0.916	0.841	2.39744e-137
JAK1	1.27742e-141	-0.533162	0.77	0.929	2.7089e-137
OGFRL1	1.36027e-141	-0.477194	0.403	0.788	2.88459e-137
EIF1B	1.4339e-141	0.658913	0.939	0.85	3.04073e-137
NEU1	1.4416e-141	0.588073	0.927	0.803	3.05706e-137
PLEKHB2	3.00325e-141	0.648595	0.963	0.914	6.3687e-137
ARPC1B	3.24257e-141	-0.607431	0.958	0.995	6.87619e-137
METRN	5.72313e-141	-0.660853	0.867	0.938	1.21365e-136
EIF3I	5.8789e-141	0.576081	0.991	0.976	1.24668e-136
DUS1L	5.43227e-140	-0.388922	0.504	0.807	1.15197e-135
RPL13	2.28737e-139	-0.569847	1	1	4.85059e-135
CHMP5	5.5187e-139	0.608318	0.966	0.882	1.1703e-134
PRKAR2A	6.00518e-139	-0.399628	0.606	0.856	1.27346e-134
MAFF	1.4097e-138	1.14277	0.82	0.657	2.98941e-134
KMT2E-AS1	4.48225e-138	0.452924	0.612	0.308	9.50506e-134
KTN1	9.89383e-138	-0.485212	0.964	0.986	2.09809e-133
TRAPPC2P1	1.08122e-137	0.551089	0.803	0.575	2.29284e-133
MGST3	2.68144e-137	0.775194	0.99	0.951	5.68627e-133
PABPC1	2.9659e-137	-0.571106	0.988	0.998	6.2895e-133
RPL3	2.48498e-136	-0.624793	1	1	5.26965e-132
RPL10A	4.08913e-136	-0.655579	0.999	1	8.67141e-132
HSPE1	4.38503e-136	0.842341	0.999	0.998	9.2989e-132
GRPEL1	6.35835e-136	0.556627	0.957	0.895	1.34835e-131
SNRPB2	1.10807e-135	0.546262	0.969	0.922	2.34977e-131
GTF2I	2.12221e-135	-0.447144	0.659	0.891	4.50035e-131
UQCRB	4.0052e-135	0.676305	1	0.999	8.49343e-131
UBE2B	8.48677e-135	0.673673	0.954	0.915	1.7997e-130
RPS29	1.35961e-134	-0.376245	1	1	2.88318e-130
ZNF622	1.36458e-134	0.556009	0.875	0.724	2.89373e-130
PLEC	2.40546e-134	-0.462699	0.439	0.768	5.10101e-130
EIF4EBP1	1.78931e-133	-0.662249	0.796	0.948	3.79441e-129
EVA1B	2.49246e-133	-0.397558	0.439	0.769	5.28552e-129
PDCD5	2.75277e-133	-0.485613	0.992	0.994	5.83752e-129
LAPTM4A	3.42454e-133	0.514052	0.985	0.925	7.26207e-129
CACYBP	4.3899e-133	0.752191	0.956	0.917	9.30922e-129
CHMP2B	8.83257e-133	0.535678	0.927	0.839	1.87303e-128
NDUFA6	2.4666e-132	0.597376	0.987	0.975	5.23068e-128
PARP1	7.12236e-132	-0.466567	0.474	0.821	1.51037e-127
SUPT4H1	2.03537e-131	0.445611	0.976	0.95	4.31621e-127
FRG1	2.80789e-131	0.524222	0.863	0.683	5.95441e-127
LSM2	9.52813e-131	-0.493104	0.83	0.932	2.02053e-126
CHD4	1.12218e-130	-0.452248	0.731	0.907	2.37969e-126
ELL2	5.15936e-130	-0.521908	0.572	0.871	1.09409e-125
WDR83OS	6.33765e-130	0.531488	0.986	0.986	1.34396e-125
TCF25	1.24512e-129	-0.424878	0.85	0.95	2.64039e-125
CLK1	1.31689e-128	0.576817	0.702	0.448	2.7926e-124
SLC30A9	2.14072e-128	-0.344791	0.466	0.785	4.5396e-124
GCSH	5.81183e-128	-0.460637	0.86	0.932	1.23246e-123
CCT8	4.83469e-127	0.459038	0.963	0.895	1.02524e-122
RPS17	1.7548e-126	-0.392065	1	1	3.72123e-122
FADS3	5.86993e-126	-0.561305	0.632	0.805	1.24478e-121
C5orf24	6.80678e-126	-0.37023	0.615	0.856	1.44345e-121
PARD6G-AS1	2.58528e-125	0.395508	0.433	0.159	5.48235e-121
ARC	3.99883e-125	1.7113	0.433	0.164	8.47992e-121
FGF2	4.63074e-125	-0.636998	0.939	0.985	9.81995e-121
SSNA1	5.5727e-125	-0.479078	0.955	0.98	1.18175e-120
SAR1A	1.8902e-124	0.524689	0.972	0.913	4.00835e-120
SERTAD1	2.09561e-124	0.927468	0.887	0.768	4.44396e-120
UBE2M	2.28513e-124	-0.524775	0.913	0.937	4.84584e-120
LRP1	2.5734e-124	-0.36292	0.376	0.735	5.45716e-120
ATP6V0D1	2.01209e-123	0.522269	0.94	0.848	4.26683e-119
DNMT1	3.45685e-123	-0.423704	0.341	0.727	7.3306e-119
MTDH	9.5703e-123	-0.489245	0.971	0.996	2.02948e-118
PSMG4	1.09356e-122	-0.404031	0.685	0.871	2.319e-118
ZFP36L1	1.60547e-122	-0.613337	0.663	0.895	3.40457e-118
MZT2A	2.96714e-122	-0.462584	0.983	0.992	6.29212e-118
CKAP4	1.01972e-121	-0.387981	0.454	0.787	2.16241e-117
PTPN12	2.23391e-121	-0.35629	0.433	0.772	4.73723e-117
DESI1	2.45361e-121	-0.435172	0.717	0.862	5.20312e-117
CD81	3.62278e-121	-0.45102	0.729	0.886	7.68246e-117
HDGF	4.27824e-121	-0.413839	0.825	0.922	9.07244e-117
FKBP1A	9.71547e-121	-0.472466	0.982	0.997	2.06026e-116
ARHGAP29	2.05246e-120	-0.587652	0.599	0.876	4.35244e-116
SNX3	2.20407e-120	0.62173	0.983	0.983	4.67395e-116
PCM1	2.29027e-120	-0.414848	0.733	0.89	4.85675e-116
DYNC1H1	3.20908e-120	-0.331458	0.58	0.844	6.80518e-116
NRDC	3.78213e-120	-0.3969	0.636	0.855	8.02038e-116
CXXC5	4.2378e-120	-0.441539	0.517	0.824	8.98668e-116
MARCKS	1.03527e-119	-0.464846	0.708	0.899	2.19539e-115
PHACTR2	2.15902e-119	-0.574339	0.851	0.956	4.57843e-115
TPM1	4.22988e-119	-0.983848	0.976	0.993	8.96988e-115
BET1	6.019e-119	0.462504	0.902	0.789	1.27639e-114
COX6B1	9.24788e-119	0.368224	1	1	1.96111e-114
GLRX2	1.91633e-118	0.711614	0.925	0.846	4.06377e-114
MAGOH	2.44759e-118	0.459339	0.89	0.757	5.19037e-114
MYCBP2	6.53617e-118	-0.299738	0.434	0.764	1.38606e-113
URI1	7.91196e-118	-0.372583	0.678	0.865	1.67781e-113
RPL27A	1.13059e-117	-0.419878	1	1	2.39753e-113
REEP5	1.56863e-117	0.453439	0.985	0.944	3.32644e-113
GOLT1B	2.42646e-117	0.490593	0.893	0.733	5.14556e-113
CALD1	4.55574e-117	-0.674414	0.796	0.963	9.66091e-113
GNAI2	5.1947e-117	-0.411656	0.724	0.905	1.10159e-112
NFE2L2	6.64696e-117	0.593211	0.938	0.886	1.40955e-112
ALCAM	9.86112e-117	-0.503892	0.565	0.837	2.09115e-112
SRRM2	1.41642e-116	-0.446127	0.939	0.971	3.00367e-112
MRFAP1	6.28601e-116	0.460903	0.993	0.991	1.33301e-111
FAM103A1	7.34881e-116	0.49363	0.893	0.821	1.55839e-111
NDUFA4	1.01974e-115	0.406528	1	1	2.16247e-111
ASAH1	1.03072e-115	1.08598	0.918	0.809	2.18574e-111
PRDX1	1.11619e-115	0.579212	0.999	0.995	2.36699e-111
RBM3	4.95626e-115	-0.527027	0.806	0.964	1.05102e-110
HDLBP	5.69306e-115	-0.423676	0.911	0.968	1.20727e-110
RP11-140K17.3	6.78042e-115	0.306048	0.718	0.473	1.43786e-110
TERF2IP	1.66085e-114	0.553439	0.943	0.866	3.52201e-110
AXL	2.12577e-114	-0.590643	0.821	0.957	4.5079e-110
RRBP1	3.46275e-114	-0.421065	0.741	0.906	7.34311e-110
TM9SF3	4.26438e-114	-0.355879	0.723	0.889	9.04303e-110
ARPC1A	5.93937e-114	-0.450893	0.936	0.988	1.2595e-109
SMARCA4	1.36696e-113	-0.331872	0.612	0.841	2.89877e-109
GUK1	1.39628e-113	-0.477687	1	1	2.96095e-109
SSBP4	2.07386e-113	-0.364167	0.387	0.717	4.39782e-109
PSMB3	2.89542e-113	0.427169	0.997	0.979	6.14004e-109
BAG3	3.43928e-113	0.830485	0.828	0.698	7.29333e-109
ANAPC5	3.53944e-113	-0.332147	0.641	0.856	7.50574e-109
RPL4	3.59305e-113	-0.51575	0.999	1	7.61943e-109
SIVA1	6.41705e-113	-0.537627	0.93	0.979	1.3608e-108
RPL23A	1.53951e-112	-0.324013	1	1	3.26468e-108
HNRNPD	6.87592e-112	-0.469162	0.886	0.949	1.45811e-107
CCT2	9.08421e-112	0.482828	0.975	0.926	1.9264e-107
NOSIP	1.5804e-111	0.453463	0.942	0.86	3.3514e-107
CTSZ	1.93464e-111	-0.349839	0.702	0.881	4.1026e-107
HIST3H2A	4.03252e-111	0.614989	0.871	0.699	8.55135e-107
PDCD2	4.06396e-111	-0.383916	0.818	0.916	8.61803e-107
PAX6	5.42735e-111	-0.439894	0.455	0.769	1.15092e-106
APPL1	7.51945e-111	-0.314449	0.511	0.805	1.59458e-106
COX7C	1.06633e-110	0.494915	1	1	2.26125e-106
POLR2K	1.85993e-110	0.454109	0.976	0.959	3.94417e-106
LOXL1	2.29236e-110	-0.374112	0.293	0.669	4.86117e-106
VAPA	3.48441e-110	0.509157	0.971	0.945	7.38903e-106
LARP1	4.45183e-110	-0.360427	0.665	0.866	9.44055e-106
NFIB	5.63783e-110	-0.382057	0.433	0.76	1.19556e-105
STRA13	7.14544e-110	-0.443908	0.932	0.967	1.51526e-105
EXT1	8.08089e-110	-0.317988	0.349	0.7	1.71363e-105
H2AFV	1.26749e-109	-0.651492	0.887	0.97	2.68783e-105
MYO1E	2.56214e-109	-0.318958	0.419	0.736	5.43328e-105
LRRFIP1	2.67618e-109	-0.378638	0.675	0.888	5.67511e-105
MAD2L1BP	3.25913e-109	0.394277	0.753	0.562	6.91131e-105
TRAPPC1	3.5415e-109	-0.433089	0.969	0.988	7.51011e-105
CDC42BPB	4.61643e-109	-0.290812	0.405	0.724	9.7896e-105
EIF2AK1	5.78299e-109	-0.33162	0.571	0.825	1.22634e-104
VCL	2.11298e-108	-0.328279	0.494	0.789	4.48079e-104
NFKBIB	2.41218e-108	0.432869	0.817	0.635	5.11527e-104
CCDC80	4.94209e-108	-0.930497	0.781	0.911	1.04802e-103
EFR3A	6.8512e-108	-0.279869	0.388	0.724	1.45287e-103
FABP5	8.55138e-108	-0.652021	0.7	0.914	1.81341e-103
UBASH3B	2.34751e-107	-0.277278	0.347	0.701	4.97812e-103
GOLGA7	2.99556e-107	0.470695	0.875	0.793	6.35238e-103
ILF2	4.28059e-107	0.444756	0.952	0.886	9.07742e-103
SMURF2	4.37917e-107	-0.450679	0.399	0.732	9.28648e-103
ARL6IP1	6.54433e-107	0.462483	0.966	0.951	1.38779e-102
NPM3	6.97921e-107	-0.364361	0.504	0.791	1.48001e-102
KIAA0100	8.55742e-107	-0.260405	0.325	0.672	1.81469e-102
SNF8	1.21371e-106	-0.358494	0.936	0.962	2.5738e-102
HDAC7	1.34144e-106	-0.276366	0.379	0.721	2.84465e-102
MRPL47	2.45398e-106	0.557889	0.944	0.874	5.20391e-102
PEA15	2.9018e-106	0.45081	0.976	0.947	6.15355e-102
CLTA	3.20879e-106	0.41638	0.999	0.997	6.80456e-102
MYL12B	5.35769e-106	0.577282	0.999	0.999	1.13615e-101
RPS24	5.84152e-106	-0.415453	1	1	1.23875e-101
GEM	1.63819e-105	0.768506	0.737	0.549	3.47395e-101
DNAJA4	1.76875e-105	0.427877	0.476	0.219	3.75082e-101
MRPL11	2.49808e-105	-0.3582	0.898	0.951	5.29743e-101
NME3	2.50049e-105	-0.388255	0.479	0.777	5.30254e-101
USP34	3.25833e-105	-0.311619	0.552	0.808	6.90962e-101
LITAF	3.92172e-105	0.556519	0.916	0.815	8.3164e-101
UGCG	4.09786e-105	-0.44126	0.56	0.83	8.68992e-101
STIP1	8.93209e-105	0.443634	0.93	0.844	1.89414e-100
HIST1H4C	1.50582e-104	-1.19654	0.699	0.913	3.19325e-100
CYSTM1	1.99576e-104	0.435646	0.999	0.992	4.23221e-100
DNAJA2	2.2934e-104	0.422871	0.923	0.841	4.86338e-100
AHNAK	7.5093e-104	-0.435696	0.582	0.822	1.59242e-99
NDUFB3	8.45676e-104	0.436483	0.989	0.984	1.79334e-99
NPDC1	9.34843e-104	-0.401427	0.672	0.884	1.98243e-99
CISD3	2.2671e-103	-0.411527	0.9	0.944	4.80762e-99
MLF2	3.13473e-103	-0.391162	0.967	0.979	6.64752e-99
LLPH	3.3442e-103	0.431353	0.911	0.818	7.09171e-99
NDUFB6	1.98216e-102	0.618613	0.959	0.898	4.20336e-98
PDCD6	2.7925e-102	-0.390584	0.937	0.965	5.92177e-98
MDH1	3.16702e-102	0.523117	0.946	0.855	6.71597e-98
MAP4	3.55346e-102	-0.329589	0.63	0.859	7.53546e-98
WWC1	4.21268e-102	-0.344263	0.4	0.711	8.93341e-98
WBP2	4.85065e-102	0.396074	0.96	0.897	1.02863e-97
BCL7C	8.47209e-102	-0.445298	0.765	0.911	1.79659e-97
COX5B	1.62018e-101	0.411325	1	0.999	3.43576e-97
RAD50	1.73409e-101	-0.364033	0.636	0.846	3.67732e-97
RNMT	3.72995e-101	0.709812	0.933	0.889	7.90973e-97
PTP4A1	3.90518e-101	0.670993	0.959	0.911	8.28133e-97
PFN1	4.57226e-101	-0.446303	1	1	9.69593e-97
POLD2	6.11197e-101	-0.362693	0.85	0.937	1.2961e-96
CD55	8.52554e-101	0.508905	0.885	0.718	1.80793e-96
WASF2	1.25566e-100	-0.389995	0.787	0.917	2.66275e-96
F3	1.52804e-100	-0.532886	0.522	0.788	3.24036e-96
ACTN1	2.64727e-100	-0.415195	0.854	0.948	5.6138e-96
WNK1	3.49705e-100	-0.306399	0.596	0.822	7.41585e-96
NDUFB4	8.0516e-100	0.664888	0.989	0.982	1.70742e-95
RWDD1	3.43507e-99	-0.39912	0.964	0.981	7.28442e-95
NF2	4.75881e-99	-0.350965	0.612	0.828	1.00915e-94
FADS1	5.77396e-99	-0.602486	0.66	0.847	1.22443e-94
ARHGAP18	9.26189e-99	-0.42818	0.524	0.786	1.96408e-94
NFIX	9.94927e-99	-0.279306	0.391	0.714	2.10984e-94
RBM8A	2.25065e-98	0.49587	0.968	0.94	4.77272e-94
XPO6	2.39759e-98	-0.26824	0.434	0.726	5.08432e-94
NDUFA3	2.53972e-98	0.507821	0.985	0.969	5.38573e-94
UTP11L	3.19761e-98	0.472386	0.907	0.809	6.78084e-94
NR2F6	3.72875e-98	-0.303773	0.526	0.786	7.9072e-94
CFL2	5.72956e-98	0.720152	0.956	0.884	1.21501e-93
KIF1C	1.07031e-97	-0.343961	0.66	0.844	2.2697e-93
CLSTN1	1.12327e-97	-0.251284	0.383	0.709	2.382e-93
CCM2	1.3371e-97	-0.29983	0.451	0.75	2.83545e-93
RPL8	1.56084e-97	-0.406274	1	1	3.30991e-93
NDUFB5	1.76242e-97	0.487459	0.964	0.914	3.73739e-93
APLP2	1.39718e-96	-0.429678	0.967	0.994	2.96285e-92
SMIM4	1.64494e-96	0.656944	0.971	0.941	3.48826e-92
TJP1	1.83345e-96	-0.343433	0.645	0.854	3.88802e-92
MRPL17	4.4609e-96	-0.368123	0.855	0.931	9.45978e-92
STOML2	8.55832e-96	-0.412171	0.975	0.986	1.81488e-91
OAZ1	1.00994e-95	0.324864	1	1	2.14167e-91
CTDNEP1	1.71532e-95	-0.376335	0.842	0.914	3.63751e-91
HBP1	3.16678e-95	0.293323	0.65	0.412	6.71548e-91
USP16	4.17161e-95	-0.341802	0.798	0.924	8.84632e-91
DEDD2	5.58877e-95	0.522278	0.75	0.58	1.18515e-90
PFDN6	6.39967e-95	0.485374	0.96	0.916	1.35711e-90
RABL6	7.84918e-95	-0.294325	0.491	0.766	1.6645e-90
ARL4C	8.91745e-95	-0.298305	0.202	0.555	1.89104e-90
MSN	1.05963e-94	-0.365984	0.885	0.954	2.24706e-90
AP3D1	1.1549e-94	-0.354735	0.771	0.892	2.44909e-90
EEF1B2	1.25363e-94	-0.445775	1	1	2.65846e-90
HIST1H4H	1.28393e-94	0.650632	0.767	0.54	2.7227e-90
COX7B	1.47345e-94	0.394297	0.997	0.994	3.1246e-90
RTN4	1.7998e-94	0.413301	1	0.998	3.81666e-90
TRMT10C	2.13802e-94	0.456236	0.854	0.768	4.53388e-90
SNW1	2.37807e-94	0.391523	0.886	0.776	5.04293e-90
SLC7A1	2.72423e-94	-0.308591	0.531	0.762	5.777e-90
MAPKAPK3	5.73648e-94	-0.379683	0.711	0.864	1.21648e-89
AGRN	7.15908e-94	-0.310571	0.452	0.741	1.51815e-89
UROS	2.05431e-93	-0.383407	0.835	0.943	4.35638e-89
PPP6R1	3.29726e-93	-0.287502	0.534	0.774	6.99217e-89
TCEA1	3.33119e-93	-0.436018	0.891	0.946	7.06412e-89
MRPS26	5.8344e-93	-0.344149	0.749	0.891	1.23724e-88
SEMA3C	7.60682e-93	-0.339979	0.356	0.68	1.6131e-88
RAB1A	1.59467e-92	0.456946	0.986	0.97	3.38166e-88
PDLIM7	1.74399e-92	-0.417512	0.681	0.899	3.6983e-88
POPDC2	2.46245e-92	0.381533	0.406	0.168	5.22188e-88
TFDP1	2.55866e-92	-0.373089	0.605	0.827	5.42589e-88
PTMA	4.1236e-92	-0.601789	1	1	8.7445e-88
HCCS	7.02267e-92	0.449922	0.888	0.788	1.48923e-87
CTA-29F11.1	7.50151e-92	0.549816	0.765	0.588	1.59077e-87
BRD7	8.87221e-92	-0.292984	0.608	0.843	1.88144e-87
UTP3	2.19963e-91	0.446752	0.773	0.63	4.66455e-87
RENBP	2.33569e-91	0.352392	0.729	0.525	4.95307e-87
CDV3	2.48198e-91	-0.431267	0.945	0.965	5.26328e-87
OSGIN1	2.71886e-91	0.525959	0.821	0.597	5.76562e-87
NT5DC2	5.61818e-91	-0.371429	0.613	0.826	1.19139e-86
MAP4K4	6.19239e-91	-0.3212	0.608	0.819	1.31316e-86
NCOR1	8.58102e-91	-0.304934	0.658	0.852	1.81969e-86
RNF213	1.10348e-90	-0.261815	0.431	0.729	2.34004e-86
TFPI2	1.27748e-90	0.943153	0.911	0.804	2.70903e-86
GNB1	1.57234e-90	-0.321713	0.861	0.93	3.33431e-86
RBPJ	1.85631e-90	-0.355392	0.704	0.883	3.93648e-86
H2AFY	2.75859e-90	-0.329829	0.834	0.917	5.84986e-86
EMC7	4.27249e-90	0.444871	0.972	0.914	9.06024e-86
S100A16	4.73367e-90	-0.478132	0.802	0.94	1.00382e-85
ERP29	9.25977e-90	0.406844	0.972	0.929	1.96363e-85
RPL28	9.88133e-90	-0.44002	1	1	2.09543e-85
TBCC	1.11639e-89	0.331456	0.696	0.503	2.36742e-85
C16orf13	1.75486e-89	-0.351226	0.892	0.965	3.72136e-85
GOPC	3.57504e-89	-0.281905	0.506	0.793	7.58124e-85
ARL6IP4	6.8099e-89	-0.38003	0.987	0.993	1.44411e-84
SLC45A2	6.89279e-89	0.264076	0.513	0.268	1.46169e-84
MT-CO2	6.9012e-89	-0.52124	1	1	1.46347e-84
LAMTOR3	1.36616e-88	0.37535	0.891	0.777	2.89708e-84
CD164	1.44137e-88	0.429511	0.957	0.894	3.05658e-84
RPL36AL	2.7606e-88	0.364982	1	1	5.85412e-84
ATP6V1H	3.3883e-88	0.382235	0.899	0.776	7.18523e-84
ANKRD11	3.67109e-88	-0.42628	0.852	0.936	7.78492e-84
DLGAP1-AS2	3.74178e-88	0.266329	0.467	0.232	7.93482e-84
WBP5	4.50478e-88	0.522093	0.938	0.896	9.55284e-84
HUWE1	7.72835e-88	-0.262881	0.491	0.742	1.63887e-83
MRPL57	1.00575e-87	-0.353366	0.987	0.992	2.13279e-83
RPL39	1.29072e-87	0.382914	1	1	2.7371e-83
CNBP	1.66169e-87	0.414957	0.981	0.967	3.52378e-83
PLXNB2	1.80752e-87	-0.360965	0.626	0.803	3.83303e-83
HES4	2.02201e-87	1.09545	0.908	0.856	4.28787e-83
SRP14	2.5329e-87	0.314389	1	1	5.37127e-83
F2R	4.58897e-87	-0.321704	0.359	0.655	9.73137e-83
RAD23B	5.57351e-87	-0.360818	0.822	0.89	1.18192e-82
SNRPC	6.94164e-87	0.446408	0.972	0.914	1.47204e-82
POLR3H	8.86272e-87	-0.290341	0.592	0.814	1.87943e-82
SQLE	1.02976e-86	-0.290636	0.589	0.867	2.18371e-82
ERGIC1	1.03127e-86	-0.271585	0.504	0.773	2.1869e-82
RPS25	1.19773e-86	-0.352517	1	1	2.5399e-82
TIMP1	1.38151e-86	0.65624	0.999	0.995	2.92964e-82
CRTAP	1.63218e-86	-0.282391	0.58	0.828	3.46119e-82
SEPT9	1.80168e-86	-0.323987	0.689	0.851	3.82065e-82
AKAP8L	1.8457e-86	0.317749	0.792	0.629	3.91398e-82
GALNT1	3.6125e-86	-0.292168	0.576	0.799	7.66066e-82
ANP32B	3.81765e-86	-0.437353	0.95	0.974	8.09571e-82
DLG1	4.79714e-86	-0.254225	0.361	0.694	1.01728e-81
VPS26A	6.61927e-86	0.35302	0.891	0.782	1.40368e-81
LY96	1.96685e-85	0.431729	0.726	0.514	4.17089e-81
RAI14	2.26825e-85	-0.285309	0.528	0.798	4.81006e-81
CCDC25	2.38933e-85	-0.286537	0.809	0.91	5.06681e-81
GTF2B	2.42287e-85	0.356343	0.699	0.495	5.13794e-81
NDUFA1	3.32454e-85	0.376014	0.997	0.992	7.05003e-81
MRPL50	6.43151e-85	0.420102	0.906	0.813	1.36387e-80
PXMP2	7.83683e-85	-0.284283	0.427	0.72	1.66188e-80
AURKAIP1	8.2254e-85	-0.311272	0.997	1	1.74428e-80
DNAJC21	1.03513e-84	-0.31475	0.674	0.848	2.19509e-80
MOAP1	1.12868e-84	0.372277	0.706	0.539	2.39347e-80
STK25	1.75658e-84	-0.284313	0.666	0.844	3.725e-80
SUDS3	3.5226e-84	-0.251664	0.523	0.784	7.47002e-80
MET	3.80026e-84	-0.339391	0.715	0.857	8.05882e-80
NME4	5.24481e-84	-0.464836	0.9	0.963	1.11221e-79
DHX29	5.85198e-84	-0.314499	0.757	0.899	1.24097e-79
TAF10	7.54301e-84	-0.348183	0.923	0.937	1.59957e-79
MRPS34	7.85591e-84	-0.373495	0.862	0.947	1.66592e-79
GPNMB	9.25554e-84	0.80195	0.942	0.85	1.96273e-79
ANKRD30B	1.46541e-83	0.761972	0.801	0.622	3.10756e-79
GNB2	1.55317e-83	-0.319236	0.963	0.968	3.29366e-79
ERLEC1	1.89208e-83	-0.326921	0.744	0.898	4.01235e-79
HHLA3	7.2119e-83	0.290717	0.759	0.591	1.52936e-78
CHORDC1	7.36929e-83	0.492169	0.868	0.761	1.56273e-78
SMAD3	3.02477e-82	-0.250167	0.43	0.726	6.41432e-78
CTBP1	6.28632e-82	-0.270503	0.587	0.812	1.33308e-77
EIF1AY	1.04611e-81	0.489675	0.865	0.739	2.21837e-77
TSPO	1.06378e-81	-0.425973	0.984	0.998	2.25585e-77
CREBRF	1.12059e-81	0.314991	0.683	0.477	2.37632e-77
AIMP1	1.26851e-81	0.448414	0.971	0.943	2.69e-77
GAS6	1.45866e-81	-0.364419	0.397	0.718	3.09324e-77
SSRP1	1.83786e-81	-0.312675	0.715	0.868	3.89737e-77
RPL23	1.86176e-81	-0.314089	1	1	3.94804e-77
POLR2G	2.41308e-81	0.341627	0.925	0.809	5.11718e-77
MPLKIP	2.89406e-81	0.40676	0.913	0.847	6.13715e-77
TBL1XR1	5.58608e-81	-0.309146	0.586	0.802	1.18458e-76
TMOD3	8.27076e-81	-0.261682	0.467	0.761	1.7539e-76
CLK3	8.68958e-81	0.289489	0.753	0.591	1.84271e-76
SRP72	1.74051e-80	-0.330781	0.852	0.914	3.69092e-76
ADAR	2.44207e-80	-0.259762	0.56	0.789	5.17866e-76
CD68	5.66321e-80	0.573625	0.87	0.749	1.20094e-75
EIF2S1	9.86463e-80	0.365841	0.939	0.856	2.09189e-75
SDHAF2	1.1654e-79	0.353288	0.866	0.755	2.47135e-75
UBE2N	1.53541e-79	0.361178	0.964	0.926	3.25599e-75
C12orf75	1.54998e-79	-1.13648	0.681	0.866	3.28688e-75
PRRC2A	1.61857e-79	-0.254965	0.531	0.77	3.43233e-75
APRT	1.63855e-79	-0.363986	0.999	0.998	3.47471e-75
SFRP1	1.73112e-79	-0.516929	0.401	0.693	3.67101e-75
TMSB10	2.49738e-79	-0.754804	1	1	5.29594e-75
CLPTM1L	2.54221e-79	-0.316768	0.776	0.879	5.39102e-75
SF3B5	2.93092e-79	0.3785	0.998	0.996	6.21531e-75
TPR	4.15508e-79	-0.328317	0.726	0.9	8.81125e-75
CSNK1E	4.31535e-79	-0.306268	0.667	0.832	9.15113e-75
GAMT	4.62844e-79	-0.357365	0.583	0.851	9.81508e-75
BNIP3	5.19928e-79	-0.433015	0.901	0.949	1.10256e-74
ATG101	5.56593e-79	0.538649	0.934	0.887	1.18031e-74
LAPTM4B	6.72328e-79	-0.296366	0.819	0.896	1.42574e-74
WWC2	9.31763e-79	-0.257947	0.475	0.749	1.9759e-74
WHSC1L1	1.00104e-78	-0.285268	0.697	0.865	2.12281e-74
GRN	3.31439e-78	0.505696	0.994	0.951	7.02849e-74
MDH2	4.14012e-78	0.329492	0.993	0.938	8.77953e-74
RPS16	5.21656e-78	-0.299716	1	1	1.10622e-73
RHOBTB3	5.70289e-78	-0.448974	0.69	0.851	1.20936e-73
SEPT11	6.33135e-78	-0.274395	0.513	0.779	1.34263e-73
MAPKAP1	8.66007e-78	-0.29938	0.758	0.883	1.83645e-73
MRPS18C	1.14631e-77	0.447766	0.948	0.9	2.43086e-73
AP1S1	1.28463e-77	-0.332636	0.787	0.923	2.72419e-73
MMP14	1.64093e-77	-0.252093	0.304	0.609	3.47976e-73
C12orf49	2.90281e-77	0.770312	0.92	0.839	6.1557e-73
CAPN2	5.11947e-77	-0.325361	0.745	0.899	1.08564e-72
CTSK	5.73441e-77	1.45776	0.93	0.856	1.21604e-72
PSMD12	6.58644e-77	0.389925	0.94	0.888	1.39672e-72
MED6	1.16304e-76	0.289306	0.768	0.613	2.46635e-72
MLLT4	1.39576e-76	-0.263398	0.597	0.81	2.95984e-72
MAP7D1	1.57382e-76	-0.327835	0.726	0.864	3.33745e-72
CFAP97	2.04767e-76	-0.294172	0.64	0.84	4.34229e-72
TMEM123	2.52004e-76	-0.263389	0.697	0.862	5.34399e-72
HN1	2.9435e-76	-0.454832	0.899	0.982	6.24198e-72
ACTR10	3.00569e-76	0.327044	0.887	0.79	6.37386e-72
ITM2B	3.51998e-76	0.383362	0.99	0.981	7.46447e-72
MRPL12	7.58204e-76	-0.341423	0.972	0.986	1.60785e-71
QSOX1	9.14114e-76	-0.307811	0.751	0.895	1.93847e-71
PSMC1	1.08025e-75	0.331597	0.948	0.868	2.29078e-71
FBXW5	1.45668e-75	-0.307192	0.673	0.87	3.08904e-71
SDHC	2.50594e-75	0.354218	0.982	0.945	5.31409e-71
RWDD4	3.45903e-75	-0.267724	0.701	0.846	7.33521e-71
SAR1B	4.37489e-75	0.392764	0.894	0.785	9.27739e-71
PRRC2C	6.15585e-75	-0.347005	0.912	0.962	1.30541e-70
HSPA6	6.20973e-75	2.56215	0.424	0.221	1.31684e-70
SAT2	6.67263e-75	0.390798	0.943	0.886	1.415e-70
OSBPL8	6.87904e-75	-0.425772	0.803	0.913	1.45877e-70
DTD1	6.93235e-75	-0.283995	0.737	0.871	1.47007e-70
PET100	7.01295e-75	0.34043	0.948	0.889	1.48717e-70
ATG12	7.70213e-75	0.383412	0.901	0.826	1.63331e-70
RPS9	3.05061e-74	-0.421574	1	1	6.46913e-70
EIF3K	3.47504e-74	0.345892	0.999	0.994	7.36918e-70
CSRNP1	3.70951e-74	0.397551	0.622	0.441	7.86638e-70
CTSD	6.53178e-74	0.516906	0.996	0.988	1.38513e-69
LAMTOR2	7.80334e-74	-0.309142	0.95	0.963	1.65478e-69
ATP5L	8.06504e-74	0.268663	1	1	1.71027e-69
ST13	1.35483e-73	0.466834	0.992	0.986	2.87304e-69
DDX46	1.39939e-73	-0.334732	0.9	0.946	2.96755e-69
RNF113A	5.06018e-73	0.25785	0.668	0.477	1.07306e-68
RAB34	5.72122e-73	-0.41018	0.573	0.793	1.21324e-68
LAMTOR4	5.92704e-73	0.313077	0.997	0.992	1.25689e-68
LY6E	1.17533e-72	-0.302494	0.679	0.88	2.49241e-68
CTSC	1.29586e-72	-0.624435	0.437	0.708	2.748e-68
RPL14	1.41873e-72	-0.317553	0.999	1	3.00856e-68
ATP6V1F	1.7128e-72	0.373203	0.993	0.995	3.63216e-68
SNRNP25	1.8711e-72	-0.359696	0.874	0.953	3.96785e-68
YWHAB	2.22739e-72	-0.281394	0.99	0.997	4.7234e-68
TCP1	3.53638e-72	0.427221	0.976	0.945	7.49925e-68
USP22	5.32187e-72	-0.269309	0.674	0.846	1.12856e-67
XPOT	6.07883e-72	-0.252993	0.505	0.738	1.28908e-67
FIBP	7.79186e-72	-0.346539	0.929	0.944	1.65234e-67
TSN	7.9776e-72	0.341048	0.887	0.811	1.69173e-67
AES	9.02106e-72	-0.343994	0.884	0.945	1.91301e-67
MRPL23	1.32946e-71	-0.301823	0.837	0.936	2.81925e-67
B4GALT1	1.47684e-71	-0.481054	0.546	0.805	3.13179e-67
PPP2CA	1.52239e-71	0.343632	0.935	0.871	3.22837e-67
PKN2	1.77424e-71	-0.25411	0.563	0.775	3.76245e-67
ARL8B	2.10804e-71	0.303055	0.9	0.82	4.4703e-67
IRAK1	2.56727e-71	-0.300824	0.733	0.856	5.44415e-67
NDUFV2	3.29108e-71	-0.296809	0.977	0.985	6.97906e-67
RPF2	6.28873e-71	0.331193	0.85	0.738	1.33359e-66
UAP1	6.29195e-71	-0.397528	0.832	0.914	1.33427e-66
CAPN3	9.0885e-71	0.25115	0.369	0.166	1.92731e-66
PDPN	9.94732e-71	-0.360718	0.508	0.776	2.10943e-66
GAL	1.28632e-70	-0.368226	0.507	0.768	2.72776e-66
RAB7A	4.43339e-70	0.382012	0.988	0.979	9.40144e-66
NAA38	6.8646e-70	-0.387077	0.972	0.987	1.45571e-65
WDR54	6.92587e-70	-0.255942	0.521	0.764	1.4687e-65
BCL9L	7.04861e-70	-0.255885	0.438	0.703	1.49473e-65
RPS5	7.27887e-70	-0.399873	1	1	1.54356e-65
NT5C	8.04938e-70	-0.261147	0.626	0.823	1.70695e-65
LASP1	9.8422e-70	-0.255033	0.564	0.786	2.08714e-65
DUT	1.19292e-69	-0.388008	0.766	0.91	2.5297e-65
RP5-864K19.4	1.24584e-69	0.325543	0.537	0.335	2.64194e-65
CD44	1.32517e-69	-0.319029	0.801	0.929	2.81016e-65
MFAP1	1.40063e-69	0.325127	0.79	0.669	2.97018e-65
MED10	1.76861e-69	0.37335	0.938	0.854	3.75051e-65
FICD	2.08422e-69	0.292073	0.706	0.551	4.41981e-65
PCMT1	2.09646e-69	0.427419	0.946	0.885	4.44576e-65
NDUFB11	2.26378e-69	0.306625	0.994	0.979	4.80056e-65
HRAS	2.28205e-69	-0.324597	0.909	0.94	4.83932e-65
MAPRE1	2.39267e-69	0.332306	0.878	0.815	5.07391e-65
COPZ1	2.80819e-69	0.404798	0.955	0.911	5.95505e-65
CBX5	3.14301e-69	-0.350474	0.557	0.778	6.66507e-65
PSMB6	3.95143e-69	0.365658	0.99	0.981	8.3794e-65
HMGB1	5.46454e-69	-0.620987	0.981	0.994	1.15881e-64
TNFRSF12A	5.96974e-69	0.604611	0.997	0.998	1.26594e-64
C11orf96	6.55764e-69	0.256857	0.223	0.066	1.39061e-64
UBE3A	7.30241e-69	-0.28957	0.742	0.865	1.54855e-64
SH3BGRL3	7.35263e-69	-0.401189	1	1	1.5592e-64
NAF1	7.58438e-69	0.393589	0.633	0.456	1.60834e-64
HINT2	8.58084e-69	-0.30865	0.741	0.856	1.81965e-64
POLR2J3	8.96318e-69	-0.274622	0.674	0.858	1.90073e-64
HSF1	9.09288e-69	-0.261774	0.739	0.836	1.92824e-64
TAX1BP3	9.1118e-69	-0.338454	0.837	0.94	1.93225e-64
PSMD6	1.09471e-68	0.32747	0.903	0.825	2.32143e-64
MT-CO3	1.11554e-68	-0.437944	1	1	2.36561e-64
TRIM28	1.44107e-68	-0.314531	0.697	0.82	3.05594e-64
BPTF	1.57563e-68	-0.261714	0.644	0.835	3.34129e-64
DENR	1.90697e-68	-0.287326	0.783	0.9	4.04392e-64
LIMCH1	2.23894e-68	-0.324951	0.573	0.793	4.74789e-64
VASN	2.59956e-68	0.557096	0.663	0.503	5.51263e-64
CYCS	2.88951e-68	0.331699	0.998	0.994	6.12749e-64
SARAF	2.93827e-68	0.35202	0.979	0.933	6.23091e-64
PSMC4	3.01873e-68	0.300563	0.945	0.837	6.40151e-64
FAAP20	3.12213e-68	-0.36242	0.97	0.98	6.62078e-64
HSPA9	3.67692e-68	0.411491	0.97	0.93	7.79729e-64
MXD4	3.84499e-68	-0.276513	0.55	0.778	8.15369e-64
ACTR2	3.84798e-68	-0.263852	0.807	0.894	8.16002e-64
COX7A2L	4.4053e-68	0.311321	0.992	0.989	9.34187e-64
CCT5	5.05758e-68	0.328844	0.966	0.918	1.07251e-63
UFM1	5.28187e-68	0.375636	0.932	0.884	1.12007e-63
PHPT1	5.50368e-68	-0.396571	0.995	0.999	1.16711e-63
LSM7	5.88514e-68	-0.311673	0.968	0.971	1.248e-63
FAM136A	7.79368e-68	-0.284093	0.745	0.87	1.65273e-63
RPS12	1.12323e-67	-0.25048	1	1	2.38192e-63
MED21	1.18215e-67	0.453277	0.757	0.636	2.50687e-63
SERPINB8	1.22045e-67	0.315531	0.729	0.579	2.58809e-63
FAM107A	1.27154e-67	-0.323343	0.421	0.665	2.69643e-63
NCEH1	1.38573e-67	-0.258071	0.408	0.682	2.93857e-63
MAZ	2.71774e-67	-0.284828	0.56	0.765	5.76323e-63
PPP2R1A	3.05569e-67	0.355738	0.958	0.898	6.4799e-63
MT-ND1	3.16607e-67	-0.442947	0.999	1	6.71398e-63
SLC25A37	3.34087e-67	-0.268369	0.638	0.822	7.08466e-63
RABGGTB	3.50629e-67	0.361414	0.888	0.783	7.43544e-63
RBMS1	3.61001e-67	-0.254824	0.602	0.799	7.6554e-63
HP1BP3	4.4309e-67	-0.29608	0.764	0.898	9.39617e-63
TRMT112	4.79695e-67	0.343475	0.996	0.994	1.01724e-62
ARL1	7.91784e-67	0.320602	0.909	0.826	1.67906e-62
MED31	1.09818e-66	0.376314	0.896	0.82	2.32879e-62
PSMA2	1.74228e-66	0.358526	0.959	0.909	3.69469e-62
SLC4A7	1.82021e-66	-0.28163	0.453	0.724	3.85995e-62
NAA10	2.44491e-66	-0.286162	0.923	0.958	5.18468e-62
ZCCHC17	5.04384e-66	-0.308178	0.789	0.883	1.0696e-61
PAK2	7.36311e-66	-0.272711	0.812	0.913	1.56142e-61
CUTA	7.37618e-66	0.363403	1	0.998	1.56419e-61
NDFIP1	8.43027e-66	0.325736	0.952	0.89	1.78772e-61
SET	1.29137e-65	-0.403286	0.997	0.998	2.73849e-61
NAPA	1.31162e-65	0.322577	0.867	0.771	2.78143e-61
JOSD2	1.64276e-65	-0.291095	0.88	0.933	3.48365e-61
S100A13	1.89017e-65	-0.45381	0.897	0.977	4.0083e-61
DYNLT1	2.47655e-65	-0.334914	0.947	0.97	5.25177e-61
CHMP2A	4.00139e-65	0.287832	0.987	0.959	8.48535e-61
DRAP1	4.20456e-65	-0.325998	0.995	0.999	8.91619e-61
DNAJB6	4.55286e-65	0.435726	0.978	0.953	9.65479e-61
SQSTM1	7.07655e-65	0.511921	1	1	1.50065e-60
C14orf2	8.47327e-65	0.37241	1	1	1.79684e-60
CBX6	1.18014e-64	-0.299936	0.536	0.774	2.50261e-60
CCNL1	1.25407e-64	1.00353	0.775	0.726	2.65939e-60
C1D	1.49503e-64	0.336528	0.88	0.796	3.17035e-60
CHCHD10	1.60866e-64	0.564404	0.987	0.979	3.41132e-60
COQ10B	1.86023e-64	0.271095	0.846	0.737	3.94481e-60
SEPW1	2.14441e-64	0.44567	0.992	0.983	4.54744e-60
MT-ND4	2.23165e-64	-0.382228	1	1	4.73243e-60
NR1D1	2.69202e-64	1.01695	0.582	0.415	5.70869e-60
PCBP1	2.9474e-64	0.373011	0.982	0.971	6.25025e-60
RAB9A	3.47623e-64	0.280136	0.776	0.648	7.37169e-60
DST	5.89265e-64	-0.264852	0.465	0.707	1.2496e-59
PLIN2	6.2739e-64	-0.916101	0.925	0.936	1.33044e-59
ATP6V1B2	6.47077e-64	0.390483	0.892	0.822	1.37219e-59
MT-CO1	1.10177e-63	-0.428137	1	1	2.33641e-59
TMEM165	1.24667e-63	-0.250789	0.76	0.873	2.64368e-59
MYLIP	1.39918e-63	0.287423	0.436	0.238	2.96711e-59
SEC61A1	1.50939e-63	-0.259655	0.769	0.866	3.20081e-59
GFRA1	1.57727e-63	-0.27384	0.469	0.717	3.34477e-59
WDR1	1.83307e-63	-0.267583	0.934	0.966	3.8872e-59
SERP1	2.04873e-63	0.301546	0.984	0.98	4.34453e-59
FBXO32	2.89062e-63	-0.625603	0.982	0.996	6.12985e-59
SPATS2L	3.11416e-63	-0.34399	0.682	0.861	6.60389e-59
MBOAT2	4.48756e-63	-0.270814	0.458	0.722	9.51632e-59
RPL41	4.64789e-63	-0.294457	1	1	9.85631e-59
SRI	6.07988e-63	-0.297578	0.87	0.938	1.2893e-58
THAP2	7.11144e-63	0.295397	0.566	0.398	1.50805e-58
JMJD6	8.01968e-63	0.407677	0.743	0.614	1.70065e-58
GABARAP	1.19073e-62	0.299872	0.922	0.831	2.52507e-58
AKAP9	1.52232e-62	-0.278114	0.678	0.843	3.22822e-58
IDI1	1.58359e-62	0.799602	0.848	0.787	3.35817e-58
HEBP2	1.79034e-62	-0.306713	0.946	0.967	3.7966e-58
TMX2	1.99466e-62	0.384572	0.928	0.841	4.22988e-58
PAIP2	2.25312e-62	0.327607	0.961	0.924	4.77796e-58
SYF2	3.04048e-62	0.317544	0.958	0.921	6.44765e-58
YBX3	3.11094e-62	-0.430205	0.941	0.95	6.59707e-58
PTRH2	3.84338e-62	0.270107	0.744	0.613	8.15028e-58
ATPIF1	3.98619e-62	0.443419	0.999	0.998	8.45312e-58
ANGPTL4	4.0224e-62	-0.471703	0.297	0.551	8.5299e-58
IAH1	4.72914e-62	-0.252586	0.732	0.881	1.00286e-57
AP2M1	5.12865e-62	-0.266911	0.99	0.995	1.08758e-57
MALSU1	5.48126e-62	-0.335815	0.949	0.967	1.16236e-57
PHF19	5.90482e-62	-0.419879	0.305	0.572	1.25218e-57
QDPR	6.21277e-62	0.378386	0.942	0.868	1.31748e-57
VDAC2	6.24869e-62	0.298706	0.996	0.988	1.3251e-57
CENPV	6.43005e-62	-0.265309	0.474	0.696	1.36356e-57
BDP1	1.69442e-61	-0.265437	0.65	0.835	3.59319e-57
CYLD	1.78544e-61	0.276523	0.891	0.776	3.78621e-57
EGR2	1.80751e-61	0.278603	0.349	0.16	3.833e-57
COX19	2.28284e-61	0.37835	0.818	0.725	4.841e-57
EIF4E	3.10927e-61	0.432263	0.966	0.913	6.59352e-57
C20orf27	3.75568e-61	-0.301443	0.83	0.892	7.96429e-57
NIPAL3	4.81403e-61	-0.343795	0.69	0.832	1.02086e-56
UBE2D1	5.32993e-61	0.354521	0.796	0.721	1.13026e-56
KIF22	5.9662e-61	-0.320848	0.777	0.875	1.26519e-56
PSAP	7.64347e-61	0.445278	0.998	0.975	1.62087e-56
MDK	8.52557e-61	-0.528801	0.493	0.737	1.80793e-56
PSMD8	1.95575e-60	0.319644	0.996	0.986	4.14736e-56
MRPS30	1.97933e-60	0.288975	0.83	0.709	4.19736e-56
C7orf73	2.53219e-60	-0.288609	0.911	0.952	5.36977e-56
ATP5D	2.58025e-60	-0.353506	0.973	0.998	5.47168e-56
ETNK1	3.11207e-60	0.399289	0.729	0.63	6.59946e-56
RPS18	3.62784e-60	-0.351873	1	1	7.69319e-56
BCL2L1	4.75029e-60	-0.307144	0.819	0.884	1.00735e-55
CBX1	5.64797e-60	-0.351762	0.709	0.894	1.19771e-55
FAM101B	5.76291e-60	-0.289525	0.57	0.774	1.22208e-55
ITGAE	6.9272e-60	-0.303392	0.808	0.92	1.46898e-55
DDIT4L	7.39524e-60	-0.315646	0.232	0.501	1.56823e-55
TSPAN4	8.98465e-60	-0.267045	0.647	0.82	1.90529e-55
PABPC4	9.3844e-60	-0.273711	0.879	0.934	1.99006e-55
ZNF330	1.59246e-59	0.349131	0.845	0.757	3.37696e-55
MRPL13	1.73459e-59	0.376099	0.915	0.849	3.67837e-55
RNF114	1.91753e-59	0.353865	0.868	0.785	4.06632e-55
CD99	2.58352e-59	-0.30275	0.824	0.947	5.47861e-55
HNRNPF	3.21483e-59	0.328224	0.93	0.904	6.81737e-55
POMP	6.58963e-59	0.256673	1	1	1.3974e-54
SEC61G	6.79269e-59	0.308064	1	0.997	1.44046e-54
SLFN5	7.46118e-59	-0.300469	0.324	0.592	1.58222e-54
ATP2B1	8.29446e-59	-0.338981	0.622	0.793	1.75892e-54
SPTY2D1	8.59503e-59	0.440689	0.777	0.68	1.82266e-54
LDHB	1.01853e-58	0.349445	0.998	0.991	2.1599e-54
EIF4G1	1.11895e-58	-0.29909	0.911	0.945	2.37284e-54
TUFM	1.23393e-58	0.309627	0.991	0.972	2.61668e-54
TIMM13	1.28661e-58	-0.29962	0.987	0.99	2.72838e-54
CCDC59	1.71925e-58	0.338604	0.899	0.834	3.64584e-54
IGFBP3	2.40426e-58	-0.882496	0.776	0.895	5.09847e-54
EI24	3.35666e-58	-0.264731	0.814	0.929	7.11814e-54
RANBP1	4.06946e-58	-0.450622	0.99	0.99	8.62969e-54
RHOA	6.67586e-58	0.330067	0.996	0.994	1.41568e-53
NPM1	8.18857e-58	0.306115	0.999	1	1.73647e-53
METAP2	9.79313e-58	0.351544	0.95	0.924	2.07673e-53
SLC52A2	1.24867e-57	-0.256277	0.689	0.835	2.64792e-53
PTGES3	1.49324e-57	0.381919	0.984	0.979	3.16657e-53
DHFR	1.67084e-57	-0.255513	0.374	0.636	3.54318e-53
VIM	1.76074e-57	-0.474467	1	1	3.73382e-53
DKK1	2.26099e-57	-0.403357	0.63	0.82	4.79466e-53
SSU72	2.93975e-57	-0.266473	0.984	0.985	6.23403e-53
HMGN3	3.49017e-57	-0.29363	0.743	0.874	7.40125e-53
PLA2G16	4.23854e-57	0.352927	0.957	0.915	8.98825e-53
UBE2L3	5.83834e-57	0.299503	0.984	0.986	1.23808e-52
TFRC	6.37501e-57	-0.260059	0.718	0.84	1.35189e-52
FLNC	7.94e-57	-0.284433	0.399	0.635	1.68376e-52
DAB2	8.43285e-57	-0.372324	0.664	0.833	1.78827e-52
CNN2	8.44674e-57	-0.253236	0.451	0.715	1.79122e-52
ATF3	8.80077e-57	0.984198	0.588	0.406	1.86629e-52
MRPL14	1.54737e-56	-0.303538	0.968	0.99	3.28136e-52
DDX17	1.80038e-56	-0.256808	0.767	0.891	3.81789e-52
PTMS	2.10959e-56	-0.42585	0.761	0.919	4.47359e-52
DDX39A	2.51062e-56	0.30903	0.805	0.693	5.32401e-52
HAT1	2.66927e-56	0.258376	0.757	0.597	5.66046e-52
CTSB	2.77849e-56	-0.352481	0.992	0.99	5.89206e-52
FOSB	2.80917e-56	0.801016	0.387	0.214	5.95712e-52
HECTD1	3.55759e-56	-0.251461	0.731	0.844	7.54423e-52
HSPA4	4.05528e-56	0.314712	0.922	0.853	8.59962e-52
MT2A	4.70965e-56	-0.711008	1	1	9.98728e-52
SUCLG1	4.75032e-56	0.369554	0.879	0.803	1.00735e-51
HNRNPC	5.66547e-56	0.358258	0.997	0.992	1.20142e-51
COQ10A	5.7277e-56	0.323335	0.527	0.355	1.21462e-51
NGDN	8.81446e-56	0.274213	0.764	0.639	1.86919e-51
TCEB1	8.83759e-56	0.262438	0.997	0.997	1.8741e-51
CGRRF1	2.21573e-55	0.260595	0.735	0.613	4.69867e-51
DPH3	2.38455e-55	0.335304	0.934	0.878	5.05668e-51
PSMA3	2.65281e-55	0.307261	0.948	0.879	5.62555e-51
UGDH	2.98977e-55	0.491303	0.801	0.697	6.3401e-51
TMED10	6.70456e-55	0.315244	0.945	0.878	1.42177e-50
NEDD8	7.72508e-55	-0.253874	1	1	1.63818e-50
COL8A1	8.4474e-55	-0.29303	0.622	0.815	1.79136e-50
CLIC4	8.47943e-55	-0.311899	0.792	0.891	1.79815e-50
CAMK2N1	1.76908e-54	-0.270023	0.48	0.707	3.7515e-50
RRAS	1.98185e-54	-0.293943	0.751	0.859	4.2027e-50
RBM17	2.0423e-54	-0.255064	0.823	0.918	4.33091e-50
CIART	2.04873e-54	0.288582	0.288	0.126	4.34453e-50
LAMTOR5	3.16585e-54	0.281805	0.999	0.998	6.71351e-50
RP11-527D7.1	4.45838e-54	0.484985	0.479	0.293	9.45445e-50
GCLM	4.58785e-54	0.416765	0.911	0.828	9.72899e-50
TIGAR	5.00676e-54	0.290661	0.795	0.699	1.06173e-49
SLU7	6.0953e-54	0.320039	0.797	0.716	1.29257e-49
TMEM134	7.91691e-54	-0.256633	0.654	0.793	1.67886e-49
POLE4	8.05869e-54	-0.266447	0.966	0.977	1.70893e-49
YTHDF2	9.05832e-54	0.302349	0.929	0.875	1.92091e-49
DNTTIP2	1.24608e-53	0.334799	0.878	0.793	2.64243e-49
ZMAT2	1.2793e-53	0.287861	0.952	0.895	2.71288e-49
SDF2	1.49704e-53	0.281294	0.876	0.8	3.17463e-49
PGP	2.06937e-53	-0.301262	0.807	0.89	4.38831e-49
KIF1A	2.16899e-53	-0.414744	0.744	0.856	4.59955e-49
TGM2	2.97496e-53	-0.387344	0.216	0.46	6.3087e-49
PIN4	3.15744e-53	0.362546	0.878	0.801	6.69567e-49
RSRC2	6.97395e-53	0.672815	0.88	0.857	1.4789e-48
ARL14	8.15023e-53	0.269237	0.225	0.081	1.72834e-48
S100A6	8.16744e-53	-0.431931	1	1	1.73199e-48
SWI5	9.0637e-53	-0.259973	0.889	0.929	1.92205e-48
MRPL41	9.48421e-53	-0.251536	0.995	0.997	2.01122e-48
MRPL54	9.60314e-53	-0.250476	0.899	0.967	2.03644e-48
ATP5F1	1.05338e-52	0.288197	0.984	0.961	2.2338e-48
COTL1	1.17899e-52	-0.333444	0.979	0.997	2.50018e-48
STX3	1.21632e-52	0.264717	0.854	0.777	2.57933e-48
RPS14	1.41816e-52	-0.279609	1	1	3.00736e-48
ID1	1.66443e-52	-0.456773	0.471	0.68	3.52959e-48
SPARC	1.76699e-52	-0.344874	0.564	0.761	3.74708e-48
TMEM38B	2.09811e-52	0.421541	0.78	0.675	4.44925e-48
NUDC	2.39358e-52	0.3492	0.983	0.974	5.07583e-48
DERL2	2.83867e-52	0.263037	0.898	0.824	6.01969e-48
DNAJB4	3.34174e-52	0.348538	0.629	0.5	7.08648e-48
PTRHD1	3.80606e-52	-0.269288	0.813	0.934	8.07112e-48
DNAJC8	4.80289e-52	0.453603	0.963	0.951	1.0185e-47
TSR3	6.72012e-52	-0.26964	0.869	0.903	1.42507e-47
2021-09-15	6.75606e-52	0.297634	0.959	0.919	1.43269e-47
POLR3K	9.76767e-52	-0.264583	0.722	0.834	2.07133e-47
RSL24D1	1.33262e-51	0.352696	0.94	0.896	2.82595e-47
BASP1	1.48855e-51	-0.312938	0.986	0.995	3.15662e-47
MRPL40	2.04751e-51	0.365018	0.95	0.908	4.34196e-47
SCAND1	2.79499e-51	0.314597	0.987	0.986	5.92706e-47
ZBTB38	3.3692e-51	-0.286814	0.652	0.815	7.14473e-47
NDUFA5	4.18924e-51	0.364321	0.925	0.858	8.8837e-47
LDHA	4.76012e-51	-0.346049	0.919	0.982	1.00943e-46
CHPF	1.60236e-50	-0.252911	0.782	0.901	3.39796e-46
GHITM	2.19373e-50	0.306565	0.985	0.965	4.65202e-46
WTAP	2.4886e-50	0.41214	0.939	0.925	5.27732e-46
PEF1	2.87758e-50	0.288361	0.871	0.781	6.1022e-46
RPS3	4.04352e-50	-0.273607	1	1	8.57468e-46
EMD	4.70431e-50	-0.270201	0.836	0.882	9.97595e-46
FAM173A	5.85765e-50	-0.283269	0.815	0.873	1.24217e-45
PRSS23	7.38446e-50	-0.371664	0.936	0.979	1.56595e-45
FAHD1	1.03116e-49	0.278947	0.829	0.734	2.18667e-45
UBXN1	7.79103e-49	0.277856	0.976	0.953	1.65216e-44
MSMO1	8.00224e-49	0.426539	0.768	0.659	1.69696e-44
NACA	1.14718e-48	0.257866	1	1	2.43272e-44
RP11-1094M14.11	1.19788e-48	0.27809	0.768	0.634	2.54022e-44
RND3	1.43824e-48	0.783394	0.94	0.915	3.04993e-44
EIF3L	1.6376e-48	-0.273182	0.877	0.946	3.47271e-44
JTB	1.88412e-48	-0.292792	0.988	0.988	3.99546e-44
CLSPN	2.26281e-48	-0.313953	0.078	0.291	4.79851e-44
RPS6	4.45589e-48	-0.257549	1	1	9.44915e-44
TECR	4.95214e-48	0.26066	0.94	0.88	1.05015e-43
MICA	6.60156e-48	0.272512	0.861	0.77	1.39993e-43
LAYN	8.38229e-48	-0.346085	0.299	0.529	1.77755e-43
BRIX1	9.18043e-48	0.26456	0.816	0.702	1.9468e-43
EEF2	1.02287e-47	-0.26968	0.999	1	2.16909e-43
DCTPP1	1.09636e-47	-0.310911	0.676	0.81	2.32494e-43
NDUFA9	1.32747e-47	0.282831	0.86	0.779	2.81503e-43
C19orf24	1.41721e-47	-0.300789	0.952	0.959	3.00534e-43
ATP6V1C1	1.44415e-47	0.329772	0.898	0.819	3.06245e-43
CNPY2	1.486e-47	-0.253051	0.981	0.973	3.1512e-43
CTSA	1.80071e-47	0.311722	0.936	0.86	3.81859e-43
HIST1H2AC	2.20499e-47	0.328816	0.887	0.749	4.67589e-43
RAB14	2.22008e-47	0.268409	0.849	0.801	4.70791e-43
DKK3	2.23887e-47	-0.251113	0.44	0.676	4.74775e-43
PELO	2.26209e-47	0.361434	0.833	0.764	4.79698e-43
CLN3	2.59443e-47	0.306745	0.775	0.673	5.50175e-43
PDLIM2	3.43458e-47	-0.289106	0.816	0.924	7.28338e-43
BLOC1S2	3.50235e-47	0.340725	0.97	0.933	7.42708e-43
JMJD1C	3.51629e-47	0.443446	0.837	0.777	7.45664e-43
ZMAT5	4.0315e-47	0.254579	0.868	0.765	8.54919e-43
PSMB7	5.8262e-47	0.34906	0.989	0.967	1.2355e-42
RBP7	7.94674e-47	-0.342728	0.312	0.539	1.68519e-42
GLIPR1	9.16526e-47	-0.509147	0.512	0.703	1.94358e-42
TXNL1	9.24908e-47	0.315233	0.945	0.903	1.96136e-42
IRS2	1.04573e-46	-0.342819	0.725	0.835	2.21758e-42
TTC1	1.10415e-46	0.581461	0.935	0.909	2.34147e-42
BHLHE40	1.43301e-46	0.684701	0.771	0.649	3.03885e-42
TSPAN10	1.43609e-46	0.353626	0.834	0.729	3.04537e-42
LARP6	1.70252e-46	-0.360988	0.943	0.975	3.61036e-42
ACTG1	2.86232e-46	-0.375144	0.997	1	6.06984e-42
UBE2S	3.34694e-46	-0.427193	0.867	0.943	7.09752e-42
CKLF	4.46975e-46	-0.3769	0.776	0.865	9.47855e-42
YDJC	4.87548e-46	-0.251284	0.839	0.898	1.03389e-41
CTTN	1.12221e-45	-0.308602	0.92	0.952	2.37976e-41
CKAP2	1.12282e-45	-0.316933	0.244	0.488	2.38105e-41
AC019172.2	1.26516e-45	0.497663	0.439	0.255	2.68289e-41
C14orf119	2.03628e-45	0.360786	0.893	0.849	4.31813e-41
TXNRD1	2.57636e-45	-0.361247	0.978	0.991	5.46342e-41
ATP5O	2.6446e-45	0.253878	0.998	0.993	5.60813e-41
RPL7A	2.84302e-45	-0.323598	1	1	6.02892e-41
GOLGA4	4.48459e-45	-0.309976	0.902	0.926	9.51002e-41
CSRP2	5.45379e-45	0.368432	0.74	0.608	1.15653e-40
HEXA	8.22544e-45	0.275194	0.887	0.792	1.74429e-40
C1orf52	8.97122e-45	0.289989	0.757	0.688	1.90244e-40
GADD45G	1.16443e-44	0.739553	0.5	0.349	2.4693e-40
RPS27L	1.38043e-44	0.479437	1	1	2.92734e-40
JUN	1.40832e-44	0.902946	0.934	0.901	2.98648e-40
EIF3M	1.48136e-44	0.277146	0.963	0.913	3.14138e-40
TMEM14B	1.59685e-44	-0.253494	0.991	0.996	3.38628e-40
TSC22D3	1.69628e-44	0.334048	0.59	0.449	3.59713e-40
FNIP1	3.09981e-44	0.254505	0.825	0.77	6.57346e-40
RPL38	3.7917e-44	0.253319	1	1	8.04067e-40
HSPD1	5.14559e-44	0.530757	0.993	0.99	1.09117e-39
ATP6V0B	7.23656e-44	0.260361	0.991	0.988	1.53458e-39
COPS8	9.56258e-44	0.311842	0.93	0.872	2.02784e-39
MORF4L2	9.69318e-44	0.311876	0.969	0.942	2.05554e-39
EIF1AD	1.05934e-43	0.261878	0.768	0.679	2.24644e-39
EIF1	2.92922e-43	0.28156	0.999	1	6.21171e-39
CEBPZOS	3.36179e-43	0.25015	0.861	0.781	7.129e-39
EIF4A2	3.79079e-43	0.428713	0.971	0.937	8.03875e-39
PLP2	6.83698e-43	-0.463524	0.918	0.977	1.44985e-38
GPR137B	7.73645e-43	0.41226	0.676	0.577	1.64059e-38
NGFRAP1	1.10267e-42	-0.335889	0.958	0.987	2.33833e-38
BIRC5	1.40129e-42	-0.416018	0.139	0.346	2.97157e-38
PNO1	1.46681e-42	0.273384	0.823	0.741	3.11052e-38
MAEA	1.9756e-42	0.380158	0.796	0.728	4.18946e-38
SDHB	2.46459e-42	0.255204	0.941	0.892	5.22642e-38
PLOD2	3.5785e-42	-0.316686	0.549	0.728	7.58856e-38
TMPO	4.81263e-42	-0.25899	0.32	0.55	1.02057e-37
DNPH1	5.38257e-42	-0.259423	0.949	0.973	1.14143e-37
EIF5A	1.02398e-41	-0.273848	0.998	0.998	2.17145e-37
PAWR	1.10588e-41	-0.257624	0.831	0.878	2.34513e-37
DPM1	1.26559e-41	0.273802	0.894	0.811	2.6838e-37
TMEM70	2.05022e-41	0.345365	0.879	0.813	4.34769e-37
HIST2H2BE	3.00162e-41	0.271985	0.667	0.5	6.36524e-37
PEG10	3.03576e-41	-0.28664	0.456	0.665	6.43763e-37
C19orf48	3.51851e-41	-0.26762	0.725	0.833	7.46136e-37
ZBTB43	5.97067e-41	0.279212	0.696	0.618	1.26614e-36
GTPBP4	9.56643e-41	0.294564	0.911	0.863	2.02866e-36
JHDM1D-AS1	1.79153e-40	0.290771	0.541	0.401	3.79911e-36
FOSL1	3.62031e-40	0.772127	0.796	0.77	7.67723e-36
RTN3	4.45016e-40	0.275088	0.884	0.807	9.437e-36
PNP	4.76633e-40	0.314654	0.774	0.695	1.01075e-35
ZNHIT3	7.62997e-40	0.274795	0.881	0.818	1.61801e-35
RTFDC1	7.65218e-40	0.28944	0.929	0.888	1.62272e-35
ARF6	9.50085e-40	-0.261104	0.85	0.89	2.01475e-35
PIM3	1.52727e-39	0.88143	0.713	0.64	3.23873e-35
FHL2	1.78972e-39	-0.276868	0.713	0.894	3.79527e-35
TMSB4X	2.87477e-39	-0.368922	1	1	6.09623e-35
ASPH	4.26516e-39	-0.364281	0.829	0.886	9.04471e-35
RAB13	6.75399e-39	-0.251156	0.952	0.967	1.43225e-34
CENPF	8.17178e-39	-0.522843	0.16	0.365	1.73291e-34
ZFAND5	8.28064e-39	0.275762	0.873	0.821	1.75599e-34
VAMP5	8.78053e-39	-0.280147	0.917	0.961	1.862e-34
EPAS1	1.60885e-38	-0.257719	0.787	0.847	3.41173e-34
TUBB4B	1.75286e-38	0.496412	0.975	0.962	3.71712e-34
FGFR1	2.08946e-38	-0.326809	0.826	0.865	4.4309e-34
ATP5I	2.27015e-38	0.322039	1	0.999	4.81408e-34
LGALS1	2.82463e-38	-0.683123	0.995	0.998	5.9899e-34
RPS4X	3.61645e-38	-0.307143	1	0.999	7.66905e-34
KIAA0101	5.42743e-38	-0.541502	0.298	0.491	1.15094e-33
TUBB6	5.54533e-38	-0.290992	0.843	0.928	1.17594e-33
HMOX1	9.18426e-38	0.739226	0.968	0.95	1.94761e-33
ISG15	1.59745e-37	-0.384966	0.69	0.851	3.38755e-33
THUMPD3-AS1	2.23236e-37	0.319348	0.89	0.859	4.73395e-33
UQCRFS1	2.39575e-37	0.264429	0.982	0.98	5.08044e-33
CAV1	3.30257e-37	-0.329374	0.736	0.851	7.00344e-33
CWC25	6.56612e-37	0.315767	0.712	0.661	1.39241e-32
TUBA1C	1.00596e-36	0.350222	0.974	0.965	2.13323e-32
SPHK1	1.06639e-36	0.599933	0.944	0.918	2.26138e-32
ANKRD10	2.01986e-36	0.251214	0.703	0.596	4.28332e-32
TGIF1	2.63073e-36	0.587748	0.861	0.808	5.57872e-32
TGFBI	3.21108e-36	-0.377855	0.202	0.399	6.80942e-32
BHLHE41	5.78199e-36	0.561901	0.618	0.509	1.22613e-31
RGCC	6.72643e-36	0.281432	0.298	0.16	1.42641e-31
DDX5	7.24708e-36	0.382676	0.97	0.954	1.53682e-31
TPX2	8.12608e-36	-0.281754	0.161	0.356	1.72322e-31
SLC2A1	8.16485e-36	-0.32881	0.798	0.874	1.73144e-31
SNAPC1	1.04491e-35	0.704341	0.834	0.765	2.21583e-31
S100A10	1.24477e-35	-0.311896	0.956	0.997	2.63966e-31
PSMA4	1.34682e-35	0.258324	0.975	0.933	2.85606e-31
HIST1H2BG	1.7443e-35	0.282317	0.359	0.214	3.69896e-31
HNRNPA2B1	2.10922e-35	0.285795	0.994	0.99	4.47282e-31
DTYMK	2.67666e-35	-0.455666	0.841	0.912	5.67612e-31
RAD23A	3.43514e-35	-0.2551	0.973	0.971	7.28455e-31
M6PR	3.56648e-35	0.269935	0.887	0.832	7.56308e-31
HLA-A	4.04475e-35	0.354317	0.979	0.963	8.5773e-31
DSP	4.98016e-35	-0.308329	0.603	0.798	1.05609e-30
MKI67	6.31333e-35	-0.421646	0.062	0.227	1.33881e-30
PSMB2	1.47736e-34	0.253431	0.969	0.927	3.13289e-30
AURKA	4.94077e-34	-0.328945	0.228	0.43	1.04774e-29
TOP2A	5.47131e-34	-0.264157	0.047	0.204	1.16025e-29
NUCKS1	7.92373e-34	-0.30912	0.965	0.982	1.68031e-29
MALAT1	1.23169e-33	-0.324919	1	1	2.61192e-29
PFDN2	1.71539e-33	0.25146	0.976	0.972	3.63765e-29
RGS2	2.36907e-33	0.263331	0.196	0.086	5.02385e-29
TNFRSF10B	2.65053e-33	0.345269	0.706	0.649	5.62071e-29
RRM2	3.15662e-33	-0.287793	0.1	0.27	6.69393e-29
CKB	4.32872e-33	-0.272315	0.527	0.713	9.17949e-29
ID3	4.87805e-33	-0.395993	0.361	0.553	1.03444e-28
NUSAP1	5.76862e-33	-0.290551	0.087	0.252	1.22329e-28
ZFP36L2	6.1256e-33	-0.266297	0.535	0.695	1.299e-28
GNG11	1.44884e-32	0.351144	0.965	0.931	3.07241e-28
NDUFAF4	1.50262e-32	0.267284	0.852	0.799	3.18646e-28
KLHL21	1.50539e-32	0.251274	0.769	0.695	3.19233e-28
ARPC5	3.27363e-32	-0.262413	0.951	0.977	6.94207e-28
ALAS1	4.75445e-32	0.25097	0.798	0.731	1.00823e-27
SERPINE2	4.98277e-32	-0.616221	0.783	0.815	1.05665e-27
FXYD5	5.48213e-32	-0.258954	0.823	0.936	1.16254e-27
CYBA	5.74286e-32	-0.433729	0.508	0.659	1.21783e-27
TMED9	5.85016e-32	0.250389	0.972	0.958	1.24058e-27
TM4SF1	6.12419e-32	0.454377	0.554	0.773	1.2987e-27
CKS2	6.86739e-32	0.255245	0.961	0.932	1.4563e-27
XBP1	1.34731e-31	0.268892	0.793	0.734	2.8571e-27
FOS	1.40866e-31	0.66468	0.292	0.168	2.98721e-27
EIF6	2.73076e-31	0.258417	0.986	0.972	5.79086e-27
SEC62	3.17483e-31	0.483813	0.971	0.973	6.73254e-27
B2M	3.73994e-31	0.273978	1	0.999	7.93092e-27
PRC1	3.79519e-31	-0.349855	0.151	0.321	8.04807e-27
SRP19	5.58448e-31	0.252103	0.907	0.882	1.18425e-26
BCAS2	6.79159e-31	0.28837	0.823	0.778	1.44023e-26
RRAGC	1.01675e-30	0.283356	0.815	0.767	2.15612e-26
SNRPB	1.23347e-30	-0.262273	0.992	0.988	2.61571e-26
UQCR10	1.27724e-30	0.359378	0.999	1	2.70852e-26
CST3	1.74873e-30	0.274728	0.999	0.993	3.70835e-26
HNRNPDL	1.8167e-30	0.273055	0.96	0.949	3.8525e-26
SLC25A5	2.93285e-30	-0.250066	0.975	0.982	6.2194e-26
NMRK2	4.01072e-30	0.385426	0.105	0.032	8.50514e-26
CNIH1	4.37263e-30	0.272118	0.921	0.866	9.27261e-26
GADD45GIP1	6.09249e-30	0.297851	0.996	0.998	1.29197e-25
ATAD2	1.03337e-29	-0.250308	0.201	0.37	2.19136e-25
MRPS28	1.45563e-29	0.268888	0.829	0.757	3.0868e-25
TK1	1.93224e-29	-0.282971	0.207	0.371	4.0975e-25
CDC42	4.44011e-29	0.250635	0.996	0.977	9.41569e-25
NDUFB9	5.92049e-29	0.338957	0.99	0.992	1.2555e-24
TMCO1	7.40953e-29	0.273928	0.958	0.943	1.57127e-24
RPP30	9.23297e-29	0.356399	0.779	0.736	1.95794e-24
IER2	9.27878e-29	0.833256	0.814	0.761	1.96766e-24
ILF3-AS1	1.17442e-28	0.274098	0.747	0.662	2.49047e-24
KRT7	1.20607e-28	-0.456463	0.231	0.403	2.5576e-24
GTSE1	1.42805e-28	-0.282566	0.114	0.268	3.02832e-24
FKBP4	1.94159e-28	0.251317	0.885	0.837	4.11734e-24
MRPL18	3.50471e-28	0.718016	0.98	0.972	7.43209e-24
CPEB4	3.9828e-28	0.267903	0.847	0.783	8.44593e-24
EIF3E	4.16637e-28	0.444805	0.973	0.963	8.83519e-24
NOP58	4.51649e-28	0.250233	0.807	0.77	9.57766e-24
LYPLAL1	9.65838e-28	0.343847	0.909	0.85	2.04816e-23
CENPM	1.23124e-27	-0.300097	0.342	0.506	2.61098e-23
CTSL	6.0094e-27	0.30961	0.932	0.864	1.27435e-22
S100A2	1.61591e-26	-0.278828	0.613	0.78	3.4267e-22
MIF	2.96162e-26	-0.251467	0.994	0.995	6.28041e-22
SERTAD3	3.11937e-26	0.269065	0.542	0.462	6.61494e-22
CTNNAL1	3.85247e-26	-0.265752	0.933	0.962	8.16954e-22
CDKN3	5.92775e-26	-0.412611	0.516	0.669	1.25704e-21
LSM5	7.40384e-26	-0.272934	0.959	0.977	1.57006e-21
C1QL1	9.24938e-26	-0.50867	0.388	0.551	1.96142e-21
STK3	1.60642e-25	0.473173	0.528	0.448	3.40657e-21
IER3	7.3146e-25	0.408344	0.587	0.77	1.55113e-20
SNHG8	9.55651e-25	-0.330191	0.998	0.999	2.02655e-20
SLC7A11	1.0316e-24	-0.368307	0.674	0.734	2.18762e-20
ODC1	2.30791e-24	-0.294491	0.987	0.985	4.89416e-20
METTL7B	3.98615e-24	0.33014	0.342	0.228	8.45303e-20
NSA2	5.47377e-24	0.263491	0.962	0.951	1.16077e-19
HERPUD1	5.71885e-24	0.347693	0.862	0.82	1.21274e-19
KLF10	8.10082e-24	0.588139	0.571	0.507	1.71786e-19
PDGFA	1.87928e-23	0.346842	0.394	0.3	3.98521e-19
CYP1B1	3.07254e-23	-0.533384	0.801	0.859	6.51563e-19
PPP1R10	3.14149e-23	0.300915	0.715	0.694	6.66183e-19
PCP4	3.94069e-23	0.299953	0.631	0.505	8.35662e-19
CTNNB1	1.0093e-22	-0.269399	0.762	0.87	2.14031e-18
SCG5	1.56285e-22	-0.48915	0.669	0.752	3.31418e-18
SAP30	1.94999e-22	-0.361312	0.696	0.822	4.13514e-18
CKS1B	3.38732e-22	-0.476248	0.8	0.861	7.18315e-18
MAP3K8	4.4327e-22	0.253768	0.383	0.288	9.39997e-18
HNRNPA0	5.65307e-22	0.280495	0.886	0.86	1.19879e-17
STC2	6.82718e-22	-0.378322	0.415	0.554	1.44777e-17
LRRC75A	1.27947e-21	-0.251325	0.434	0.596	2.71324e-17
MT1E	1.75869e-21	-0.476977	0.932	0.965	3.72947e-17
GSTO1	3.36926e-21	0.287452	0.997	0.993	7.14485e-17
SGK1	3.6283e-21	0.430136	0.581	0.493	7.69417e-17
DYNLL1	4.83086e-21	0.285261	1	1	1.02443e-16
HSPA5	4.89509e-21	0.3578	0.948	0.924	1.03805e-16
CDO1	1.90034e-20	0.256623	0.474	0.389	4.02985e-16
PFDN1	3.89759e-20	0.290353	0.897	0.884	8.26522e-16
SNHG7	5.13453e-20	0.293523	0.929	0.903	1.08883e-15
TM2D2	7.53796e-20	0.298741	0.822	0.82	1.5985e-15
RRAD	7.89249e-20	1.60979	0.575	0.51	1.67368e-15
GPRC5C	8.98744e-20	0.730334	0.646	0.627	1.90588e-15
PNRC2	9.68852e-20	0.309016	0.882	0.879	2.05455e-15
RP11-467L13.7	1.31686e-19	0.666503	0.463	0.387	2.79254e-15
RP3-512B11.3	1.6685e-19	0.451139	0.484	0.438	3.53821e-15
RIOK3	1.68071e-19	0.265333	0.806	0.755	3.56412e-15
EEF1A1	2.22382e-19	-0.314126	1	1	4.71584e-15
SERPINF1	3.39412e-19	0.287041	0.521	0.429	7.19757e-15
ANKRD37	3.78827e-19	0.59519	0.517	0.455	8.03341e-15
FTL	4.2536e-19	0.763845	1	1	9.02018e-15
HMGCS1	4.36221e-19	0.323149	0.54	0.466	9.2505e-15
FILIP1L	4.5192e-19	-0.294071	0.336	0.462	9.58342e-15
UBE2C	7.81965e-19	-0.435737	0.244	0.371	1.65823e-14
UBL3	8.74766e-19	0.342731	0.709	0.684	1.85503e-14
SSBP1	9.74154e-19	0.255117	0.991	0.976	2.06579e-14
TUBB	2.4106e-18	-0.29777	0.942	0.981	5.11192e-14
HMGN2	2.60576e-18	-0.444408	0.977	0.987	5.52578e-14
P4HB	3.49534e-18	-0.325604	0.938	0.971	7.41221e-14
LMNA	6.7316e-18	0.254109	0.992	0.988	1.4275e-13
EGR1	7.80129e-18	0.651977	0.238	0.152	1.65434e-13
PHLDA2	4.35126e-17	1.37603	0.751	0.873	9.22728e-13
TMEM126B	5.88026e-17	0.268374	0.876	0.858	1.24697e-12
POLR1D	3.99285e-16	0.275785	0.954	0.943	8.46724e-12
TRA2B	6.33485e-16	0.332764	0.828	0.85	1.34337e-11
PSG9	8.90907e-16	0.306975	0.18	0.103	1.88926e-11
IRF1	1.50522e-15	0.363908	0.329	0.244	3.19197e-11
INSIG1	2.68204e-15	0.340688	0.667	0.641	5.68753e-11
SDC4	7.6012e-15	0.372725	0.875	0.862	1.61191e-10
AC006262.5	9.60966e-15	0.608888	0.646	0.623	2.03782e-10
ANKRD1	1.94555e-14	0.802209	0.507	0.428	4.12572e-10
CCDC85B	3.36666e-14	-0.284568	0.968	0.966	7.13934e-10
CCL20	4.22828e-14	0.583903	0.104	0.049	8.96648e-10
MAP2K3	1.63026e-13	0.531121	0.879	0.879	3.45713e-09
PTGDS	2.26233e-13	0.369329	0.912	0.892	4.79749e-09
TAGLN	2.90558e-13	-0.342143	0.392	0.502	6.16158e-09
LRIF1	2.96416e-13	0.264264	0.651	0.63	6.2858e-09
ARRDC3	4.28391e-13	0.257792	0.561	0.508	9.08446e-09
RHOB	6.71172e-13	0.447636	0.624	0.573	1.42329e-08
OSTM1	6.82916e-13	0.261249	0.814	0.778	1.44819e-08
SLIRP	1.61015e-12	0.275714	0.994	0.994	3.41449e-08
TTR	2.83782e-12	0.89281	0.53	0.457	6.01789e-08
RLBP1	3.87336e-12	0.380562	0.406	0.33	8.21384e-08
CPA4	7.14043e-12	-0.266225	0.451	0.557	1.5142e-07
SUGCT	7.45683e-12	-0.281288	0.312	0.424	1.5813e-07
RPL22L1	1.2527e-11	-0.270465	0.958	0.971	2.65647e-07
AC133644.2	2.21863e-11	0.463816	0.606	0.586	4.70482e-07
HILPDA	5.40232e-11	0.295318	0.406	0.568	1.14562e-06
CXCL3	8.02805e-11	0.373161	0.122	0.069	1.70243e-06
C16orf91	8.73086e-11	0.265567	0.792	0.804	1.85147e-06
NFKBIA	2.42956e-10	0.50031	0.62	0.607	5.15212e-06
KCNMA1	2.6749e-10	-0.250073	0.711	0.792	5.67239e-06
SNHG12	5.80981e-10	0.36081	0.56	0.553	1.23203e-05
CDK2AP2	1.07263e-09	-0.254389	0.693	0.804	2.27462e-05
MYL9	1.20697e-09	0.279563	0.882	0.869	2.5595e-05
GPX3	1.05386e-08	0.318465	0.9	0.849	0.000223481
STMN1	8.99721e-08	-0.453794	0.599	0.628	0.00190795
EFNB2	1.87007e-07	0.307394	0.365	0.323	0.00396568

## Sheet: DEGs_p5
	p_val	avg_log2FC	pct.1	pct.2	p_val_adj
FAM129A	0	0.575347	0.79	0.172	0
CHAC1	1.38338e-287	0.338894	0.652	0.134	2.9336e-283
ASNS	6.35392e-277	0.758997	0.872	0.368	1.34741e-272
TRIB3	1.35777e-263	0.820751	0.869	0.361	2.87929e-259
GARS	5.13869e-260	1.01122	0.972	0.824	1.08971e-255
PCK2	1.02236e-245	0.329018	0.713	0.209	2.16801e-241
PSAT1	1.43494e-241	0.697782	0.898	0.471	3.04294e-237
ATP6V0D2	5.74298e-234	0.272594	0.463	0.077	1.21786e-229
CTH	9.95803e-233	0.350468	0.759	0.231	2.1117e-228
NUPR1	2.93911e-229	1.31204	0.999	0.971	6.23267e-225
SLFN5	2.09118e-228	0.984435	0.901	0.533	4.43455e-224
IL1RL1	5.97446e-219	0.518319	0.482	0.092	1.26694e-214
BEX2	1.59058e-211	0.973533	0.98	0.847	3.37298e-207
TCEA1	1.46807e-205	0.855147	0.991	0.936	3.11319e-201
DDR2	9.46473e-198	0.592419	0.919	0.581	2.00709e-193
WARS	1.29511e-195	0.609726	0.927	0.658	2.74642e-191
CAMTA2	2.54297e-173	0.587873	0.916	0.609	5.39262e-169
CMYA5	6.43491e-172	0.35194	0.514	0.133	1.36459e-167
NCOA7	2.04739e-170	0.37399	0.826	0.404	4.3417e-166
AC007405.6	5.93269e-169	0.351431	0.798	0.388	1.25809e-164
UPP1	7.69613e-167	1.56739	0.99	0.902	1.63204e-162
SLC38A1	8.93518e-154	0.432702	0.864	0.482	1.89479e-149
TRIM25	3.0107e-148	0.523767	0.914	0.638	6.38449e-144
MAP1LC3B	1.31017e-147	0.906274	0.997	0.991	2.77834e-143
MKNK2	1.9526e-147	0.703414	0.922	0.702	4.14068e-143
IDH1	5.11324e-140	0.35797	0.768	0.376	1.08431e-135
OSBPL8	2.07836e-137	1.03808	0.977	0.894	4.40737e-133
ARHGEF2	8.37975e-137	0.289333	0.768	0.371	1.77701e-132
SAT1	8.82238e-137	1.04387	0.997	0.992	1.87087e-132
TARS	8.92419e-136	0.475784	0.97	0.81	1.89246e-131
PSAP	2.26374e-135	0.708174	1	0.975	4.80049e-131
GFPT1	3.79707e-134	0.435364	0.881	0.59	8.05208e-130
SLC7A11	4.15108e-134	0.719074	0.965	0.707	8.80278e-130
EPRS	5.97651e-132	0.458742	0.958	0.747	1.26738e-127
MTHFD2	6.42334e-132	0.472622	0.943	0.708	1.36213e-127
IGF2R	5.14718e-130	0.39682	0.865	0.558	1.09151e-125
HSPA5	1.08838e-127	0.780648	0.983	0.922	2.30803e-123
PLIN2	5.08959e-126	1.09146	0.985	0.93	1.0793e-121
ECI1	6.10922e-123	0.46441	0.943	0.76	1.29552e-118
ATF4	6.12822e-123	0.839173	0.994	0.924	1.29955e-118
SARS	2.01054e-119	0.448296	0.981	0.874	4.26356e-115
HSPB1	4.04264e-118	-1.19061	0.993	0.999	8.57282e-114
CEBPG	2.18263e-113	0.424813	0.952	0.767	4.62848e-109
CARS	1.42751e-112	0.321228	0.865	0.571	3.02718e-108
TSLP	4.92051e-112	0.258376	0.607	0.236	1.04344e-107
LURAP1L	4.63297e-111	0.307876	0.816	0.434	9.82468e-107
RBCK1	7.63063e-111	0.495151	0.984	0.898	1.61815e-106
CCPG1	3.46097e-110	0.426994	0.916	0.693	7.33932e-106
MSC	7.63171e-110	0.312876	0.723	0.34	1.61838e-105
DDIT4	4.11433e-105	0.547123	0.765	0.446	8.72486e-101
SHMT2	1.52982e-102	0.317269	0.877	0.59	3.24413e-98
SUB1	2.22165e-102	-0.521271	0.994	0.997	4.71123e-98
SESN2	6.91701e-102	0.429776	0.882	0.629	1.46682e-97
SCG5	7.93967e-102	1.07384	0.9	0.729	1.68369e-97
ATP2B1	8.71174e-102	0.501411	0.954	0.758	1.84741e-97
PHGDH	3.67841e-101	0.330022	0.819	0.488	7.80043e-97
SOX11	1.90362e-100	0.341714	0.624	0.263	4.03681e-96
HADHB	1.91345e-99	0.403974	0.935	0.783	4.05766e-95
SPRR2D	8.22967e-99	0.427442	0.203	0.032	1.74518e-94
STC2	8.13025e-97	0.537008	0.853	0.512	1.7241e-92
LGALS3	2.49565e-95	1.0754	0.936	0.775	5.29227e-91
CYCS	5.16615e-93	-0.62725	0.991	0.995	1.09553e-88
EXOSC6	6.74153e-93	0.352511	0.92	0.695	1.42961e-88
HKDC1	3.89785e-92	0.559503	0.972	0.834	8.26578e-88
EIF4EBP1	9.31672e-92	0.580774	0.99	0.925	1.9757e-87
POLR2L	2.14537e-91	-0.452538	1	1	4.54947e-87
PLA2G12A	4.15311e-91	0.417926	0.926	0.74	8.80708e-87
HINT2	2.25036e-89	0.39715	0.964	0.833	4.77211e-85
XPOT	3.7226e-89	0.313002	0.927	0.693	7.89415e-85
C6orf48	9.73444e-88	0.528691	0.994	0.962	2.06428e-83
NFE2L1	1.03845e-87	0.364763	0.925	0.747	2.20213e-83
PGLS	1.02762e-86	0.378718	0.971	0.927	2.17916e-82
NARS	1.13213e-85	0.361925	0.988	0.913	2.40079e-81
CCK	9.31186e-85	0.895503	0.772	0.492	1.97467e-80
MAP1B	2.18382e-83	0.525915	0.981	0.91	4.631e-79
TCEB1	1.15217e-82	-0.405397	1	0.997	2.4433e-78
LONP1	1.93904e-82	0.324929	0.911	0.73	4.11193e-78
CLCN3	2.19771e-82	0.308976	0.91	0.691	4.66047e-78
CLIC1	3.19407e-81	-0.528938	0.997	0.998	6.77335e-77
CLGN	5.52689e-79	0.282393	0.739	0.447	1.17203e-74
CTNNA1	2.01534e-78	0.358677	0.956	0.837	4.27373e-74
SLC9A3R1	8.27373e-77	-0.452011	0.977	0.975	1.75453e-72
NQO2	3.79458e-76	0.413342	0.893	0.721	8.04678e-72
MME	7.74853e-76	0.271076	0.659	0.345	1.64315e-71
PBRM1	9.47065e-76	0.266294	0.858	0.636	2.00835e-71
DYNLL1	2.5354e-75	-0.583395	1	1	5.37658e-71
RCN1	2.73999e-75	0.373165	0.981	0.932	5.81043e-71
RND3	3.83291e-75	0.518236	0.988	0.912	8.12807e-71
PAIP1	5.94268e-75	0.311238	0.938	0.777	1.26021e-70
FTH1	6.13221e-75	0.475834	1	1	1.3004e-70
SLC35F6	3.54212e-74	0.344889	0.919	0.72	7.51143e-70
IARS	1.80162e-73	0.308715	0.949	0.799	3.82051e-69
ATP5G3	3.49665e-73	-0.505146	0.999	0.999	7.41499e-69
VAT1	5.17714e-73	0.393783	0.964	0.852	1.09786e-68
AAK1	9.38714e-73	0.328384	0.955	0.804	1.99064e-68
C8orf88	3.02376e-72	0.317245	0.827	0.58	6.41218e-68
GDF15	3.53252e-72	0.696161	0.82	0.585	7.49107e-68
HSPE1	7.92961e-72	-0.54203	0.999	0.998	1.68155e-67
NDUFB3	1.81832e-71	-0.432444	0.981	0.985	3.85593e-67
MRPL33	9.13053e-71	-0.378363	0.996	0.992	1.93622e-66
RPS26	2.07474e-70	-0.370397	1	1	4.39969e-66
SLC16A3	2.32062e-70	-0.659609	0.92	0.928	4.9211e-66
ATP5J2	3.12815e-70	-0.444213	1	1	6.63355e-66
GOT1	3.14088e-70	0.309353	0.856	0.641	6.66056e-66
PTGR1	1.00991e-69	0.504667	0.977	0.884	2.14161e-65
ISCU	1.36403e-69	0.359677	0.993	0.984	2.89256e-65
HRK	2.43831e-69	0.41383	0.894	0.645	5.17068e-65
ZFAS1	2.58178e-69	0.606093	1	0.996	5.47492e-65
TPD52L1	9.28211e-69	0.360511	0.933	0.745	1.96837e-64
CFL1	1.10446e-68	-0.43373	1	1	2.34211e-64
IMPA2	1.36662e-68	0.260134	0.816	0.537	2.89806e-64
PNRC1	2.18847e-68	0.467514	0.942	0.758	4.64086e-64
SNRPF	2.57556e-68	-0.422193	0.983	0.98	5.46174e-64
IFIT2	4.03041e-68	0.293377	0.354	0.122	8.54689e-64
RNF187	2.02955e-67	0.367269	0.951	0.816	4.30386e-63
STK24	4.30699e-67	0.294181	0.898	0.724	9.1334e-63
SUMO2	8.21457e-67	-0.504891	0.997	0.998	1.74198e-62
SERPINE2	8.55532e-67	0.5691	0.964	0.799	1.81424e-62
GHITM	1.12901e-66	0.35182	0.999	0.964	2.39418e-62
LRRFIP1	2.17327e-66	0.364473	0.955	0.856	4.60864e-62
CTSB	2.37983e-66	0.445987	1	0.989	5.04666e-62
WDR45	2.91916e-66	0.289657	0.951	0.809	6.19037e-62
BTG1	5.37479e-66	0.578727	0.996	0.943	1.13978e-61
UQCR10	2.17525e-65	-0.387785	1	1	4.61284e-61
CLIP1	5.98627e-65	0.319489	0.932	0.806	1.26945e-60
NAA38	8.69344e-65	-0.445541	0.996	0.985	1.84353e-60
SBDS	3.6e-64	-0.363599	0.975	0.955	7.63416e-60
ANKRD11	1.39261e-63	0.379738	0.977	0.922	2.95317e-59
TOMM22	7.44857e-63	-0.322593	0.996	0.985	1.57954e-58
EPAS1	5.79197e-62	0.365601	0.962	0.83	1.22824e-57
GS1-600G8.5	6.56898e-62	0.896832	0.784	0.547	1.39302e-57
PTMA	3.28189e-61	-0.623945	0.999	1	6.95958e-57
HAX1	4.81807e-61	0.299776	0.977	0.912	1.02172e-56
CALM2	1.43007e-58	-0.579141	1	1	3.03261e-54
TXN	2.00962e-58	0.519296	1	1	4.2616e-54
RANBP1	2.14289e-58	-0.53682	0.993	0.99	4.54421e-54
GRN	2.71286e-58	0.377344	0.994	0.953	5.75288e-54
ATP5G1	3.53187e-58	-0.433452	0.999	0.996	7.48968e-54
RBX1	3.76106e-58	-0.307907	0.996	0.991	7.9757e-54
GRPEL1	5.12891e-58	-0.403451	0.904	0.902	1.08764e-53
C1GALT1	6.65533e-58	0.252198	0.855	0.653	1.41133e-53
AKR1C3	9.2946e-58	0.358675	0.597	0.328	1.97101e-53
YBX1	2.67106e-57	0.289248	1	1	5.66424e-53
HEXA	2.81942e-57	0.252922	0.949	0.79	5.97886e-53
HSPB8	4.03739e-57	-0.606443	0.817	0.835	8.56169e-53
FAM127B	4.95679e-57	0.255339	0.932	0.793	1.05114e-52
LARS	6.89964e-57	0.285228	0.98	0.899	1.46314e-52
DAB2	2.1539e-56	0.443881	0.93	0.804	4.56755e-52
RP11-400N13.3	5.503e-56	0.34899	0.538	0.277	1.16697e-51
FOLR3	6.01508e-56	0.284109	0.819	0.583	1.27556e-51
BANF1	6.57516e-56	-0.33378	0.977	0.969	1.39433e-51
NCL	1.80641e-55	-0.563444	0.996	0.996	3.83068e-51
PRDX5	4.26256e-55	0.285662	1	0.997	9.03918e-51
YBX3	1.25526e-54	0.367046	0.984	0.946	2.66189e-50
SAP30	1.72817e-54	-0.571934	0.724	0.815	3.66475e-50
ATP5L	2.16831e-54	-0.288302	1	1	4.59811e-50
LMNA	6.66178e-54	-0.449978	0.987	0.988	1.4127e-49
CYSTM1	8.75858e-54	0.353584	1	0.992	1.85734e-49
AIFM2	9.03045e-54	0.274826	0.853	0.648	1.915e-49
N4BP2L2	1.14642e-53	0.27136	0.972	0.89	2.4311e-49
LINC01420	6.9312e-53	0.309493	0.967	0.858	1.46983e-48
TNPO1	7.54068e-53	0.275828	0.946	0.807	1.59908e-48
ASPH	1.11221e-52	0.450789	0.967	0.872	2.35855e-48
DPP7	7.77269e-52	0.290773	0.987	0.917	1.64828e-47
ZNF83	1.06345e-51	0.276156	0.84	0.616	2.25515e-47
RPS27L	1.08212e-51	-0.410431	1	1	2.29473e-47
HNRNPA2B1	1.21294e-51	-0.436973	0.991	0.991	2.57217e-47
GBE1	3.00587e-51	0.320106	0.914	0.776	6.37424e-47
IFIT3	3.22984e-51	0.50654	0.56	0.315	6.84919e-47
ABCA1	1.84547e-50	0.250442	0.772	0.531	3.91351e-46
EIF3J	3.23822e-50	-0.316671	0.964	0.939	6.86697e-46
TRIM16L	4.92824e-50	0.256957	0.765	0.519	1.04508e-45
ATPIF1	4.98091e-50	-0.411481	0.996	0.998	1.05625e-45
MYL6	1.07234e-49	-0.420105	1	1	2.27401e-45
JAK1	1.46533e-49	0.311669	0.97	0.906	3.10738e-45
DST	1.83273e-49	0.272491	0.865	0.664	3.88648e-45
SNRPN	2.71675e-49	0.306752	0.975	0.914	5.76114e-45
EIF5B	3.47671e-49	-0.317063	0.991	0.979	7.37271e-45
TAGLN2	4.23152e-49	-0.453969	0.98	0.978	8.97337e-45
SNRPG	4.58491e-49	-0.345951	0.997	0.995	9.72277e-45
TIMM17A	8.84571e-49	-0.317276	0.961	0.937	1.87582e-44
TBCA	1.22661e-48	-0.294011	0.999	0.997	2.60115e-44
SMIM19	2.40901e-48	0.250451	0.926	0.805	5.10854e-44
DNAJC1	9.37325e-48	0.262642	0.929	0.802	1.98769e-43
KIAA0101	1.17024e-47	-0.682277	0.226	0.489	2.48161e-43
TUBA1B	1.29268e-47	-0.892917	0.97	0.985	2.74125e-43
DTYMK	1.80636e-47	-0.537272	0.866	0.907	3.83056e-43
APP	3.52549e-47	0.254682	0.985	0.922	7.47616e-43
CKS2	3.90631e-47	-0.878741	0.911	0.938	8.28373e-43
AK1	8.54467e-47	-0.400141	0.94	0.948	1.81198e-42
LRRC59	5.90544e-46	-0.330853	0.942	0.922	1.25231e-41
HMOX1	8.78753e-46	0.348621	0.999	0.948	1.86348e-41
H1F0	1.15644e-45	0.250706	0.583	0.346	2.45236e-41
ATF5	1.3384e-45	0.352444	0.853	0.686	2.83821e-41
SRSF3	4.70859e-45	-0.452176	0.972	0.969	9.98503e-41
NME1	5.79412e-45	-0.330667	0.997	0.995	1.2287e-40
SNRPD1	7.55988e-45	-0.377589	0.994	0.984	1.60315e-40
SLTM	7.74192e-45	0.270368	0.972	0.902	1.64175e-40
BEX4	1.49635e-44	0.252551	0.959	0.86	3.17315e-40
SOD1	1.56538e-44	-0.384884	1	0.999	3.31955e-40
USP53	1.67151e-44	0.278162	0.896	0.721	3.54461e-40
HSP90AB1	1.93981e-44	-0.652776	1	0.997	4.11355e-40
GNAS	2.24465e-44	0.25606	0.994	0.971	4.76001e-40
SKA2	2.2625e-44	-0.352477	0.617	0.755	4.79785e-40
SERBP1	2.27688e-44	-0.34747	0.994	0.989	4.82834e-40
TM4SF1	4.04709e-44	-0.950407	0.666	0.755	8.58226e-40
FKBP8	5.0683e-44	0.259157	0.99	0.954	1.07478e-39
ACTB	5.07491e-44	-0.436196	1	1	1.07619e-39
SELT	8.67686e-44	-0.307662	0.958	0.946	1.84002e-39
TGIF1	8.869e-44	0.254863	0.939	0.803	1.88076e-39
SRSF2	1.42871e-43	-0.535611	0.955	0.947	3.02972e-39
PCSK1N	3.43784e-43	0.355602	0.926	0.733	7.29028e-39
GADD45GIP1	3.81894e-43	-0.268763	1	0.997	8.09845e-39
SNRPB2	5.08313e-43	-0.338538	0.945	0.926	1.07793e-38
FIBP	9.30312e-43	0.295619	0.978	0.939	1.97282e-38
RAB1A	1.7494e-42	-0.289578	0.985	0.971	3.70977e-38
MRPL12	2.12408e-42	-0.296418	0.991	0.984	4.50433e-38
HDDC2	2.31318e-42	0.255418	0.988	0.961	4.90533e-38
SNRPD2	4.47574e-42	-0.298864	0.996	0.997	9.49126e-38
UBE2L3	5.01086e-42	-0.299001	0.997	0.984	1.0626e-37
PPDPF	1.28252e-41	0.286739	0.997	0.995	2.71971e-37
NDUFB1	2.04822e-41	-0.410575	0.999	0.991	4.34346e-37
SLIRP	2.25284e-41	-0.337727	0.999	0.994	4.77738e-37
RPL36AL	2.4362e-41	-0.25587	1	1	5.1662e-37
TMEM167A	2.48855e-41	-0.314197	0.987	0.972	5.27722e-37
ATP5I	2.77681e-41	-0.343028	0.999	0.999	5.88851e-37
TPM3	3.36195e-41	-0.332788	0.994	0.988	7.12935e-37
GNB2L1	4.40406e-41	0.323058	1	1	9.33924e-37
RAB2A	5.68993e-41	-0.298624	0.984	0.977	1.20661e-36
CTNNAL1	1.91513e-40	-0.401229	0.956	0.959	4.06123e-36
FGF2	2.38416e-40	0.422608	0.997	0.978	5.05586e-36
RBP1	7.33035e-40	0.358142	0.99	0.939	1.55447e-35
RBM8A	7.51831e-40	-0.383107	0.965	0.941	1.59433e-35
PPM1G	2.11847e-39	-0.328894	0.978	0.964	4.49244e-35
EIF1	2.97006e-39	0.3583	1	1	6.2983e-35
SCD	3.28285e-39	0.259588	0.864	0.694	6.96162e-35
UBE2N	5.25611e-39	-0.266488	0.942	0.929	1.11461e-34
MRPL14	8.86665e-39	-0.279333	0.997	0.987	1.88026e-34
ANXA1	9.62633e-39	0.827112	0.856	0.736	2.04136e-34
SNRPA1	1.29282e-38	-0.321955	0.833	0.854	2.74156e-34
BIRC5	2.59061e-38	-0.423536	0.103	0.341	5.49366e-34
HIGD1A	3.03874e-38	-0.2794	0.932	0.936	6.44394e-34
FAU	3.11659e-38	-0.294868	1	1	6.60905e-34
SPP1	3.6075e-38	0.360951	0.417	0.213	7.65007e-34
CD59	4.73773e-38	-0.363999	0.999	1	1.00468e-33
PSMB3	5.18467e-38	-0.351055	0.983	0.981	1.09946e-33
MYL12A	8.58509e-38	-0.515795	0.996	0.997	1.82055e-33
CORO1C	1.87996e-37	-0.291758	0.968	0.946	3.98663e-33
ELOF1	1.90753e-37	-0.251643	0.91	0.902	4.04511e-33
GABARAPL2	2.68411e-37	-0.392143	0.974	0.971	5.69192e-33
DCBLD2	3.01306e-37	0.365288	0.996	0.977	6.3895e-33
SELK	3.24911e-37	-0.512747	0.974	0.933	6.89005e-33
PTGES3	3.39914e-37	-0.393359	0.983	0.979	7.20821e-33
NQO1	3.44092e-37	0.486292	0.996	0.983	7.29682e-33
UBE2C	4.00412e-37	-0.525449	0.142	0.375	8.49113e-33
TK1	6.51215e-37	-0.329031	0.138	0.37	1.38097e-32
MX1	7.82136e-37	0.281329	0.295	0.129	1.6586e-32
TMEM261	8.57941e-37	-0.320469	0.97	0.964	1.81935e-32
MRPL20	9.57061e-37	-0.262173	0.996	0.994	2.02954e-32
DPY30	9.58134e-37	-0.316289	0.956	0.952	2.03182e-32
HN1	1.22495e-36	-0.582176	0.974	0.972	2.59762e-32
HNRNPC	1.40714e-36	-0.32488	0.997	0.993	2.98398e-32
FLNA	1.57857e-36	0.279902	0.99	0.937	3.34751e-32
CACYBP	1.61329e-36	-0.437962	0.923	0.922	3.42115e-32
STMN1	3.91866e-36	-0.790894	0.472	0.637	8.30991e-32
IFI6	6.64781e-36	0.755739	0.753	0.543	1.40973e-31
EPB41L4A-AS1	7.52766e-36	0.305017	0.914	0.768	1.59632e-31
TBL1XR1	2.78922e-35	0.251014	0.917	0.766	5.91481e-31
SFPQ	6.22105e-35	-0.315529	0.909	0.886	1.31923e-30
SSR3	7.89168e-35	-0.313827	1	0.999	1.67351e-30
OPTN	1.00672e-34	0.264279	0.949	0.878	2.13486e-30
SNRPE	1.35879e-34	-0.294059	1	0.997	2.88145e-30
SEPW1	2.2483e-34	-0.344292	0.984	0.984	4.76774e-30
SMS	2.98295e-34	-0.428269	0.983	0.984	6.32563e-30
TXNRD1	3.23172e-34	0.268961	0.997	0.989	6.85318e-30
TPI1	3.38626e-34	-0.352244	1	0.999	7.18091e-30
PTTG1	4.27022e-34	-0.592471	0.711	0.794	9.05542e-30
DDX10	4.52639e-34	0.289568	0.711	0.516	9.59867e-30
STAT1	6.19437e-34	0.299535	0.837	0.636	1.31358e-29
CDKN3	6.61463e-34	-0.489352	0.537	0.661	1.4027e-29
PHLDA1	6.73791e-34	0.303116	0.949	0.846	1.42884e-29
SRSF9	9.4625e-34	-0.271853	0.993	0.98	2.00662e-29
SNRPD3	1.10772e-33	-0.268599	0.936	0.938	2.34902e-29
EZR	1.2636e-33	-0.412451	0.981	0.98	2.67959e-29
UBB	1.29771e-33	-0.69592	0.997	0.999	2.75193e-29
EIF4E	1.62419e-33	-0.266518	0.951	0.916	3.44425e-29
CALM1	2.43496e-33	-0.36838	0.996	0.995	5.16357e-29
RHOC	2.86322e-33	-0.281168	0.999	0.999	6.07175e-29
TMEM160	3.0113e-33	-0.32648	0.99	0.971	6.38577e-29
RPL22L1	6.95963e-33	-0.424638	0.978	0.969	1.47586e-28
ARHGDIA	1.31045e-32	-0.252059	0.97	0.954	2.77893e-28
RPA3	2.06551e-32	-0.35136	0.845	0.88	4.38012e-28
RSAD2	2.27876e-32	0.281105	0.244	0.102	4.83235e-28
TUBB4B	1.08614e-31	-0.410538	0.965	0.964	2.30327e-27
SMIM4	2.12261e-31	-0.321333	0.967	0.943	4.5012e-27
MYL9	2.32989e-31	-0.449068	0.846	0.873	4.94076e-27
EEF1B2	4.15589e-31	0.264554	1	1	8.81298e-27
VPS29	4.17918e-31	-0.273392	0.942	0.94	8.86236e-27
HLA-C	7.70525e-31	0.258855	0.981	0.907	1.63397e-26
PA2G4	8.14526e-31	-0.274603	0.996	0.991	1.72728e-26
RNASEH2C	1.2574e-30	-0.280314	0.896	0.919	2.66645e-26
PHLDA2	1.58774e-30	-0.739199	0.882	0.857	3.36696e-26
MACF1	1.6131e-30	0.276238	0.962	0.875	3.42073e-26
IFIT1	1.72702e-30	0.442556	0.279	0.13	3.66232e-26
DCTN3	2.14338e-30	-0.290128	0.958	0.962	4.54525e-26
AP1M2	2.32947e-30	-0.326327	0.554	0.679	4.93987e-26
ACTG1	4.45371e-30	-0.451614	0.999	1	9.44454e-26
MIF	5.64178e-30	-0.316621	0.996	0.995	1.1964e-25
DNAJC8	6.54618e-30	-0.283301	0.971	0.95	1.38818e-25
DDX24	8.56547e-30	-0.280109	0.974	0.952	1.81639e-25
MGST1	1.31625e-29	0.307442	0.996	0.989	2.79124e-25
VAPA	1.46527e-29	-0.267216	0.97	0.946	3.10725e-25
MALSU1	1.91079e-29	-0.309236	0.984	0.964	4.05203e-25
PGP	2.38103e-29	-0.293117	0.92	0.877	5.04922e-25
SNRNP25	4.24139e-29	-0.303303	0.968	0.942	8.99429e-25
ARPC5L	4.85615e-29	-0.342861	0.98	0.961	1.0298e-24
NAMPT	5.43673e-29	0.303599	0.92	0.788	1.15291e-24
C4orf3	5.82538e-29	-0.336644	0.981	0.974	1.23533e-24
MALAT1	6.37156e-29	0.291322	1	1	1.35115e-24
H3F3A	6.67932e-29	-0.321428	1	0.999	1.41642e-24
MAP2K3	8.68502e-29	-0.38885	0.907	0.877	1.84175e-24
ATP6V0E1	2.702e-28	-0.336549	1	0.998	5.72987e-24
IL13RA2	2.93597e-28	0.447596	0.983	0.922	6.22603e-24
HIST1H1C	3.40878e-28	0.486907	0.946	0.867	7.22867e-24
TPM1	4.39876e-28	-0.671014	0.994	0.991	9.32801e-24
CNN3	6.06659e-28	-0.301485	0.996	0.987	1.28648e-23
CENPM	6.90491e-28	-0.365881	0.337	0.5	1.46425e-23
CTSK	7.38268e-28	0.348646	0.97	0.856	1.56557e-23
RALA	1.51462e-27	0.366181	0.984	0.942	3.21189e-23
TALDO1	2.21864e-27	0.267905	0.994	0.949	4.70484e-23
PRSS23	9.69452e-27	-0.440705	0.991	0.973	2.05582e-22
SPARC	1.02597e-26	-0.354618	0.694	0.742	2.17567e-22
IDI1	1.19826e-26	-0.59816	0.782	0.795	2.54102e-22
CTSD	2.7003e-26	0.272584	0.999	0.988	5.72626e-22
TUBA1C	8.92944e-26	-0.420663	0.964	0.966	1.89358e-21
ITGB1BP1	1.5167e-25	-0.288991	0.99	0.974	3.21632e-21
EMP3	1.87665e-25	-0.537773	0.974	0.973	3.97962e-21
ARL6IP1	2.12907e-25	-0.433462	0.964	0.952	4.51492e-21
CYP1B1	4.09919e-25	0.478553	0.938	0.845	8.69275e-21
RRM2	4.41094e-25	-0.313402	0.093	0.264	9.35383e-21
PHACTR2	4.76017e-25	-0.376164	0.97	0.942	1.00944e-20
SRRM1	1.26523e-24	-0.256461	0.98	0.967	2.68305e-20
DNAJB6	2.18096e-24	-0.266935	0.971	0.955	4.62494e-20
CRYAB	2.57974e-24	-0.764106	0.999	0.999	5.47061e-20
SAR1A	3.57724e-24	-0.291947	0.94	0.918	7.5859e-20
HNRNPH3	3.71473e-24	-0.342467	0.917	0.887	7.87746e-20
SIVA1	5.93588e-24	-0.347083	0.991	0.971	1.25876e-19
DNAJA1	5.98501e-24	-0.507095	0.949	0.929	1.26918e-19
NDUFA3	7.68998e-24	-0.268048	0.987	0.97	1.63074e-19
CUTA	1.12901e-23	-0.312108	0.997	0.999	2.39418e-19
GTSE1	1.29673e-23	-0.269603	0.097	0.263	2.74985e-19
CLSPN	1.74543e-23	-0.293551	0.116	0.279	3.70136e-19
NUCKS1	2.94802e-23	-0.337147	0.993	0.979	6.25157e-19
SERPINE1	4.09385e-23	-0.520314	0.988	0.964	8.68142e-19
AIMP1	6.98426e-23	-0.254372	0.971	0.944	1.48108e-18
F3	1.13984e-22	-0.354091	0.73	0.76	2.41715e-18
MKI67	1.70231e-22	-0.382135	0.065	0.22	3.60993e-18
CKB	5.49871e-22	-0.361399	0.604	0.699	1.16606e-17
SRSF7	1.58289e-21	-0.348343	0.946	0.921	3.35668e-17
SERTAD1	1.69714e-21	-0.444183	0.8	0.78	3.59896e-17
ANAPC15	4.1803e-21	-0.275838	0.952	0.94	8.86475e-17
TAGLN	4.67144e-21	-0.560356	0.364	0.5	9.90625e-17
TGM2	9.04922e-21	-0.362899	0.3	0.443	1.91898e-16
TPM2	1.98809e-20	-0.703117	0.823	0.873	4.21594e-16
LGALS1	2.36392e-20	-0.852739	0.997	0.997	5.01292e-16
MYL12B	2.50665e-20	-0.316966	0.999	0.999	5.3156e-16
COL8A1	3.59778e-20	-0.279443	0.787	0.793	7.62944e-16
ARID5B	5.39706e-20	-0.36938	0.961	0.955	1.1445e-15
KRT7	7.04239e-20	-0.560932	0.244	0.395	1.49341e-15
SERTAD4-AS1	7.05502e-20	-0.259407	0.543	0.625	1.49609e-15
UCHL1	7.98848e-20	0.341942	0.984	0.966	1.69404e-15
TUBA4A	1.0017e-19	-0.379323	0.772	0.777	2.12421e-15
FILIP1L	1.30288e-19	-0.393269	0.331	0.458	2.76289e-15
H2AFX	1.40685e-19	-0.315778	0.75	0.752	2.98336e-15
CALR	1.74307e-19	-0.329099	1	0.994	3.69636e-15
AHSA1	2.264e-19	-0.299351	0.91	0.861	4.80104e-15
TERF2IP	2.33501e-19	-0.297467	0.932	0.87	4.95163e-15
CHORDC1	3.84899e-19	-0.25082	0.769	0.773	8.16217e-15
CHIC2	6.97327e-19	-0.253763	0.81	0.77	1.47875e-14
HSP90AA1	8.7643e-19	-0.643371	1	0.999	1.85856e-14
CCL2	9.7795e-19	-0.518299	0.344	0.473	2.07384e-14
H3F3B	1.08326e-18	-0.357146	0.999	0.999	2.29717e-14
GLIPR1	1.50233e-18	-0.509858	0.617	0.687	3.18584e-14
CDC20	1.61344e-18	-0.2524	0.106	0.246	3.42146e-14
CCDC80	1.83871e-18	-0.554096	0.882	0.898	3.89917e-14
DCTPP1	2.57764e-18	-0.268866	0.806	0.794	5.46615e-14
UBE2S	3.33573e-18	-0.511977	0.962	0.932	7.07376e-14
ILF2	4.00827e-18	-0.256972	0.916	0.891	8.49994e-14
MT1E	4.13977e-18	-0.743915	0.968	0.96	8.7788e-14
PDPN	4.61991e-18	-0.297898	0.698	0.749	9.79699e-14
PTRF	1.26182e-17	-0.270581	0.891	0.843	2.67582e-13
H2AFZ	1.72998e-17	-0.797613	0.999	0.998	3.66859e-13
NEAT1	1.83173e-17	-0.411437	0.999	0.997	3.88437e-13
CENPW	2.16592e-17	-0.338882	0.422	0.519	4.59305e-13
TUBB6	3.54927e-17	-0.272699	0.935	0.917	7.52658e-13
HMGB2	9.36933e-17	-0.676294	0.885	0.894	1.98686e-12
PRC1	1.23392e-16	-0.320369	0.18	0.312	2.61664e-12
PLP2	1.51472e-16	-0.415904	0.985	0.969	3.21211e-12
KIF1A	1.95986e-16	0.265779	0.954	0.834	4.15607e-12
LBH	1.96055e-16	-0.283507	0.682	0.686	4.15755e-12
ATAD2	1.98478e-16	-0.258041	0.234	0.361	4.20892e-12
SPNS2	2.18033e-16	-0.257771	0.583	0.619	4.6236e-12
HNRNPDL	4.96716e-16	-0.268668	0.98	0.948	1.05334e-11
TPX2	6.84178e-16	-0.270024	0.218	0.344	1.45087e-11
TRA2B	8.80793e-16	-0.260366	0.89	0.844	1.86781e-11
HNRNPAB	1.63685e-15	-0.257439	0.983	0.948	3.47111e-11
NUSAP1	3.32759e-15	-0.267114	0.122	0.243	7.05649e-11
LDHA	3.65679e-15	-0.367402	0.981	0.974	7.7546e-11
TYMS	5.08765e-15	-0.318446	0.614	0.667	1.07889e-10
BZW1	5.15951e-15	-0.272681	0.971	0.93	1.09413e-10
HSPA8	5.73984e-15	-0.520838	0.996	0.996	1.21719e-10
PCNA	6.59052e-15	-0.252308	0.759	0.756	1.39759e-10
CYR61	1.37423e-14	-0.345234	0.923	0.933	2.9142e-10
SSSCA1	1.40916e-14	-0.251828	0.927	0.885	2.98827e-10
MT1M	1.80761e-14	-0.272208	0.258	0.374	3.83321e-10
AURKA	2.24006e-14	-0.334976	0.312	0.415	4.75028e-10
LSM5	2.39539e-14	-0.26088	0.99	0.974	5.07967e-10
CCNB1	3.52088e-14	-0.26902	0.269	0.381	7.46639e-10
WTAP	5.52731e-14	-0.277818	0.967	0.924	1.17212e-09
RSRC2	6.51452e-14	-0.274027	0.901	0.856	1.38147e-09
LAYN	8.14323e-14	-0.317883	0.433	0.509	1.72685e-09
ARHGAP18	1.17908e-13	-0.255274	0.778	0.754	2.50036e-09
NOP58	2.04866e-13	-0.259293	0.785	0.773	4.34438e-09
KRT19	2.05496e-13	-0.316402	0.132	0.246	4.35775e-09
BAG3	2.3021e-13	-0.32427	0.736	0.711	4.88184e-09
FDPS	2.32799e-13	-0.27507	0.93	0.913	4.93673e-09
MT2A	3.46146e-13	-0.568302	1	1	7.34038e-09
YWHAH	5.85501e-13	-0.265536	0.958	0.939	1.24161e-08
C12orf75	1.0271e-12	-0.930374	0.864	0.844	2.17806e-08
PHF19	1.23736e-12	-0.358508	0.496	0.545	2.62395e-08
CYBA	2.51102e-12	-0.410178	0.589	0.647	5.32488e-08
ARF4	2.6341e-12	-0.339478	0.974	0.963	5.58587e-08
ANKRD1	3.69505e-12	-0.533779	0.343	0.445	7.83572e-08
GADD45B	4.44063e-12	-1.66654	0.92	0.847	9.41681e-08
KCTD11	4.87608e-12	-0.268978	0.382	0.456	1.03402e-07
CARHSP1	6.8342e-12	-0.265041	0.845	0.832	1.44926e-07
IGFBP3	1.69969e-11	-0.568567	0.911	0.879	3.60437e-07
RBM3	2.28425e-11	-0.277149	0.968	0.944	4.84397e-07
SOD2	4.79075e-11	-0.320341	0.974	0.965	1.01593e-06
SQLE	5.52084e-11	-0.276093	0.875	0.832	1.17075e-06
ALKBH5	7.43668e-11	-0.454781	0.887	0.814	1.57702e-06
MRPL44	1.31809e-10	-0.251525	0.821	0.767	2.79515e-06
TGFBI	1.73743e-10	-0.342882	0.296	0.383	3.68439e-06
CTSC	1.85011e-10	-0.553985	0.679	0.677	3.92334e-06
TUBB	2.29598e-10	-0.297426	0.985	0.976	4.86886e-06
HMGB1	2.79415e-10	-0.463538	0.997	0.992	5.92527e-06
RBP7	2.84131e-10	-0.254905	0.451	0.519	6.02529e-06
CAV1	1.12519e-09	-0.315885	0.848	0.837	2.38607e-05
NFKBIA	2.85669e-09	-0.286549	0.557	0.613	6.05789e-05
FOSL1	8.79569e-09	-0.294739	0.816	0.769	0.000186521
PCP4	1.23491e-08	-0.316688	0.48	0.523	0.000261875
EIF4A3	1.40017e-08	-0.258422	0.726	0.692	0.000296919
GAS6	1.68426e-08	-0.267237	0.682	0.681	0.000357164
DNAJB1	1.85892e-08	-0.642875	0.835	0.779	0.000394202
S100A16	4.07807e-08	-0.251869	0.956	0.922	0.000864795
S100A13	8.1438e-08	-0.271563	0.987	0.966	0.00172697
ID1	2.3467e-07	-0.395174	0.636	0.658	0.00497641
RAB34	2.8823e-07	-0.25592	0.806	0.765	0.00611221
MRPL18	3.1275e-07	-0.380076	0.993	0.971	0.00663218
MRPL55	4.1741e-07	-0.260577	0.975	0.944	0.00885161
H2AFV	6.07853e-07	-0.368151	0.984	0.959	0.0128901
HSPH1	1.33508e-06	-0.391771	0.896	0.838	0.0283117

## Sheet: DEGs_p6
	p_val	avg_log2FC	pct.1	pct.2	p_val_adj
MFSD2A	0	1.4666	0.932	0.347	0
EIF2AK3	0	0.279616	0.696	0.124	0
ARF4	0	1.9864	1	0.961	0
SERP1	0	1.60912	0.997	0.979	0
PPM1K	0	0.728585	0.846	0.231	0
DNAJC25	0	1.34389	0.965	0.593	0
HSPA5	0	2.83571	1	0.921	0
HERPUD1	0	3.15267	0.997	0.811	0
P4HB	0	2.31176	0.998	0.965	0
HSP90B1	5.98328e-302	2.61226	0.998	0.955	1.26881e-297
DNAJB11	3.02778e-301	1.55045	0.987	0.771	6.42071e-297
TSPYL2	1.97914e-300	1.0598	0.933	0.42	4.19697e-296
ATF3	7.01743e-300	1.37501	0.946	0.387	1.48812e-295
DNAJC3	9.99903e-296	1.36423	0.986	0.777	2.12039e-291
ELOVL5	2.19575e-287	1.39162	0.971	0.754	4.65631e-283
SUCO	1.31996e-285	1.16003	0.962	0.644	2.79911e-281
TMF1	2.48267e-285	1.23759	0.971	0.715	5.26475e-281
MRPL55	1.8488e-280	1.55634	0.992	0.943	3.92056e-276
ZFAND2A	2.55329e-280	1.6515	0.99	0.77	5.41452e-276
ATG101	9.14188e-280	1.31505	0.994	0.885	1.93863e-275
PNPLA8	1.77591e-277	1.05009	0.965	0.65	3.76599e-273
ALKBH5	7.81382e-276	2.18012	0.989	0.807	1.657e-271
DNAJB9	4.25322e-274	1.45104	0.964	0.584	9.01937e-270
ESCO1	5.38438e-273	1.08429	0.941	0.548	1.14181e-268
SELK	8.19202e-270	1.66615	0.994	0.932	1.7372e-265
TMEM198	2.98975e-264	0.530174	0.826	0.298	6.34007e-260
SPSB3	4.44257e-264	0.902725	0.937	0.565	9.42091e-260
DNAJC2	5.45028e-260	1.18582	0.975	0.794	1.15579e-255
PGM3	2.21347e-258	0.665734	0.938	0.498	4.69388e-254
CREB3	2.88824e-255	1.13966	0.981	0.87	6.12481e-251
ARFIP2	3.8638e-255	0.865029	0.968	0.729	8.19358e-251
ECE2	2.59854e-253	0.764518	0.933	0.523	5.51045e-249
VIMP	1.4649e-252	0.989815	0.99	0.911	3.10647e-248
SPTY2D1	2.71396e-252	1.02935	0.967	0.67	5.75522e-248
MED10	8.29324e-251	0.984661	0.99	0.854	1.75866e-246
STK19	1.91919e-246	1.0646	0.922	0.53	4.06982e-242
UBE2B	6.74625e-246	0.975164	0.997	0.914	1.43061e-241
SRP54	1.4637e-245	0.838633	0.971	0.741	3.10393e-241
CYB561D2	4.885e-245	1.01284	0.957	0.706	1.03591e-240
SLC35E1	1.95132e-244	0.714683	0.941	0.622	4.13797e-240
CDK2AP2	1.81379e-242	1.82952	0.965	0.778	3.84633e-238
CEP95	2.67561e-241	0.634118	0.894	0.429	5.67389e-237
BEX5	8.49654e-241	0.571166	0.876	0.37	1.80178e-236
HILPDA	3.70984e-239	1.93752	0.921	0.521	7.86709e-235
TSSC4	1.13868e-238	1.024	0.99	0.853	2.41468e-234
KLHL28	9.37951e-238	0.325322	0.773	0.24	1.98902e-233
MRPL18	9.78994e-238	1.34412	1	0.971	2.07605e-233
GAR1	1.8375e-235	0.892397	0.976	0.766	3.8966e-231
SEC31A	5.18579e-235	0.701869	0.973	0.746	1.0997e-230
PRRC1	1.00381e-234	0.5408	0.943	0.536	2.12868e-230
CDK7	3.45927e-232	0.725185	0.919	0.488	7.33574e-228
ZNF550	8.6357e-232	0.266821	0.746	0.216	1.83129e-227
PNRC1	2.80758e-231	1.48763	0.979	0.757	5.95376e-227
MAGEH1	3.21989e-231	0.592134	0.903	0.456	6.82809e-227
GOLGB1	4.32356e-231	0.969847	0.964	0.813	9.16854e-227
SNHG15	7.13051e-231	1.32583	0.971	0.755	1.5121e-226
SEC24A	7.15619e-231	0.44262	0.834	0.318	1.51754e-226
ZNF140	7.17029e-231	0.36096	0.818	0.302	1.52053e-226
NPRL2	3.76458e-230	0.740908	0.854	0.409	7.98317e-226
SEC24D	1.67771e-229	0.313415	0.78	0.244	3.55775e-225
WBSCR22	1.98783e-229	1.21084	0.992	0.862	4.21538e-225
SSSCA1	3.10184e-229	1.00648	0.984	0.881	6.57776e-225
SAFB2	4.65365e-229	0.862079	0.965	0.706	9.86854e-225
ZFAS1	1.74298e-226	1.55592	1	0.996	3.69616e-222
HIST1H2BN	6.41723e-226	0.510269	0.838	0.328	1.36084e-221
ATF4	1.18795e-224	1.32154	0.997	0.924	2.51916e-220
SEC63	4.94127e-224	0.763622	0.981	0.793	1.04784e-219
TPT1	1.93134e-223	0.870813	1	1	4.09561e-219
POU2F2	2.40789e-223	0.250852	0.601	0.132	5.10617e-219
TMEM263	4.5941e-223	0.62765	0.952	0.618	9.74224e-219
HINT1	1.47534e-222	-0.831439	1	1	3.12861e-218
DCAF13	2.14325e-222	0.787392	0.968	0.724	4.54497e-218
SLC31A1	2.34719e-222	0.751461	0.951	0.652	4.97745e-218
DEDD2	4.61286e-222	0.809726	0.951	0.572	9.78204e-218
NOC4L	6.3684e-222	0.65874	0.943	0.588	1.35048e-217
WHAMM	6.67422e-222	0.792022	0.941	0.59	1.41534e-217
KDELR2	1.31197e-221	0.781414	0.997	0.957	2.78217e-217
OSBP	1.41653e-221	0.539363	0.935	0.555	3.0039e-217
THAP9-AS1	5.85024e-221	0.686691	0.926	0.503	1.2406e-216
KLHL35	1.85515e-217	0.476479	0.705	0.218	3.93403e-213
UTP6	2.86475e-216	0.611721	0.93	0.527	6.07498e-212
KCNK1	1.44402e-215	0.433661	0.791	0.281	3.06218e-211
DIS3	4.30882e-215	0.666705	0.933	0.594	9.13727e-211
ZCCHC7	9.05898e-215	0.693769	0.945	0.618	1.92105e-210
POFUT2	6.61995e-214	0.371826	0.849	0.361	1.40383e-209
BRD2	2.09834e-213	1.46672	0.99	0.881	4.44974e-209
NUS1	4.70645e-213	0.795752	0.962	0.688	9.98049e-209
NELFE	1.91911e-212	0.864111	0.983	0.9	4.06966e-208
ARL6IP4	7.04298e-212	-0.902454	0.976	0.993	1.49353e-207
SYAP1	7.57188e-212	0.8294	0.984	0.889	1.60569e-207
JMJD6	2.97699e-211	0.841125	0.937	0.605	6.313e-207
GADD45G	7.49971e-211	0.807479	0.843	0.33	1.59039e-206
EIF5	2.45774e-210	1.11029	0.995	0.973	5.21188e-206
KRT10	1.89898e-209	1.05907	0.997	0.985	4.02698e-205
AKR1A1	1.96912e-209	1.01962	0.973	0.828	4.17571e-205
TRIM4	1.987e-209	0.457469	0.878	0.412	4.21363e-205
BLZF1	2.79489e-208	0.509916	0.927	0.531	5.92685e-204
CDC26	4.03899e-207	0.904637	0.992	0.898	8.56509e-203
EPB41L4A-AS1	7.69487e-207	1.1212	0.975	0.764	1.63177e-202
AFTPH	1.31901e-206	0.561986	0.932	0.562	2.79709e-202
RAB5A	1.5264e-206	0.67039	0.976	0.735	3.23689e-202
RILPL2	1.05242e-205	0.888343	0.899	0.552	2.23176e-201
NEFM	2.15874e-205	0.427329	0.548	0.117	4.57783e-201
ISG20L2	2.62882e-204	0.628027	0.932	0.603	5.57468e-200
CDC37L1	3.45478e-204	0.634908	0.941	0.596	7.32621e-200
GORAB	4.72982e-204	0.47474	0.811	0.304	1.00301e-199
NAMPT	7.70663e-203	1.07053	0.979	0.785	1.63427e-198
CCDC186	8.88254e-203	0.623755	0.94	0.614	1.88363e-198
NXT1	4.90563e-202	0.984074	0.979	0.788	1.04029e-197
C1orf52	8.07218e-202	0.781082	0.957	0.676	1.71179e-197
ZRSR2	1.09707e-201	0.307786	0.837	0.335	2.32644e-197
AKAP17A	1.48164e-201	0.767291	0.918	0.543	3.14196e-197
CNN3	2.53244e-201	-1.01659	0.949	0.991	5.3703e-197
GORASP2	3.72461e-201	0.634341	0.968	0.748	7.89841e-197
EIF4A3	5.13335e-201	1.08684	0.954	0.674	1.08858e-196
TFG	1.41742e-200	0.75174	0.978	0.841	3.00578e-196
KDELR3	2.33698e-200	0.333709	0.775	0.254	4.95579e-196
MANF	8.08992e-200	1.2496	0.983	0.891	1.71555e-195
TOMM40	2.06099e-199	0.909479	0.994	0.921	4.37054e-195
ACBD3	2.63558e-198	0.60991	0.984	0.779	5.58901e-194
IFRD1	2.87704e-198	0.882617	0.971	0.701	6.10106e-194
USP36	5.79212e-198	0.619309	0.937	0.597	1.22828e-193
SNHG12	8.17791e-198	1.06863	0.911	0.527	1.73421e-193
DDIT3	5.64486e-197	1.3566	0.992	0.818	1.19705e-192
SPATA2	9.21334e-197	0.304709	0.772	0.286	1.95378e-192
ETF1	1.03594e-195	0.772546	0.99	0.884	2.19682e-191
MORF4L2	8.03552e-195	0.807021	0.995	0.941	1.70401e-190
LRRC8A	1.22224e-194	0.732283	0.929	0.628	2.59188e-190
USP37	1.84345e-194	0.26873	0.748	0.252	3.90922e-190
MAP3K11	1.97308e-194	0.792561	0.943	0.69	4.18412e-190
TXNL4B	9.47182e-194	0.488483	0.911	0.485	2.00859e-189
BOLA3	1.89244e-193	-0.897849	0.975	0.981	4.0131e-189
CDK11A	2.90117e-193	0.551201	0.911	0.552	6.15221e-189
PELO	8.65993e-193	0.84849	0.964	0.758	1.83642e-188
POLE3	9.56238e-193	0.744862	0.948	0.696	2.0278e-188
PRSS23	1.12943e-192	-1.25239	0.91	0.979	2.39508e-188
CDK11B	1.66866e-192	0.590766	0.954	0.693	3.53857e-188
CDKN2AIP	9.53979e-192	0.452622	0.87	0.432	2.02301e-187
HYOU1	1.21381e-191	0.494681	0.875	0.434	2.574e-187
G3BP2	2.47376e-191	0.69453	0.978	0.829	5.24585e-187
TCP1	3.2108e-191	0.857089	0.994	0.945	6.80883e-187
CWC25	7.62055e-191	0.755548	0.957	0.645	1.61601e-186
CHD1	1.42869e-190	0.864647	0.96	0.733	3.02968e-186
KDM6B	2.00338e-190	0.618933	0.906	0.468	4.24837e-186
BUD31	2.04292e-189	0.799266	0.998	0.979	4.33223e-185
POLR2L	5.50112e-189	-0.725259	1	1	1.16657e-184
STX5	7.51734e-189	0.504978	0.938	0.612	1.59413e-184
RCOR1	9.05105e-189	0.730385	0.913	0.563	1.91937e-184
TOP3A	2.78222e-188	0.296167	0.791	0.303	5.89998e-184
SUMO3	9.88277e-188	-0.810794	0.846	0.961	2.09574e-183
TMEM41B	1.00157e-187	0.707289	0.954	0.676	2.12393e-183
XBP1	2.03884e-187	0.85797	0.968	0.724	4.32357e-183
NUP58	1.1466e-186	0.597681	0.964	0.708	2.43148e-182
JMY	2.64591e-186	0.44096	0.823	0.365	5.61092e-182
C6orf48	1.03195e-185	0.999113	0.997	0.962	2.18835e-181
GTF2F1	1.02273e-184	0.629255	0.97	0.784	2.16881e-180
TPM1	2.07232e-183	-1.71413	0.96	0.993	4.39456e-179
YIPF5	8.37007e-183	0.593659	0.97	0.763	1.77496e-178
SRPRA	1.08513e-182	0.577004	0.97	0.763	2.30113e-178
ORMDL3	2.39942e-182	0.354021	0.861	0.416	5.08822e-178
MUT	2.58086e-182	0.260635	0.77	0.293	5.47298e-178
KCNQ1OT1	1.22399e-181	0.790468	0.932	0.562	2.5956e-177
SCNM1	1.36261e-181	0.63381	0.946	0.673	2.88955e-177
SYVN1	1.51906e-181	0.334853	0.784	0.318	3.22132e-177
ACTB	7.24318e-181	-1.05351	1	1	1.53599e-176
PHF20L1	1.04931e-180	0.672262	0.956	0.724	2.22517e-176
EHD1	1.08264e-180	0.759682	0.91	0.61	2.29585e-176
SDF2L1	1.21763e-180	1.06262	0.992	0.914	2.5821e-176
BOD1L1	2.21992e-180	0.624722	0.941	0.654	4.70757e-176
DCUN1D5	1.03276e-179	0.672625	0.978	0.837	2.19008e-175
RRP12	3.41315e-179	0.380292	0.837	0.392	7.23792e-175
BTG1	4.28141e-179	1.29945	0.998	0.943	9.07917e-175
DYRK4	7.84744e-179	0.466226	0.938	0.585	1.66413e-174
IDI1	8.68239e-179	1.64249	0.965	0.781	1.84119e-174
PPP1R11	1.34393e-178	0.739289	0.975	0.828	2.84994e-174
LCMT1	1.48955e-178	0.612682	0.976	0.803	3.15874e-174
TMEM160	1.7635e-178	-0.800642	0.94	0.975	3.73968e-174
MINOS1	2.44593e-178	-0.672789	0.998	0.999	5.18683e-174
ACSL3	5.05462e-178	0.615599	0.941	0.639	1.07188e-173
NFKBIB	6.56095e-178	0.525087	0.957	0.633	1.39132e-173
GTF2H5	4.48223e-177	-0.707466	0.962	0.973	9.50502e-173
GNL2	5.6023e-177	0.530425	0.927	0.567	1.18802e-172
IFT20	8.62266e-177	0.774479	0.987	0.868	1.82852e-172
PNO1	1.37512e-175	0.664995	0.962	0.734	2.91608e-171
IKBIP	1.48904e-175	0.692513	0.945	0.716	3.15766e-171
CTH	2.98205e-175	0.422953	0.712	0.239	6.32373e-171
YKT6	3.02325e-175	0.628103	0.981	0.826	6.4111e-171
PJA2	5.9611e-175	0.571713	0.941	0.657	1.26411e-170
MKNK2	8.34688e-175	0.893066	0.954	0.701	1.77004e-170
LDLR	1.08708e-174	0.483209	0.693	0.23	2.30525e-170
MAP9	1.13025e-174	0.68552	0.922	0.668	2.39681e-170
FAM179B	3.22055e-174	0.389448	0.827	0.393	6.82951e-170
PCBP1	6.51406e-174	0.771821	0.997	0.97	1.38137e-169
PEBP1	9.94344e-174	-0.834393	0.987	0.998	2.10861e-169
PDIA4	1.87793e-173	1.27013	0.899	0.584	3.98234e-169
PPIE	2.23124e-173	0.548931	0.968	0.724	4.73156e-169
MIEN1	6.5359e-173	-0.696871	0.959	0.972	1.386e-168
FAAP20	6.60373e-173	-0.809864	0.967	0.98	1.40039e-168
NDUFB1	1.08381e-172	-0.877996	0.984	0.992	2.29832e-168
BRI3	1.11344e-172	-1.15472	0.995	0.998	2.36116e-168
ZNF131	2.78322e-172	0.567609	0.913	0.594	5.9021e-168
ALG2	5.22187e-172	0.55045	0.945	0.645	1.10735e-167
ARPC1B	7.60008e-172	-0.954243	0.983	0.991	1.61167e-167
TRA2B	2.10473e-171	0.807293	0.981	0.837	4.46329e-167
EEF1D	2.23589e-171	0.899913	1	1	4.74144e-167
GOLT1B	2.261e-171	0.62255	0.975	0.734	4.79468e-167
RNF168	2.3601e-171	0.468463	0.889	0.503	5.00482e-167
TXNDC11	3.0547e-171	0.404341	0.881	0.47	6.47779e-167
RPL36	1.05814e-170	-0.584223	1	1	2.24389e-166
VDAC2	1.77865e-170	0.771274	0.998	0.988	3.7718e-166
AKAP9	6.92031e-170	0.688575	0.965	0.814	1.46752e-165
NRBF2	1.694e-169	0.632845	0.959	0.735	3.5923e-165
ARL5B	5.25657e-169	0.291263	0.811	0.342	1.11471e-164
C16orf91	5.45596e-169	0.616151	0.975	0.789	1.15699e-164
CSNK1A1	7.17215e-169	0.687218	0.995	0.948	1.52093e-164
TRIM38	9.5817e-169	0.511948	0.889	0.499	2.03189e-164
RIOK3	1.03225e-168	0.671574	0.962	0.745	2.18899e-164
SF1	1.75282e-168	0.707015	0.976	0.88	3.71704e-164
AES	1.96997e-168	-0.69366	0.878	0.943	4.17751e-164
GCC2	3.54965e-167	0.580866	0.964	0.748	7.52739e-163
ZCCHC17	1.06324e-166	0.785177	0.965	0.865	2.2547e-162
UBA5	5.50554e-166	0.412771	0.872	0.485	1.1675e-161
TRMT1	8.1393e-166	0.509252	0.932	0.651	1.72602e-161
INA	1.18343e-165	0.355151	0.716	0.263	2.50957e-161
C1orf27	2.3e-165	0.348735	0.872	0.458	4.87738e-161
WDR74	4.29405e-165	0.645939	0.965	0.776	9.10596e-161
SMARCA5	6.79202e-165	0.61518	0.979	0.83	1.44032e-160
LARP1B	1.05045e-164	0.456079	0.897	0.543	2.22757e-160
RASSF1	1.78974e-164	0.382899	0.873	0.43	3.79533e-160
UFM1	5.93217e-164	0.598263	0.987	0.882	1.25798e-159
MYL12A	9.88422e-164	-1.06275	0.987	0.998	2.09605e-159
RBM42	1.8078e-163	0.652025	0.975	0.807	3.83362e-159
NUBP2	1.85982e-163	0.764545	0.962	0.875	3.94394e-159
SAFB	2.08949e-163	0.703715	0.933	0.664	4.43098e-159
SPAG9	5.09775e-163	0.636793	0.99	0.886	1.08103e-158
ODF2	8.95425e-163	0.278189	0.775	0.331	1.89884e-158
C17orf96	2.29134e-162	0.294476	0.466	0.104	4.85901e-158
DDX51	2.88697e-162	0.31826	0.837	0.399	6.12211e-158
DPH3	4.23715e-162	0.593377	0.987	0.877	8.98531e-158
NOP58	2.0612e-161	0.888815	0.96	0.76	4.37097e-157
NME4	2.54865e-161	-0.888306	0.903	0.959	5.40466e-157
TRAPPC4	3.74205e-161	0.723938	0.984	0.835	7.9354e-157
CDC37	4.32021e-161	0.606003	0.994	0.939	9.16143e-157
HSPA9	7.25271e-161	0.701919	0.995	0.93	1.53801e-156
TOMM7	1.15314e-160	-0.634277	1	1	2.44534e-156
EBNA1BP2	1.52993e-160	0.676655	1	0.945	3.24436e-156
POM121	2.84708e-160	0.506426	0.922	0.652	6.03753e-156
CAMLG	5.99056e-160	0.596581	0.979	0.849	1.27036e-155
C14orf166	9.6399e-160	0.694044	0.995	0.97	2.04424e-155
PSMD9	1.36673e-159	0.592248	0.976	0.865	2.89829e-155
MSTO1	2.09027e-159	0.331083	0.829	0.407	4.43262e-155
TFPT	2.10335e-159	0.82801	0.973	0.841	4.46037e-155
BRF2	3.02726e-159	0.322543	0.8	0.339	6.41961e-155
EIF3M	8.03034e-159	0.68079	0.995	0.913	1.70291e-154
CTDP1	1.33476e-158	0.29993	0.777	0.326	2.83049e-154
COPB2	1.72844e-158	0.497886	0.964	0.747	3.66532e-154
ACTN4	2.93621e-158	-0.708869	0.956	0.965	6.22652e-154
SLC30A7	7.15659e-158	0.424482	0.903	0.559	1.51763e-153
SEC61B	1.05913e-157	0.584964	1	0.997	2.24598e-153
EBLN3	1.88021e-157	0.485673	0.951	0.698	3.98717e-153
SETX	2.14781e-157	0.577002	0.921	0.605	4.55465e-153
LAMTOR3	6.32277e-157	0.557596	0.975	0.776	1.34081e-152
METRN	7.69562e-157	-0.904235	0.878	0.934	1.63193e-152
RAB18	8.41662e-157	0.54793	0.986	0.889	1.78483e-152
SUPV3L1	1.4346e-156	0.433589	0.884	0.494	3.04222e-152
CYCS	1.93907e-156	0.972591	1	0.994	4.112e-152
SRSF8	2.15954e-156	0.594583	0.962	0.758	4.57953e-152
INSIG2	3.10871e-156	0.500438	0.914	0.587	6.59233e-152
BRAP	4.24885e-156	0.33292	0.864	0.451	9.01012e-152
DNTTIP1	4.83125e-156	0.556687	0.937	0.658	1.02452e-151
DHX40	8.4956e-156	0.386153	0.924	0.585	1.80158e-151
NR1H2	1.55117e-155	0.535239	0.976	0.808	3.28941e-151
TMEM219	1.6961e-155	-0.658698	0.962	0.97	3.59676e-151
UQCR10	4.24419e-155	-0.684606	1	1	9.00023e-151
DHDDS	7.34889e-155	0.408492	0.9	0.556	1.55841e-150
TOX4	9.133e-155	0.525778	0.975	0.809	1.93674e-150
SLC25A38	1.19185e-154	0.433534	0.93	0.571	2.52744e-150
GDAP2	1.26402e-154	0.287034	0.832	0.398	2.68048e-150
MLXIP	1.54182e-154	0.436187	0.881	0.484	3.26958e-150
TAF1D	2.69338e-154	1.03121	0.986	0.885	5.71158e-150
ZNF598	6.65103e-154	0.401224	0.864	0.477	1.41042e-149
MAGOH	8.85485e-154	0.699094	0.964	0.758	1.87776e-149
SCYL1	1.6539e-153	0.540159	0.959	0.712	3.50726e-149
MXD1	1.98746e-153	0.423599	0.835	0.416	4.21461e-149
TAX1BP1	2.31685e-153	0.645474	0.997	0.932	4.91312e-149
NANS	2.43507e-153	0.620725	0.973	0.86	5.16381e-149
RPS27L	3.00619e-153	-0.87844	1	1	6.37492e-149
COG3	3.51939e-153	0.312907	0.878	0.456	7.46322e-149
C17orf89	4.50692e-153	-0.749433	0.997	0.998	9.55737e-149
CCNK	1.52966e-152	0.520484	0.954	0.738	3.24379e-148
MIS12	2.97162e-152	0.337441	0.788	0.345	6.30163e-148
DCAF10	3.27518e-152	0.458016	0.933	0.632	6.94534e-148
GABARAPL1	3.3268e-152	0.633938	0.951	0.59	7.05482e-148
GOLGA4	7.87112e-152	0.766059	0.987	0.918	1.66915e-147
LTN1	1.02356e-151	0.343907	0.868	0.466	2.17056e-147
GFPT1	1.24227e-151	0.490636	0.921	0.589	2.63436e-147
FAM177A1	2.13149e-151	0.69896	0.986	0.936	4.52005e-147
TMEM208	3.03811e-151	0.573463	0.998	0.978	6.44261e-147
CCDC85B	5.40995e-151	-1.15987	0.938	0.969	1.14723e-146
ACTG1	8.97736e-151	-1.20751	0.998	1	1.90374e-146
CXorf40B	1.92831e-150	0.45734	0.887	0.55	4.08918e-146
NOLC1	2.02876e-150	0.5509	0.945	0.728	4.3022e-146
STARD4	2.70345e-150	0.265897	0.648	0.22	5.73294e-146
MAX	3.56598e-150	0.468053	0.973	0.766	7.56202e-146
ZMYM5	5.1528e-150	0.422013	0.868	0.46	1.0927e-145
USP8	6.29812e-150	0.540877	0.964	0.781	1.33558e-145
PPDPF	1.28266e-149	-0.71089	0.995	0.995	2.72001e-145
MIA3	1.4382e-149	0.396438	0.903	0.543	3.04986e-145
RB1CC1	3.09685e-149	0.566915	0.975	0.792	6.56719e-145
CISD3	3.94257e-149	-0.648303	0.903	0.942	8.36062e-145
NUFIP2	5.02693e-149	0.653964	0.948	0.739	1.06601e-144
GOLPH3	5.28068e-149	0.409241	0.908	0.621	1.11982e-144
GNL3	7.35261e-149	0.624758	0.978	0.816	1.55919e-144
TEX30	1.32227e-148	0.579703	0.975	0.749	2.80402e-144
UFD1L	1.857e-148	0.575582	0.983	0.874	3.93795e-144
YIPF3	2.07571e-148	0.512349	0.984	0.877	4.40175e-144
RNF113A	2.13602e-148	0.413178	0.865	0.471	4.52964e-144
ALDH18A1	2.83017e-148	0.268202	0.781	0.348	6.00166e-144
ARL16	3.78307e-148	0.570354	0.976	0.87	8.02238e-144
FNBP4	4.22875e-148	0.677157	0.938	0.702	8.96748e-144
PIBF1	4.66049e-148	0.271476	0.761	0.323	9.88304e-144
TOPBP1	7.1828e-148	0.374299	0.835	0.413	1.52318e-143
EIF1	9.67677e-148	0.682379	1	1	2.05206e-143
PRR14	1.16595e-147	0.467216	0.854	0.51	2.47252e-143
CHCHD2	1.51606e-147	0.515971	1	1	3.21495e-143
UBE2D2	2.32917e-147	0.592782	0.997	0.973	4.93924e-143
ITGA3	3.97701e-147	-1.03814	0.823	0.905	8.43364e-143
TBC1D15	4.11787e-147	0.363111	0.887	0.524	8.73234e-143
TULP3	6.52726e-147	0.29786	0.829	0.396	1.38417e-142
MID1IP1	2.18031e-146	0.668101	0.813	0.412	4.62356e-142
BLOC1S1	2.80184e-146	-0.594452	0.975	0.976	5.94157e-142
JUNB	2.96733e-146	1.20752	0.926	0.65	6.29253e-142
LSG1	3.53452e-146	0.400905	0.894	0.531	7.4953e-142
UBN2	4.21338e-146	0.276301	0.811	0.392	8.9349e-142
CNOT2	6.60656e-146	0.509474	0.929	0.682	1.40099e-141
TM9SF2	1.15395e-145	0.490701	0.952	0.769	2.44707e-141
BCLAF1	1.36949e-145	0.673549	0.978	0.865	2.90414e-141
TMEM57	1.52742e-145	0.408032	0.853	0.492	3.23905e-141
SLC41A2	4.9413e-145	0.250609	0.723	0.28	1.04785e-140
DNAJC1	6.00449e-145	0.656048	0.964	0.8	1.27331e-140
CHKA	6.81908e-145	0.487059	0.919	0.593	1.44606e-140
NOL7	1.99927e-144	0.580427	0.998	0.945	4.23964e-140
MPC1	2.26231e-144	0.669408	0.946	0.731	4.79745e-140
TBRG1	2.3482e-144	0.509376	0.986	0.834	4.9796e-140
C1orf35	2.81013e-144	0.65967	0.957	0.755	5.95916e-140
CRIPT	4.74084e-144	0.570067	0.975	0.819	1.00534e-139
CLDN3	4.78734e-144	0.385723	0.624	0.215	1.0152e-139
SEC23IP	6.31169e-144	0.378194	0.926	0.608	1.33846e-139
SLC25A32	6.54583e-144	0.295718	0.816	0.403	1.38811e-139
FBRS	8.38313e-144	0.401679	0.889	0.544	1.77773e-139
COPB1	1.49009e-143	0.441993	0.975	0.759	3.15988e-139
SAP18	1.5512e-143	0.696036	1	0.993	3.28947e-139
MRPL2	1.59957e-143	0.561615	0.964	0.812	3.39205e-139
TAF13	1.61867e-143	0.462545	0.949	0.663	3.43256e-139
C4orf48	5.4044e-143	-0.711117	0.987	0.992	1.14606e-138
SEC61G	8.24383e-143	0.584047	1	0.998	1.74819e-138
TERF2IP	1.13743e-142	0.713916	0.986	0.866	2.41203e-138
LSM4	1.25177e-142	-0.6043	1	0.997	2.65451e-138
MAP1LC3B	1.2778e-142	0.988642	1	0.991	2.7097e-138
BORCS6	1.31554e-142	0.252695	0.658	0.236	2.78974e-138
GPANK1	1.51307e-142	0.551327	0.954	0.734	3.20863e-138
SCAF11	1.69374e-142	0.550909	0.983	0.883	3.59175e-138
YIF1A	2.44141e-142	0.625569	0.992	0.957	5.17725e-138
UQCC2	2.74912e-142	-0.619334	0.978	0.982	5.82979e-138
C20orf27	3.38154e-142	-0.590613	0.767	0.894	7.17089e-138
PITHD1	4.25949e-142	0.497991	0.967	0.726	9.03267e-138
LRIF1	4.75892e-142	0.624167	0.922	0.61	1.00918e-137
HNRNPDL	5.13653e-142	0.782596	0.998	0.947	1.08925e-137
IBTK	6.74098e-142	0.501157	0.957	0.699	1.42949e-137
GOLGA3	1.58169e-141	0.44259	0.926	0.641	3.35414e-137
TBC1D17	4.00066e-141	0.302737	0.819	0.424	8.4838e-137
PRDX3	4.60852e-141	-0.600072	0.943	0.967	9.77282e-137
OSBPL2	6.22218e-141	0.288075	0.835	0.433	1.31948e-136
FAM213A	7.01858e-141	-0.594826	0.894	0.926	1.48836e-136
CCDC47	8.18094e-141	0.566021	0.97	0.826	1.73485e-136
ARFGAP1	1.0072e-140	0.32329	0.856	0.465	2.13587e-136
ATP5E	1.23007e-140	-0.5947	1	1	2.60849e-136
TXNL1	1.76368e-140	0.708493	0.987	0.901	3.74007e-136
MBD4	2.00381e-140	0.502178	0.895	0.589	4.24928e-136
ANAPC16	2.84638e-140	-0.540077	0.97	0.962	6.03603e-136
AFF4	4.33977e-140	0.535891	0.967	0.794	9.20291e-136
KLHDC2	1.14465e-139	0.502665	0.932	0.664	2.42734e-135
TARSL2	1.39657e-139	0.392233	0.842	0.46	2.96157e-135
PTBP1	1.59723e-139	0.517578	0.97	0.815	3.38709e-135
SMS	1.59731e-139	-0.769626	0.986	0.984	3.38725e-135
GOLGA5	3.53347e-139	0.424606	0.902	0.593	7.49309e-135
MED31	8.1451e-139	0.53578	0.981	0.817	1.72725e-134
PPIL4	1.1263e-138	0.449781	0.916	0.625	2.38843e-134
SEC13	1.16559e-138	0.465215	0.978	0.844	2.47176e-134
TRMT6	1.26405e-138	0.650245	0.946	0.706	2.68055e-134
CIR1	1.36485e-138	0.438914	0.913	0.583	2.8943e-134
SQLE	1.80749e-138	0.901111	0.967	0.825	3.83297e-134
UBA6	2.22255e-138	0.4218	0.924	0.614	4.71313e-134
PPP1R14B	2.65221e-138	-0.954849	0.997	0.995	5.62427e-134
PDHX	4.46146e-138	0.296794	0.861	0.483	9.46098e-134
BCL7C	7.93497e-138	-0.629209	0.811	0.901	1.68269e-133
LYSMD3	1.79066e-137	0.271493	0.821	0.401	3.79728e-133
COPA	2.21336e-137	0.415501	0.949	0.734	4.69365e-133
SAT2	2.36489e-137	0.568513	0.992	0.885	5.01499e-133
MVK	2.9688e-137	0.254502	0.67	0.249	6.29564e-133
ARFGAP3	3.11723e-137	0.430339	0.916	0.665	6.6104e-133
TAF12	3.16919e-137	0.512795	0.978	0.818	6.72058e-133
ZNF791	6.98212e-137	0.354451	0.9	0.548	1.48063e-132
HCG18	8.75949e-137	0.396711	0.911	0.602	1.85754e-132
MPHOSPH10	1.20101e-136	0.52635	0.948	0.694	2.54685e-132
CCND1	1.66917e-136	-1.17482	0.948	0.968	3.53964e-132
ZNF622	3.38724e-136	0.580021	0.954	0.725	7.18298e-132
EXOSC4	4.13313e-136	0.535335	0.984	0.859	8.76471e-132
TBC1D10A	4.30404e-136	0.302564	0.764	0.342	9.12715e-132
BAG1	6.22876e-136	0.584645	0.992	0.894	1.32087e-131
YES1	1.02156e-135	0.407236	0.927	0.612	2.16632e-131
ATP5J2	1.78402e-135	-0.668545	1	1	3.7832e-131
CGGBP1	2.20875e-135	0.523934	0.976	0.842	4.68387e-131
WAPL	2.75204e-135	0.524167	0.964	0.755	5.83597e-131
MGAT1	3.30707e-135	0.469422	0.943	0.689	7.01297e-131
ZDHHC12	4.21183e-135	-0.702616	0.577	0.821	8.93161e-131
CBWD5	7.38448e-135	0.408134	0.921	0.644	1.56595e-130
EHD4	8.24778e-135	0.307442	0.857	0.466	1.74902e-130
ATG5	8.61857e-135	0.426275	0.962	0.734	1.82765e-130
UCHL5	1.0801e-134	0.354368	0.895	0.55	2.29045e-130
TMEM261	1.18099e-134	-0.618734	0.945	0.966	2.5044e-130
INO80	1.3864e-134	0.349167	0.864	0.492	2.93999e-130
NFIB	1.71117e-134	-0.562281	0.36	0.751	3.62872e-130
FAM63B	2.05151e-134	0.4588	0.867	0.561	4.35043e-130
CCDC59	3.24346e-134	0.567935	0.981	0.831	6.87809e-130
CALR	6.14901e-134	0.894107	1	0.994	1.30396e-129
CIRBP	1.30025e-133	0.682021	0.986	0.936	2.75731e-129
SPARC	1.53439e-133	-0.694977	0.396	0.765	3.25384e-129
PIN1	1.90889e-133	-0.541365	0.957	0.972	4.048e-129
DDX50	2.16833e-133	0.460322	0.918	0.663	4.59815e-129
SEL1L	2.98897e-133	0.493237	0.9	0.588	6.33842e-129
BNIP3L	4.56232e-133	0.706968	0.986	0.892	9.67486e-129
SDE2	7.49075e-133	0.256738	0.783	0.361	1.58849e-128
KCTD11	8.95631e-133	0.816626	0.819	0.422	1.89927e-128
C11orf24	1.17672e-132	0.47724	0.951	0.74	2.49535e-128
OSER1	1.66199e-132	0.529751	0.959	0.686	3.52443e-128
SRSF2	1.69984e-132	1.23679	0.987	0.944	3.60469e-128
SIAH2	1.79799e-132	0.295834	0.816	0.414	3.81283e-128
CFAP20	1.81622e-132	0.59239	0.918	0.681	3.85147e-128
ERP44	3.43729e-132	0.446505	0.946	0.648	7.28911e-128
SENP2	4.76631e-132	0.307064	0.876	0.52	1.01074e-127
XAB2	4.899e-132	0.266524	0.835	0.437	1.03888e-127
TROVE2	6.10623e-132	0.419786	0.962	0.722	1.29489e-127
SESN2	6.99715e-132	0.589312	0.933	0.627	1.48382e-127
OGFOD1	7.15916e-132	0.351374	0.88	0.548	1.51817e-127
THOC3	9.16096e-132	0.359531	0.883	0.564	1.94267e-127
TRAPPC2P1	1.44795e-131	0.454249	0.929	0.576	3.07052e-127
SF3B6	1.88419e-131	0.541761	1	0.989	3.99561e-127
CEP57	3.28061e-131	0.412301	0.853	0.496	6.95686e-127
CHMP2B	5.14032e-131	0.513966	0.984	0.839	1.09006e-126
AKR1C1	5.62174e-131	0.352337	0.521	0.15	1.19215e-126
SUMO2	8.48382e-131	-0.723803	0.998	0.998	1.79908e-126
RANBP2	1.46561e-130	0.495167	0.908	0.666	3.10797e-126
NDUFB7	1.49221e-130	-0.568422	1	0.998	3.16439e-126
NME7	1.90433e-130	0.4117	0.919	0.621	4.03833e-126
UTP11L	3.00431e-130	0.563599	0.976	0.808	6.37094e-126
WIPI1	3.00532e-130	0.40817	0.867	0.529	6.37308e-126
MED29	3.07338e-130	0.57326	0.941	0.695	6.51741e-126
GBF1	3.44468e-130	0.25041	0.824	0.423	7.30479e-126
GCAT	3.74196e-130	0.369878	0.805	0.448	7.93521e-126
RBM39	3.8848e-130	0.603888	0.998	0.968	8.23811e-126
LAMTOR1	4.09064e-130	-0.568262	0.995	0.997	8.67462e-126
GMCL1	4.91643e-130	0.31964	0.819	0.444	1.04258e-125
ZC3H15	1.70915e-129	0.536621	0.998	0.979	3.62443e-125
H3F3B	1.78561e-129	0.87208	1	0.999	3.78657e-125
RMDN3	2.43122e-129	0.336775	0.881	0.558	5.15565e-125
CANX	2.53138e-129	0.51324	0.997	0.94	5.36805e-125
APOA1BP	2.6771e-129	-0.530324	0.968	0.962	5.67706e-125
GCLC	4.33715e-129	0.979204	0.897	0.541	9.19735e-125
ANKRD37	5.93307e-129	0.714128	0.84	0.433	1.25817e-124
RPS15	8.82178e-129	-0.530159	1	1	1.87075e-124
EVI5	1.00807e-128	0.424758	0.906	0.627	2.13772e-124
RBM7	2.48859e-128	0.311161	0.868	0.504	5.2773e-124
HLA-C	2.95216e-128	0.588525	0.989	0.907	6.26034e-124
WSB2	3.33266e-128	-0.535387	0.783	0.882	7.06723e-124
FAM103A1	3.51819e-128	0.500795	0.983	0.817	7.46067e-124
MVD	3.65215e-128	0.507965	0.857	0.531	7.74475e-124
DNPH1	4.54051e-128	-0.593467	0.975	0.97	9.6286e-124
PCMT1	4.81303e-128	0.573488	0.989	0.884	1.02065e-123
SLU7	6.8697e-128	0.464531	0.951	0.708	1.45679e-123
CCNT1	9.01593e-128	0.286977	0.835	0.442	1.91192e-123
PPP4C	1.67317e-127	0.568036	0.995	0.961	3.54813e-123
TMEM106C	1.74417e-127	-0.566612	0.819	0.902	3.69869e-123
KPNA4	3.05016e-127	0.481107	0.979	0.835	6.46817e-123
CNPY2	4.21776e-127	0.591565	1	0.972	8.94419e-123
PPP1R15A	5.5318e-127	0.826165	0.984	0.817	1.17307e-122
ZNF274	5.9283e-127	0.317146	0.892	0.527	1.25715e-122
PPP1R15B	6.42317e-127	0.397787	0.873	0.547	1.3621e-122
ADAM17	6.93092e-127	0.433456	0.938	0.634	1.46977e-122
EMC8	1.10527e-126	0.492751	0.984	0.862	2.34384e-122
CCT6A	1.33874e-126	0.553005	0.998	0.971	2.83893e-122
ARHGAP18	1.365e-126	-0.612096	0.434	0.781	2.89462e-122
SLC35B1	2.81222e-126	0.455932	0.968	0.833	5.96359e-122
DUSP12	3.47284e-126	0.332723	0.902	0.58	7.36451e-122
YME1L1	3.71237e-126	0.427914	0.956	0.797	7.87245e-122
SLC52A2	5.63722e-126	0.50279	0.959	0.807	1.19543e-121
PDIA3	8.06327e-126	0.683017	0.987	0.891	1.7099e-121
EMC9	9.27715e-126	0.466894	0.921	0.679	1.96731e-121
DYNLL1	2.19882e-125	-0.797322	1	1	4.66282e-121
GPN2	2.80443e-125	0.375499	0.918	0.594	5.94708e-121
HM13	3.80947e-125	0.491022	0.987	0.869	8.07836e-121
YY1	3.94525e-125	0.615759	0.981	0.914	8.36629e-121
ANAPC15	5.10741e-125	-0.622133	0.916	0.943	1.08308e-120
CACUL1	6.80595e-125	0.458643	0.96	0.793	1.44327e-120
RIPK2	1.23186e-124	0.422454	0.849	0.504	2.61229e-120
CD59	1.79981e-124	-0.699699	0.997	1	3.81668e-120
AHNAK	2.07207e-124	-0.612133	0.586	0.811	4.39404e-120
ARL13B	2.15154e-124	0.337714	0.815	0.434	4.56255e-120
SMC5	3.2297e-124	0.435264	0.922	0.631	6.8489e-120
SGTA	3.71023e-124	0.411244	0.952	0.733	7.86791e-120
MEX3C	4.22898e-124	0.265603	0.788	0.396	8.96798e-120
SAP30BP	9.17278e-124	0.44512	0.956	0.751	1.94518e-119
ZNF263	1.07121e-123	0.43853	0.732	0.343	2.27162e-119
FADS1	1.07732e-123	1.18298	0.93	0.817	2.28457e-119
ATP5I	1.2902e-123	-0.621806	1	0.999	2.73601e-119
ARID4B	1.78528e-123	0.657981	0.946	0.771	3.78586e-119
FKBP1A	2.43112e-123	-0.645991	0.997	0.995	5.15543e-119
GPAT3	3.50428e-123	0.31689	0.803	0.385	7.43118e-119
PHF5A	3.89108e-123	0.404612	0.935	0.685	8.25142e-119
KCNK6	4.55422e-123	0.285334	0.656	0.252	9.65768e-119
DNAJB2	8.41324e-123	0.463466	0.97	0.7	1.78411e-118
ARPC1A	8.44166e-123	-0.576143	0.986	0.982	1.79014e-118
C12orf75	1.11032e-122	-1.56975	0.651	0.86	2.35454e-118
RRBP1	1.83014e-122	0.603779	0.968	0.881	3.881e-118
KDM3A	1.9669e-122	0.343523	0.769	0.366	4.171e-118
NPTX2	2.33258e-122	0.501211	0.832	0.463	4.94648e-118
MRPL49	3.16671e-122	0.362307	0.945	0.668	6.71532e-118
MOB2	3.84313e-122	0.356496	0.892	0.57	8.14974e-118
EIF1AD	7.46529e-122	0.470403	0.937	0.67	1.58309e-117
MZT2B	1.41375e-121	-0.626181	0.998	0.999	2.99799e-117
SURF4	1.63136e-121	0.438845	0.981	0.893	3.45946e-117
NXF1	1.96267e-121	0.28798	0.789	0.4	4.16205e-117
LINC00969	2.32908e-121	0.350276	0.913	0.602	4.93905e-117
CYB5A	2.97721e-121	-0.550618	0.696	0.842	6.31348e-117
PSMB2	3.36008e-121	0.584153	0.994	0.927	7.12539e-117
ISY1	3.4466e-121	0.31991	0.88	0.536	7.30886e-117
NIFK	4.16148e-121	0.619933	0.979	0.835	8.82483e-117
SLTM	7.45512e-121	0.535291	0.987	0.902	1.58093e-116
CYB5D1	7.64899e-121	0.259283	0.704	0.316	1.62205e-116
GSK3A	1.12506e-120	0.444079	0.911	0.672	2.38579e-116
RPS28	1.28201e-120	-0.42238	1	1	2.71863e-116
APOL2	1.50192e-120	0.545831	0.897	0.529	3.18497e-116
NEU1	1.59751e-120	0.598289	0.979	0.804	3.38768e-116
CRELD2	1.70794e-120	0.764325	0.927	0.713	3.62186e-116
SLC10A3	1.84639e-120	0.380999	0.88	0.555	3.91544e-116
DNAJB1	2.63424e-120	1.29083	0.96	0.77	5.58617e-116
ZRANB1	5.72293e-120	0.374769	0.921	0.647	1.21361e-115
SLC30A5	6.80045e-120	0.317656	0.887	0.579	1.4421e-115
QRICH1	9.31596e-120	0.305965	0.862	0.543	1.97554e-115
SUPT5H	1.29162e-119	0.456853	0.957	0.811	2.739e-115
RQCD1	1.50779e-119	0.476733	0.94	0.708	3.19742e-115
TMEM14A	1.52827e-119	-0.510027	0.525	0.802	3.24084e-115
IRF7	1.59297e-119	0.569569	0.887	0.581	3.37805e-115
DDX55	1.77992e-119	0.303168	0.857	0.502	3.77449e-115
SF3B5	2.52252e-119	0.520546	1	0.996	5.34926e-115
CLINT1	3.18247e-119	0.415075	0.962	0.807	6.74874e-115
CEP350	3.72163e-119	0.38208	0.905	0.615	7.8921e-115
PHACTR2	3.98141e-119	-0.732412	0.914	0.946	8.44297e-115
YTHDF1	4.75354e-119	0.365085	0.908	0.645	1.00804e-114
EXOSC1	5.89675e-119	0.467726	0.975	0.811	1.25046e-114
STRAP	6.23968e-119	0.538034	0.994	0.947	1.32319e-114
UPF3B	8.27362e-119	0.407895	0.903	0.6	1.7545e-114
CALD1	8.544e-119	-1.05009	0.903	0.948	1.81184e-114
GCLM	1.23144e-118	0.846984	0.987	0.826	2.6114e-114
RNMT	1.44972e-118	0.556837	0.994	0.886	3.07428e-114
UBXN4	1.91669e-118	0.534474	0.99	0.942	4.06454e-114
GAK	2.07558e-118	0.335003	0.922	0.633	4.40148e-114
COPRS	2.79742e-118	-0.567836	0.971	0.958	5.93221e-114
CKLF	4.82406e-118	-0.677063	0.715	0.866	1.02299e-113
CCDC174	5.16294e-118	0.384263	0.922	0.615	1.09485e-113
SMCHD1	6.42061e-118	0.453942	0.921	0.666	1.36155e-113
UGDH	1.02863e-117	0.507506	0.951	0.691	2.18131e-113
SEC16A	1.02994e-117	0.339147	0.884	0.572	2.18408e-113
SMAP1	1.50592e-117	0.43233	0.968	0.803	3.19346e-113
PINX1	2.0366e-117	0.377388	0.924	0.627	4.31882e-113
ZNF428	2.2482e-117	-0.467253	0.868	0.929	4.76752e-113
ZSWIM8	2.733e-117	0.269684	0.838	0.464	5.79559e-113
PPP1R2	2.91288e-117	0.479389	0.978	0.825	6.17706e-113
FDPS	2.98732e-117	0.781726	0.989	0.909	6.33491e-113
USP38	3.97883e-117	0.317873	0.862	0.529	8.4375e-113
CRIM1	6.30289e-117	-0.64713	0.827	0.892	1.33659e-112
SVIP	8.97943e-117	-0.517623	0.845	0.905	1.90418e-112
NAA35	1.09605e-116	0.307121	0.864	0.514	2.32429e-112
MIB2	1.6101e-116	0.361664	0.851	0.547	3.41437e-112
C11orf31	1.62431e-116	-0.545256	0.994	0.993	3.4445e-112
PNPLA2	2.25146e-116	0.389089	0.921	0.665	4.77445e-112
ATP5G3	2.76484e-116	-0.671057	0.997	0.999	5.86312e-112
PLP2	3.36465e-116	-0.914416	0.948	0.972	7.13507e-112
EZR	3.4302e-116	-0.736115	0.979	0.98	7.27409e-112
UTP14A	3.62744e-116	0.377212	0.849	0.509	7.69235e-112
TMEM55B	7.95544e-116	0.36791	0.891	0.593	1.68703e-111
GNAI3	1.13235e-115	0.420523	0.959	0.773	2.40127e-111
YTHDC1	1.80231e-115	0.505657	0.99	0.887	3.82198e-111
CSNK2B	2.41489e-115	0.510008	1	0.974	5.12102e-111
SAMD8	2.53731e-115	0.294332	0.851	0.494	5.38061e-111
SQSTM1	5.0427e-115	0.720161	1	1	1.06935e-110
C7orf73	8.94997e-115	-0.50061	0.927	0.949	1.89793e-110
TRIM16L	2.46477e-114	0.499493	0.859	0.514	5.2268e-110
ALDOA	2.86049e-114	0.695689	1	1	6.06596e-110
MRPL14	2.98141e-114	-0.544113	0.992	0.987	6.32238e-110
SSR4	5.73835e-114	0.464134	0.998	0.996	1.21687e-109
MRPL21	5.84692e-114	0.481691	0.995	0.944	1.2399e-109
GOLGA2	7.06169e-114	0.347799	0.93	0.657	1.4975e-109
NDUFS6	7.38244e-114	-0.473601	0.997	1	1.56552e-109
AXL	9.99e-114	-0.799769	0.906	0.945	2.11848e-109
PSMA5	1.02341e-113	0.585647	0.995	0.941	2.17024e-109
PPIG	1.07823e-113	0.605759	0.975	0.865	2.28649e-109
ENY2	1.21986e-113	0.4677	0.997	0.987	2.58684e-109
AP5Z1	1.93932e-113	0.298344	0.859	0.503	4.11251e-109
NUDT21	2.3619e-113	0.436921	0.965	0.765	5.00865e-109
COPS3	2.694e-113	0.409359	0.97	0.797	5.7129e-109
FBXW11	3.87321e-113	0.336129	0.918	0.664	8.21353e-109
NIPA2	4.44486e-113	0.409086	0.978	0.798	9.42577e-109
BCL10	7.61076e-113	0.367781	0.861	0.532	1.61394e-108
NGLY1	7.64712e-113	0.556064	0.93	0.683	1.62165e-108
HTRA2	8.57342e-113	0.389601	0.933	0.673	1.81808e-108
MED8	8.74158e-113	0.430752	0.957	0.744	1.85374e-108
ZFP36L1	1.18976e-112	-0.839194	0.743	0.878	2.52301e-108
RPSA	1.27321e-112	-0.503537	1	1	2.69996e-108
GOLIM4	1.62803e-112	0.428751	0.926	0.644	3.45241e-108
COPE	1.69517e-112	0.437238	0.997	0.984	3.59477e-108
MAF1	2.00351e-112	0.512648	0.989	0.923	4.24865e-108
MTRF1L	2.10389e-112	0.42446	0.97	0.791	4.46151e-108
GPT2	2.82603e-112	0.262289	0.688	0.318	5.99288e-108
AK1	3.2045e-112	-0.629477	0.894	0.952	6.79546e-108
GOSR1	5.17833e-112	0.354597	0.946	0.724	1.09812e-107
RPL37A	5.55566e-112	-0.554162	1	1	1.17813e-107
PIK3C2A	6.16006e-112	0.368511	0.919	0.641	1.3063e-107
AP1AR	6.55942e-112	0.338351	0.867	0.536	1.39099e-107
NAGK	9.0714e-112	0.33818	0.935	0.653	1.92368e-107
TMEM54	1.08492e-111	-0.526325	0.513	0.794	2.30068e-107
PDLIM7	1.08961e-111	-0.629019	0.8	0.88	2.31063e-107
WAC	1.23298e-111	0.425183	0.978	0.795	2.61466e-107
LAMTOR4	1.61431e-111	-0.496496	0.995	0.992	3.4233e-107
TOR1AIP1	1.68245e-111	0.263167	0.843	0.495	3.56781e-107
CIB1	1.7072e-111	0.444521	0.998	0.984	3.6203e-107
FAM200B	3.0992e-111	-0.546669	0.857	0.912	6.57217e-107
TJP1	3.73067e-111	0.456758	0.967	0.82	7.91125e-107
EIF3H	5.2275e-111	0.454832	0.992	0.962	1.10854e-106
ARID4A	5.34766e-111	0.329772	0.765	0.385	1.13402e-106
MTMR14	7.25627e-111	0.359366	0.894	0.642	1.53877e-106
DCP1A	7.53284e-111	0.333187	0.878	0.562	1.59741e-106
GTF3A	8.57917e-111	-0.58044	0.987	0.981	1.8193e-106
REL	8.63665e-111	0.314692	0.697	0.307	1.83149e-106
TMED7	8.96797e-111	0.353257	0.959	0.727	1.90175e-106
HMGCR	1.0861e-110	0.314781	0.645	0.265	2.30318e-106
LRRC59	1.42653e-110	0.478685	0.986	0.919	3.02511e-106
OTUD5	1.6478e-110	0.258069	0.845	0.489	3.49433e-106
PAF1	2.16017e-110	0.300746	0.905	0.622	4.58085e-106
PURB	2.32054e-110	0.365162	0.926	0.666	4.92094e-106
CFAP36	2.50006e-110	0.525777	0.967	0.825	5.30163e-106
SEC23A	2.63222e-110	0.300646	0.903	0.617	5.58188e-106
GLA	2.71262e-110	0.43227	0.88	0.555	5.75239e-106
TNPO3	3.59186e-110	0.336819	0.94	0.668	7.6169e-106
ATP5G2	3.87745e-110	-0.558614	0.998	0.999	8.22251e-106
FAM208B	4.16695e-110	0.36133	0.9	0.61	8.83643e-106
ARFIP1	6.26242e-110	0.253929	0.853	0.51	1.32801e-105
ATP6V0E1	1.01915e-109	-0.695816	0.998	0.998	2.16122e-105
EMC4	1.27919e-109	0.460345	0.997	0.964	2.71265e-105
KIF21A	1.38718e-109	0.52062	0.945	0.729	2.94166e-105
EPRS	2.0867e-109	0.466916	0.959	0.749	4.42506e-105
DCAF7	2.16683e-109	0.381887	0.97	0.782	4.59498e-105
IFI27L2	3.13239e-109	-0.613731	0.968	0.976	6.64254e-105
ZNF326	3.39558e-109	0.475047	0.949	0.727	7.20067e-105
ARCN1	4.28245e-109	0.341947	0.954	0.756	9.08137e-105
TRIB3	6.00962e-109	0.493836	0.758	0.373	1.2744e-104
KDM5A	8.14369e-109	0.381091	0.93	0.67	1.72695e-104
HSPA13	8.71009e-109	0.25301	0.857	0.484	1.84706e-104
RCN1	9.79075e-109	0.57088	0.989	0.932	2.07623e-104
SF3B2	1.09045e-108	0.442793	0.994	0.931	2.31241e-104
RNF139	1.25714e-108	0.301898	0.897	0.602	2.66589e-104
SLBP	1.32964e-108	0.548014	0.968	0.84	2.81964e-104
PPIB	1.82933e-108	0.605404	1	0.985	3.87927e-104
MLEC	2.46282e-108	0.475601	0.987	0.931	5.22266e-104
ZNF394	2.83606e-108	0.328896	0.813	0.451	6.01414e-104
COX17	2.99317e-108	-0.527742	0.968	0.959	6.34732e-104
DYNC1LI2	4.63159e-108	0.365957	0.96	0.789	9.82175e-104
RB1	5.00445e-108	0.284399	0.887	0.571	1.06124e-103
NFKB2	5.1e-108	0.288474	0.686	0.303	1.08151e-103
C14orf142	6.1246e-108	0.392768	0.892	0.643	1.29878e-103
MKRN1	6.24905e-108	0.332017	0.951	0.694	1.32517e-103
HLA-B	7.21034e-108	0.594689	0.967	0.872	1.52902e-103
HMGCS1	8.1396e-108	0.772598	0.796	0.45	1.72608e-103
PRPF6	1.37062e-107	0.373946	0.97	0.836	2.90653e-103
POLE4	1.69168e-107	-0.490444	0.979	0.976	3.58738e-103
RSBN1	1.86684e-107	0.315697	0.834	0.494	3.95883e-103
ARIH1	2.14328e-107	0.375845	0.913	0.634	4.54505e-103
DGCR14	4.56322e-107	0.259307	0.8	0.453	9.67677e-103
JTB	5.1467e-107	-0.582783	0.995	0.988	1.09141e-102
TSPO	5.91327e-107	-0.629627	0.995	0.996	1.25397e-102
PSME4	6.67465e-107	0.350892	0.903	0.635	1.41543e-102
RELA	1.2691e-106	0.349759	0.945	0.672	2.69126e-102
SLC4A1AP	1.48954e-106	0.3071	0.881	0.559	3.15872e-102
PPP4R3A	2.93848e-106	0.383749	0.938	0.685	6.23135e-102
SYNGR1	3.1302e-106	-0.504792	0.813	0.865	6.6379e-102
RAB3GAP2	3.1374e-106	0.310995	0.856	0.547	6.65318e-102
CD99	3.43624e-106	-0.551236	0.895	0.936	7.28689e-102
FAM173A	6.10059e-106	-0.519205	0.789	0.872	1.29369e-101
IRGQ	6.80481e-106	0.262067	0.762	0.409	1.44303e-101
CCDC80	7.07197e-106	-1.19109	0.794	0.904	1.49968e-101
ZPR1	9.64587e-106	0.404981	0.975	0.8	2.0455e-101
SF3A3	1.27532e-105	0.397629	0.956	0.743	2.70445e-101
IER3IP1	1.2774e-105	0.425335	0.989	0.911	2.70885e-101
UBXN1	1.39206e-105	0.473521	0.995	0.952	2.952e-101
MCFD2	2.91622e-105	0.538452	0.994	0.955	6.18413e-101
INSIG1	3.00035e-105	0.831072	0.889	0.625	6.36255e-101
TDP2	4.23746e-105	0.460821	0.903	0.624	8.98595e-101
WDR45B	4.56484e-105	0.411371	0.975	0.805	9.6802e-101
AZI2	5.59043e-105	0.333252	0.946	0.718	1.18551e-100
SRP72	6.40076e-105	0.429565	0.99	0.901	1.35735e-100
ZNF593	6.85193e-105	0.511938	0.987	0.926	1.45302e-100
DDX49	1.34955e-104	0.345152	0.938	0.672	2.86186e-100
DERL1	1.50778e-104	0.335836	0.943	0.712	3.19741e-100
FBXW7	1.66668e-104	0.272814	0.83	0.477	3.53437e-100
C20orf24	2.96225e-104	0.534388	0.995	0.967	6.28174e-100
DUT	2.21059e-103	-0.60452	0.842	0.897	4.68779e-99
GTF2A1	2.40422e-103	0.341258	0.873	0.552	5.09838e-99
SERTAD3	3.38786e-103	0.425554	0.792	0.446	7.1843e-99
CCDC12	6.53844e-103	0.422456	0.94	0.766	1.38654e-98
ATAD3B	6.53876e-103	0.304353	0.857	0.524	1.38661e-98
BEX1	8.99732e-103	-1.01182	0.962	0.978	1.90797e-98
CCDC130	9.43785e-103	0.275202	0.873	0.551	2.00139e-98
MAP2K1	1.00697e-102	0.431326	0.962	0.774	2.13538e-98
UPF2	1.38257e-102	0.382046	0.951	0.767	2.93188e-98
MLF1	1.51032e-102	0.315272	0.892	0.611	3.20278e-98
CARD19	1.65052e-102	0.705878	0.929	0.749	3.5001e-98
PRPF38A	1.69725e-102	0.28148	0.903	0.577	3.59918e-98
TUG1	1.91676e-102	0.355777	0.941	0.684	4.06469e-98
TMA7	2.25675e-102	-0.498035	1	1	4.78566e-98
ANKIB1	2.66557e-102	0.358104	0.919	0.649	5.65261e-98
SERPINE1	3.8586e-102	-0.9353	0.916	0.97	8.18254e-98
CKS2	4.261e-102	0.796917	0.986	0.932	9.03588e-98
CCNL1	5.50754e-102	0.521902	0.94	0.716	1.16793e-97
ATPIF1	5.8499e-102	-0.706281	0.997	0.998	1.24053e-97
SIRT7	1.03542e-101	0.353465	0.965	0.716	2.19572e-97
TRIP11	1.29638e-101	0.41093	0.933	0.744	2.7491e-97
RNPS1	1.37959e-101	0.425683	0.986	0.915	2.92557e-97
KTI12	1.8546e-101	0.267225	0.8	0.441	3.93286e-97
MED19	2.06305e-101	0.393218	0.929	0.703	4.37491e-97
CRLS1	2.29976e-101	0.391007	0.948	0.774	4.87688e-97
WIPI2	3.28393e-101	0.507967	0.962	0.901	6.9639e-97
NGDN	3.78278e-101	0.408429	0.891	0.635	8.02177e-97
NGFRAP1	6.06079e-101	-0.7232	0.971	0.984	1.28525e-96
HACD1	6.90716e-101	-0.441623	0.716	0.834	1.46473e-96
IMPAD1	8.15494e-101	0.357465	0.937	0.721	1.72934e-96
PSMD13	9.62513e-101	0.418581	0.978	0.85	2.04111e-96
SH3BGRL3	1.42801e-100	-0.614008	0.998	1	3.02825e-96
MIR22HG	1.51155e-100	0.317033	0.892	0.556	3.2054e-96
GON4L	1.54794e-100	0.313609	0.902	0.643	3.28255e-96
GOT1	2.01694e-100	0.460834	0.916	0.638	4.27712e-96
TRIM28	2.37705e-100	0.514574	0.956	0.795	5.04077e-96
TDG	3.36043e-100	0.416382	0.951	0.754	7.12613e-96
UBE2J1	4.33349e-100	0.370488	0.962	0.806	9.1896e-96
EEF1B2	4.40954e-100	0.603672	1	1	9.35088e-96
ISG15	5.21056e-100	1.03051	0.96	0.823	1.10495e-95
SEPW1	5.93319e-100	-0.563624	0.984	0.984	1.25819e-95
RSPRY1	5.9332e-100	0.351646	0.943	0.724	1.2582e-95
FAM174A	6.83306e-100	0.375686	0.902	0.65	1.44902e-95
PRPF4	1.08848e-99	0.309626	0.903	0.605	2.30822e-95
SRA1	1.15631e-99	0.472445	0.994	0.942	2.45207e-95
COTL1	1.56317e-99	-0.681184	0.994	0.996	3.31487e-95
ATRAID	1.85365e-99	-0.409933	0.933	0.927	3.93085e-95
SMIM14	2.0699e-99	0.392694	0.922	0.672	4.38943e-95
NUCB2	2.32353e-99	0.421848	0.938	0.743	4.92727e-95
MGLL	2.6387e-99	-0.669097	0.842	0.883	5.59563e-95
BFAR	3.04474e-99	0.363263	0.952	0.763	6.45668e-95
FAM210B	4.28319e-99	-0.43648	0.764	0.853	9.08293e-95
CYTH2	5.13135e-99	0.391148	0.919	0.692	1.08815e-94
ILF2	6.16532e-99	0.484253	0.99	0.886	1.30742e-94
MIDN	6.75724e-99	0.598593	0.943	0.747	1.43294e-94
TNFRSF10B	1.1685e-98	0.383527	0.913	0.636	2.47792e-94
CAV1	1.27804e-98	-0.713575	0.685	0.85	2.71021e-94
STC2	1.52242e-98	0.727564	0.856	0.514	3.22844e-94
ICAM3	1.52307e-98	0.346017	0.746	0.426	3.22983e-94
NDUFA3	1.92226e-98	-0.581339	0.986	0.97	4.07635e-94
DDX17	3.01716e-98	-0.461513	0.83	0.881	6.3982e-94
RPA2	3.43047e-98	0.308295	0.878	0.563	7.27465e-94
LLNLR-245B6.1	5.14219e-98	0.410651	0.927	0.725	1.09045e-93
RLIM	5.2189e-98	0.280351	0.881	0.586	1.10672e-93
HNRNPUL1	6.99111e-98	0.354677	0.945	0.801	1.48253e-93
NUB1	1.13626e-97	0.277554	0.881	0.573	2.40955e-93
SNX9	1.36567e-97	0.349104	0.919	0.643	2.89604e-93
BAZ2A	1.711e-97	0.31889	0.924	0.669	3.62834e-93
YWHAH	1.76759e-97	-0.649339	0.94	0.94	3.74835e-93
ADRM1	1.80642e-97	0.507066	0.99	0.952	3.8307e-93
TMEM98	2.17604e-97	-0.473857	0.83	0.886	4.61452e-93
GABARAPL2	3.03193e-97	-0.616821	0.968	0.971	6.42951e-93
ATF6	4.88502e-97	0.348531	0.911	0.692	1.03592e-92
SAR1A	5.57501e-97	0.554454	0.992	0.914	1.18224e-92
COX7C	7.52665e-97	-0.560124	0.998	1	1.5961e-92
COA1	8.58626e-97	-0.441195	0.788	0.871	1.8208e-92
SART1	9.382e-97	0.27613	0.889	0.595	1.98955e-92
TSC22D2	9.42547e-97	0.344468	0.9	0.621	1.99877e-92
FIP1L1	1.27295e-96	0.375144	0.929	0.669	2.69942e-92
SLC7A6OS	1.55083e-96	0.27719	0.892	0.576	3.2887e-92
DHX38	1.79373e-96	0.291918	0.892	0.608	3.80379e-92
STAU1	2.11338e-96	0.392758	0.978	0.891	4.48164e-92
NDUFB2	3.68985e-96	-0.490123	0.998	0.999	7.82469e-92
SIVA1	3.8444e-96	0.679411	0.994	0.971	8.15243e-92
CWC15	4.0784e-96	0.407759	0.995	0.94	8.64865e-92
TNKS2	6.04646e-96	0.251099	0.88	0.558	1.28221e-91
SLC25A36	6.38853e-96	0.345266	0.941	0.684	1.35475e-91
GAN	1.37789e-95	0.277439	0.788	0.429	2.92194e-91
GPATCH2	1.61724e-95	0.287068	0.886	0.582	3.42952e-91
QTRTD1	2.4712e-95	0.275779	0.845	0.509	5.24044e-91
RLF	2.51743e-95	0.263242	0.769	0.378	5.33845e-91
PCBD1	3.14261e-95	-0.434597	0.983	0.983	6.66421e-91
PEX16	3.98173e-95	0.311193	0.908	0.654	8.44366e-91
CALU	4.27976e-95	0.443824	0.987	0.928	9.07566e-91
PRPF38B	4.77509e-95	0.489231	0.967	0.799	1.0126e-90
HSPA1B	5.17816e-95	0.777248	0.832	0.497	1.09808e-90
BCL2L1	5.83612e-95	-0.511423	0.829	0.881	1.23761e-90
AP1S1	5.88892e-95	-0.509023	0.84	0.913	1.24881e-90
VTI1B	1.06093e-94	-0.410241	0.971	0.958	2.24981e-90
FAM24B	1.07733e-94	0.317372	0.792	0.477	2.2846e-90
NOM1	1.45268e-94	0.331369	0.899	0.619	3.08055e-90
RRP9	2.42161e-94	0.385574	0.91	0.649	5.13527e-90
NAT9	2.90356e-94	0.251058	0.843	0.523	6.15728e-90
SLC39A7	3.3745e-94	0.441838	0.922	0.717	7.15597e-90
SIKE1	4.30528e-94	0.381748	0.951	0.754	9.12978e-90
TIMM10B	8.38945e-94	0.351617	0.951	0.765	1.77907e-89
TPR	1.04657e-93	0.441842	0.971	0.873	2.21935e-89
GLIPR1	1.33092e-93	-0.949704	0.396	0.703	2.82235e-89
DNAJB4	1.41036e-93	0.330259	0.845	0.489	2.99082e-89
NKTR	1.96497e-93	0.37181	0.941	0.765	4.16693e-89
HOMER3	2.65806e-93	-0.447686	0.903	0.917	5.63667e-89
SSBP4	3.27211e-93	-0.427525	0.399	0.701	6.93883e-89
MAPKAPK3	4.92487e-93	-0.48811	0.783	0.852	1.04437e-88
NKAP	5.20314e-93	0.402634	0.957	0.793	1.10338e-88
GADD45GIP1	5.88283e-93	-0.439032	0.998	0.997	1.24751e-88
SLC39A6	6.40268e-93	0.34828	0.926	0.699	1.35775e-88
FLRT2	6.91786e-93	-0.589115	0.566	0.788	1.467e-88
RECQL	1.16045e-92	0.398319	0.911	0.655	2.46084e-88
NUDT14	1.18532e-92	-0.464151	0.849	0.884	2.5136e-88
ODC1	1.75146e-92	0.683842	0.995	0.985	3.71416e-88
MLF2	4.48487e-92	0.501492	0.995	0.977	9.51061e-88
PHKG2	5.11365e-92	0.276396	0.838	0.512	1.0844e-87
RHOBTB3	6.94247e-92	-0.584848	0.664	0.845	1.47222e-87
ALYREF	8.41789e-92	0.375394	0.938	0.778	1.7851e-87
NDUFB10	1.0586e-91	-0.416008	0.998	0.995	2.24486e-87
COQ10B	1.29294e-91	0.34722	0.948	0.734	2.7418e-87
FAU	1.62879e-91	0.465095	1	1	3.45402e-87
ZNF644	1.76197e-91	0.340445	0.914	0.692	3.73644e-87
POM121C	2.26699e-91	0.310006	0.895	0.645	4.80738e-87
RER1	7.25092e-91	0.429118	0.997	0.98	1.53763e-86
SMOX	8.33498e-91	0.302786	0.849	0.49	1.76752e-86
ANKRD11	1.20593e-90	0.545699	0.992	0.921	2.5573e-86
LRRC47	1.25752e-90	0.301803	0.892	0.618	2.66671e-86
LTV1	1.68891e-90	0.351473	0.9	0.64	3.5815e-86
C19orf70	2.5166e-90	-0.432835	0.989	0.983	5.33671e-86
TSTA3	2.54719e-90	0.372975	0.952	0.802	5.40157e-86
UROS	2.99824e-90	-0.492786	0.935	0.93	6.35807e-86
MYDGF	3.53307e-90	0.405214	1	0.99	7.49223e-86
HSPH1	4.26762e-90	0.938359	0.975	0.833	9.04991e-86
EMP3	1.54209e-89	-0.904287	0.957	0.975	3.27017e-85
IMP4	1.75388e-89	0.382351	0.989	0.887	3.71927e-85
TUBB	1.99078e-89	-0.954312	0.967	0.977	4.22164e-85
ICE1	2.44192e-89	0.36816	0.891	0.644	5.17834e-85
UBE2E3	5.94363e-89	-0.41644	0.731	0.843	1.26041e-84
SDAD1	6.54742e-89	0.379352	0.926	0.703	1.38845e-84
C14orf2	7.35154e-89	-0.416155	0.998	1	1.55897e-84
APOPT1	1.91206e-88	0.362676	0.986	0.877	4.0547e-84
BNIP2	3.14088e-88	0.284107	0.913	0.69	6.66054e-84
MBD1	3.34699e-88	0.273572	0.899	0.604	7.09762e-84
TSPAN4	3.79626e-88	-0.419261	0.688	0.809	8.05036e-84
LY6E	3.8652e-88	-0.448025	0.834	0.859	8.19653e-84
TMEM248	3.99115e-88	0.365479	0.956	0.821	8.46364e-84
CDC40	5.89868e-88	0.358606	0.919	0.707	1.25087e-83
EFCAB14	6.82996e-88	0.298207	0.919	0.679	1.44836e-83
ID1	9.14069e-88	-0.923282	0.374	0.678	1.93837e-83
EIF3G	9.34903e-88	0.396926	0.997	0.961	1.98255e-83
LSM5	1.15312e-87	-0.547308	0.967	0.976	2.4453e-83
UQCRB	1.28646e-87	-0.527928	0.998	0.999	2.72806e-83
COL8A1	1.31377e-87	-0.519435	0.605	0.807	2.78599e-83
CEP104	1.66907e-87	0.325496	0.91	0.654	3.53942e-83
NAP1L1	2.77198e-87	-0.62881	0.998	0.998	5.87827e-83
STX4	2.96018e-87	0.386184	0.965	0.827	6.27735e-83
RNASEH2C	3.08444e-87	-0.483476	0.895	0.919	6.54087e-83
SDHAF1	3.79881e-87	0.261282	0.876	0.566	8.05576e-83
USP1	4.9722e-87	0.362542	0.938	0.745	1.05441e-82
RPL35	7.24899e-87	-0.4137	1	1	1.53722e-82
SAT1	7.27148e-87	0.807754	0.995	0.992	1.54199e-82
NIPBL	8.13046e-87	0.325498	0.93	0.691	1.72415e-82
SERTAD4-AS1	8.9066e-87	-0.444728	0.311	0.642	1.88873e-82
NF2	9.93072e-87	-0.435661	0.721	0.81	2.10591e-82
FAM84B	1.33435e-86	-0.590252	0.577	0.764	2.82963e-82
C9orf78	2.39495e-86	0.370445	0.968	0.846	5.07874e-82
GTF3C6	2.53272e-86	-0.41765	0.984	0.975	5.37089e-82
PRNP	2.64315e-86	0.536172	0.97	0.833	5.60507e-82
SYS1	3.07961e-86	0.313628	0.952	0.738	6.53063e-82
CHCHD10	3.36323e-86	-0.737006	0.987	0.979	7.13207e-82
TXNDC17	3.40836e-86	-0.443086	0.995	0.993	7.22776e-82
PSMD12	3.47162e-86	0.400713	0.989	0.887	7.36192e-82
RAD23A	3.93809e-86	-0.502256	0.995	0.969	8.35112e-82
KIAA1143	5.43934e-86	0.308363	0.902	0.675	1.15347e-81
PLEKHJ1	7.69021e-86	-0.404205	0.739	0.85	1.63079e-81
STAT3	8.83136e-86	0.323533	0.937	0.698	1.87278e-81
MZT2A	1.14149e-85	-0.473279	0.99	0.991	2.42065e-81
AKIP1	1.17458e-85	-0.330488	0.521	0.736	2.49081e-81
THOC7	1.95175e-85	-0.406694	0.954	0.944	4.13887e-81
KIN	2.02166e-85	0.264479	0.854	0.539	4.28713e-81
PTGR1	2.1289e-85	0.847186	0.976	0.885	4.51455e-81
PREB	4.73387e-85	0.271503	0.903	0.625	1.00386e-80
SUGT1	1.38538e-84	0.390058	0.968	0.832	2.93784e-80
TOMM70A	1.40496e-84	0.266022	0.93	0.665	2.97936e-80
SMIM15	1.6564e-84	0.366321	0.97	0.867	3.51257e-80
TRAPPC1	2.39387e-84	-0.493174	0.986	0.986	5.07644e-80
IK	2.4014e-84	0.370995	0.971	0.843	5.0924e-80
SRSF7	2.45082e-84	0.678725	0.973	0.919	5.1972e-80
THUMPD1	2.53496e-84	0.294054	0.921	0.677	5.37563e-80
AP3D1	2.89815e-84	0.393525	0.978	0.871	6.14582e-80
PAFAH1B3	5.01291e-84	-0.428103	0.762	0.845	1.06304e-79
DDX46	5.28948e-84	0.448392	0.979	0.938	1.12169e-79
CHCHD1	6.57551e-84	-0.41469	0.96	0.937	1.3944e-79
YRDC	7.36031e-84	0.322627	0.938	0.686	1.56083e-79
C9orf3	7.77792e-84	-0.421538	0.677	0.823	1.64939e-79
POLR2K	2.30133e-83	0.354153	0.994	0.958	4.8802e-79
TIMM13	3.02918e-83	-0.463375	0.995	0.989	6.42369e-79
RAB32	3.2424e-83	-0.588051	0.983	0.982	6.87582e-79
YWHAE	4.18681e-83	-0.413132	0.998	0.999	8.87855e-79
STMN1	5.36453e-83	-1.10262	0.338	0.647	1.1376e-78
RPF2	5.81699e-83	0.360308	0.952	0.735	1.23355e-78
TRMT112	5.89403e-83	0.409388	1	0.993	1.24989e-78
NOP10	8.12254e-83	-0.425414	0.998	0.997	1.72247e-78
GPX1	8.50389e-83	-0.641862	1	1	1.80333e-78
MACF1	8.84934e-83	-0.501964	0.878	0.882	1.87659e-78
TMEM256	9.85086e-83	-0.435087	0.941	0.943	2.08897e-78
AHCTF1	1.37986e-82	0.288463	0.854	0.562	2.92613e-78
UBE4A	1.4033e-82	0.255273	0.864	0.586	2.97583e-78
FAM210A	1.86154e-82	0.408345	0.964	0.733	3.94757e-78
BCAS2	1.99819e-82	0.405662	0.952	0.77	4.23736e-78
MSRB2	2.15824e-82	-0.40626	0.788	0.862	4.57677e-78
FKBP3	2.5428e-82	-0.439207	0.854	0.893	5.39227e-78
CLK1	2.73328e-82	0.330391	0.788	0.453	5.7962e-78
RELB	3.08423e-82	0.309805	0.724	0.394	6.54043e-78
SWI5	3.38906e-82	0.478853	0.983	0.92	7.18683e-78
SND1	3.40444e-82	0.301477	0.911	0.687	7.21945e-78
SLC39A14	3.55257e-82	0.359923	0.88	0.612	7.53357e-78
OSTC	4.62731e-82	0.363477	0.979	0.868	9.81267e-78
PSMC4	6.63698e-82	0.434913	0.984	0.839	1.40744e-77
OXSR1	6.93073e-82	0.338662	0.906	0.668	1.46973e-77
UTP3	7.71432e-82	0.375497	0.886	0.628	1.6359e-77
NEK6	8.0641e-82	-0.334851	0.441	0.705	1.71007e-77
TLCD1	8.72067e-82	0.289864	0.78	0.467	1.8493e-77
PSMG3	9.97227e-82	0.355428	0.978	0.86	2.11472e-77
HIST1H4C	1.02035e-81	-1.50552	0.835	0.892	2.16375e-77
RBM6	1.03117e-81	0.272482	0.918	0.684	2.1867e-77
ATAD3A	1.41676e-81	0.282913	0.881	0.598	3.00438e-77
PDLIM2	1.47207e-81	-0.489319	0.908	0.912	3.12168e-77
CALM2	1.50898e-81	-0.704098	1	1	3.19995e-77
CHAC1	1.51451e-81	0.304344	0.442	0.154	3.21166e-77
CREM	1.75512e-81	0.389238	0.979	0.819	3.72191e-77
TRIP6	1.97435e-81	-0.435605	0.97	0.967	4.18681e-77
XPOT	1.98225e-81	0.351047	0.922	0.695	4.20357e-77
RC3H2	3.05691e-81	0.256832	0.887	0.614	6.48249e-77
TSNAX	4.3705e-81	0.290208	0.926	0.699	9.26809e-77
FADS2	5.05655e-81	0.5489	0.845	0.58	1.07229e-76
USP16	5.4662e-81	0.375448	0.981	0.905	1.15916e-76
LEPROT	7.6914e-81	-0.363047	0.906	0.894	1.63104e-76
PTMS	8.36821e-81	-0.657259	0.845	0.906	1.77456e-76
BAG3	8.61302e-81	0.797964	0.914	0.697	1.82648e-76
ARL1	8.6844e-81	0.376676	0.967	0.825	1.84161e-76
CDC34	9.65946e-81	0.366291	0.964	0.792	2.04839e-76
EIF3B	9.82606e-81	0.367642	0.973	0.837	2.08371e-76
DERL2	9.88418e-81	0.380054	0.978	0.821	2.09604e-76
MPHOSPH8	1.10514e-80	0.333927	0.959	0.803	2.34356e-76
CELF2	1.11344e-80	-0.391564	0.659	0.802	2.36117e-76
C19orf81	1.20881e-80	0.2784	0.796	0.493	2.5634e-76
PSME2	1.313e-80	0.527892	0.962	0.893	2.78435e-76
GSTK1	1.48792e-80	-0.381296	0.853	0.881	3.15528e-76
WBP11	1.64164e-80	0.313605	0.957	0.77	3.48126e-76
ZNHIT3	1.71367e-80	0.329525	0.979	0.813	3.63402e-76
TXNL4A	2.01509e-80	-0.460736	0.964	0.969	4.27319e-76
LSM7	2.20353e-80	0.400698	0.995	0.969	4.6728e-76
SURF6	2.73138e-80	0.321821	0.911	0.677	5.79217e-76
PAIP2	2.88677e-80	0.364116	0.994	0.923	6.12169e-76
RAB4A	3.73748e-80	-0.373449	0.77	0.818	7.9257e-76
UBE2Q2	4.59915e-80	0.319047	0.905	0.654	9.75295e-76
TPRA1	5.05404e-80	0.328481	0.935	0.741	1.07176e-75
LMO4	5.54448e-80	-0.814511	0.857	0.898	1.17576e-75
TFB2M	6.43618e-80	0.261388	0.816	0.514	1.36486e-75
GTF2B	9.8737e-80	0.284785	0.829	0.495	2.09382e-75
TCERG1	1.09582e-79	0.326634	0.916	0.691	2.32379e-75
HAT1	1.18156e-79	0.256698	0.895	0.594	2.50562e-75
MRPS17	1.19346e-79	0.281483	0.88	0.635	2.53086e-75
PCYT1A	1.30893e-79	0.292119	0.903	0.672	2.77571e-75
PAPOLA	1.38168e-79	0.45692	0.99	0.95	2.92998e-75
ARPC5L	1.58153e-79	0.453426	0.997	0.96	3.3538e-75
TXNDC9	1.6808e-79	0.368608	0.962	0.796	3.5643e-75
TMEM183A	2.09065e-79	0.336144	0.962	0.789	4.43344e-75
SUB1	2.35755e-79	-0.465525	0.997	0.997	4.99943e-75
PGRMC2	2.45879e-79	0.353815	0.975	0.84	5.2141e-75
PRKRIP1	3.2362e-79	0.275414	0.927	0.685	6.86268e-75
F3	4.04249e-79	-0.633455	0.59	0.771	8.5725e-75
HAGH	7.05902e-79	-0.363134	0.826	0.855	1.49694e-74
MRPL57	1.05708e-78	-0.4214	0.998	0.991	2.24163e-74
MORF4L1	1.2627e-78	0.396694	1	0.982	2.67767e-74
PDCD5	1.41452e-78	-0.455903	0.997	0.993	2.99963e-74
RPL26L1	1.53984e-78	-0.406463	0.967	0.974	3.26539e-74
POLR2H	1.82594e-78	0.413087	0.981	0.903	3.8721e-74
EIF4A1	2.29698e-78	0.48334	0.992	0.945	4.87097e-74
SLC25A33	2.48823e-78	0.366386	0.943	0.761	5.27653e-74
DDX18	2.50925e-78	0.340256	0.986	0.886	5.32111e-74
ANXA2	2.7867e-78	-0.781989	1	1	5.90947e-74
TTC3	2.85544e-78	0.452705	0.973	0.894	6.05524e-74
RALA	3.78859e-78	0.541628	0.989	0.942	8.03409e-74
SPG21	3.89709e-78	-0.388606	0.959	0.919	8.26418e-74
TNFRSF12A	4.02811e-78	-0.453493	0.997	0.998	8.54201e-74
CMC2	4.87244e-78	0.317656	0.971	0.834	1.03325e-73
PXMP2	4.95053e-78	-0.359783	0.482	0.703	1.04981e-73
CSNK2A1	5.04454e-78	0.308599	0.971	0.819	1.06974e-73
DDX3X	6.25477e-78	0.352819	0.967	0.826	1.32639e-73
ILKAP	6.80833e-78	0.285228	0.918	0.698	1.44377e-73
PRR34-AS1	9.29951e-78	-0.449595	0.853	0.879	1.97205e-73
RP11-490M8.1	1.0642e-77	-0.355799	0.585	0.754	2.25675e-73
DPM3	1.21209e-77	-0.384967	0.889	0.892	2.57035e-73
AMOTL2	1.63887e-77	-0.339967	0.396	0.669	3.47539e-73
NDUFC1	1.90227e-77	-0.371789	0.998	0.972	4.03396e-73
DCXR	2.37393e-77	-0.351844	0.883	0.874	5.03416e-73
GTF2F2	4.21382e-77	-0.488062	0.975	0.96	8.93582e-73
RNF13	4.70207e-77	0.302222	0.949	0.723	9.97122e-73
TSR3	4.90203e-77	-0.433175	0.913	0.898	1.03952e-72
CBWD1	7.77212e-77	0.300041	0.957	0.734	1.64816e-72
CUTA	1.07543e-76	-0.526293	0.998	0.999	2.28055e-72
DNTTIP2	1.32144e-76	0.383302	0.968	0.79	2.80224e-72
AC093673.5	1.34024e-76	-0.364024	0.718	0.811	2.84211e-72
BASP1	1.43282e-76	-0.524193	0.992	0.994	3.03843e-72
PHLDA2	1.51025e-76	0.70964	0.957	0.851	3.20263e-72
GLTSCR2	1.91764e-76	0.393804	0.986	0.939	4.06655e-72
ATP5J	2.29164e-76	-0.34126	1	1	4.85966e-72
TRA2A	2.78377e-76	0.429145	0.941	0.754	5.90326e-72
COPS2	2.91632e-76	0.26684	0.938	0.718	6.18435e-72
AHSA1	3.13226e-76	0.458349	0.975	0.856	6.64227e-72
SFSWAP	3.68252e-76	0.296746	0.914	0.682	7.80916e-72
CLTB	4.09323e-76	-0.471244	0.992	0.988	8.68011e-72
MAP3K13	4.2123e-76	0.34417	0.97	0.829	8.93261e-72
B3GAT3	4.98584e-76	-0.377019	0.65	0.8	1.0573e-71
CNOT1	6.88783e-76	0.256	0.895	0.651	1.46063e-71
PCBP2	9.47179e-76	0.328213	0.994	0.963	2.00859e-71
ZBTB43	2.10706e-75	0.251262	0.905	0.605	4.46824e-71
WASL	2.33173e-75	0.284463	0.911	0.683	4.94468e-71
COA4	2.46381e-75	-0.405507	0.994	0.971	5.22476e-71
HEBP2	3.11851e-75	-0.436067	0.976	0.963	6.6131e-71
PLEKHA3	3.32016e-75	0.3191	0.97	0.813	7.04074e-71
TMSB10	3.58032e-75	-1.03478	1	1	7.59243e-71
C21orf59	3.6315e-75	0.37518	0.952	0.762	7.70097e-71
GAS6	3.64059e-75	-0.52054	0.479	0.697	7.72023e-71
C19orf48	4.87468e-75	0.46297	0.964	0.81	1.03373e-70
MYL6B	6.91509e-75	-0.394861	0.983	0.98	1.46641e-70
INTS10	1.0473e-74	0.301413	0.906	0.679	2.22091e-70
TOMM20	1.12064e-74	0.36337	0.997	0.958	2.37642e-70
ST3GAL4	1.2469e-74	-0.395498	0.71	0.805	2.64418e-70
CTTN	2.03704e-74	-0.521534	0.965	0.947	4.31975e-70
CBX5	2.21545e-74	-0.450293	0.613	0.764	4.69808e-70
PSMD8	3.05526e-74	0.382258	1	0.986	6.47899e-70
LAMTOR5	3.18429e-74	0.353742	0.998	0.998	6.75261e-70
NENF	3.96644e-74	-0.438706	0.998	0.983	8.41123e-70
COX20	6.08382e-74	-0.437284	0.959	0.934	1.29014e-69
PPFIA1	6.20919e-74	0.298258	0.895	0.67	1.31672e-69
RAB6A	6.2514e-74	0.307542	0.943	0.768	1.32567e-69
TEX264	1.10625e-73	-0.327277	0.737	0.803	2.34591e-69
ATP5L	1.13291e-73	-0.358255	1	1	2.40244e-69
NRBP1	1.15944e-73	0.282596	0.952	0.743	2.4587e-69
ADK	1.28453e-73	0.299886	0.886	0.666	2.72398e-69
DDIT4	2.14475e-73	0.824816	0.754	0.449	4.54815e-69
CUEDC2	4.59993e-73	-0.340737	0.903	0.915	9.75461e-69
SBNO1	4.67046e-73	0.322753	0.952	0.772	9.90418e-69
BAZ1B	6.84393e-73	0.357351	0.97	0.84	1.45132e-68
FAM133B	7.50976e-73	0.406908	0.949	0.8	1.59252e-68
SBDS	9.05361e-73	0.426611	0.994	0.954	1.91991e-68
C6orf62	9.29216e-73	0.349135	0.968	0.821	1.9705e-68
ENDOV	9.68077e-73	0.261612	0.921	0.702	2.0529e-68
SNRNP25	1.0676e-72	-0.453918	0.922	0.945	2.26395e-68
DDX42	1.18456e-72	0.288592	0.916	0.747	2.51197e-68
EIF4A2	1.32543e-72	0.688953	0.995	0.937	2.8107e-68
GTF2I	1.3947e-72	-0.436202	0.84	0.866	2.9576e-68
KIAA0101	2.24836e-72	-0.887714	0.146	0.494	4.76787e-68
S100A13	2.68754e-72	-0.673625	0.957	0.968	5.69919e-68
NDUFA7	3.3907e-72	-0.344323	0.927	0.885	7.19032e-68
TXNDC12	3.76359e-72	0.282878	0.913	0.704	7.98106e-68
FAM107A	5.0526e-72	-0.431587	0.384	0.656	1.07145e-67
CTSC	5.6457e-72	-0.765535	0.434	0.696	1.19723e-67
HNRNPD	6.45917e-72	0.370237	0.983	0.939	1.36973e-67
ACTN1	6.93995e-72	-0.447949	0.937	0.937	1.47169e-67
MRPS14	7.65218e-72	-0.355488	0.829	0.858	1.62272e-67
METTL5	1.18801e-71	-0.356363	0.937	0.904	2.51928e-67
SF3B1	1.24125e-71	0.317158	0.957	0.809	2.63219e-67
SLC7A11	1.50871e-71	0.518925	0.952	0.71	3.19936e-67
COX8A	1.51482e-71	-0.323137	1	1	3.21233e-67
LAPTM4A	1.76989e-71	0.396055	0.997	0.927	3.75322e-67
SAP30	1.77373e-71	-0.656237	0.683	0.817	3.76138e-67
AP3S1	2.06094e-71	-0.344224	0.954	0.927	4.37042e-67
SLAIN2	2.43308e-71	0.287159	0.951	0.752	5.15959e-67
AHI1	2.78874e-71	0.264115	0.83	0.556	5.91381e-67
EIF6	2.80059e-71	0.392305	0.998	0.971	5.93892e-67
AATF	2.98007e-71	0.30231	0.921	0.678	6.31953e-67
SNHG25	4.75539e-71	-0.4341	0.929	0.939	1.00843e-66
RP11-620J15.3	6.0503e-71	0.329886	0.967	0.789	1.28303e-66
NOP16	6.91391e-71	0.467848	0.964	0.867	1.46616e-66
FRG1	7.22825e-71	0.279448	0.916	0.687	1.53282e-66
NDUFAF3	9.30562e-71	-0.384348	0.987	0.978	1.97335e-66
LARP6	9.91834e-71	-0.572005	0.986	0.97	2.10328e-66
YIPF2	1.15088e-70	0.303591	0.929	0.712	2.44056e-66
SLIRP	1.21003e-70	-0.482867	0.998	0.994	2.56598e-66
ELP5	1.56057e-70	0.275633	0.862	0.619	3.30934e-66
TAX1BP3	1.60269e-70	-0.434945	0.926	0.928	3.39866e-66
USF2	1.80601e-70	-0.334724	0.651	0.769	3.82982e-66
TSPAN13	2.49996e-70	0.366229	0.91	0.684	5.30142e-66
SRRM1	3.31778e-70	0.407916	0.994	0.966	7.03568e-66
BRD4	3.36763e-70	0.32358	0.97	0.845	7.1414e-66
UBAP2	3.70375e-70	0.259326	0.905	0.677	7.85417e-66
WTAP	4.7293e-70	0.660933	0.986	0.922	1.00289e-65
RBM8A	6.25326e-70	0.466743	0.994	0.939	1.32607e-65
HMGA1	6.65518e-70	-0.632597	0.994	0.997	1.4113e-65
C6orf1	9.16725e-70	-0.416279	0.889	0.872	1.94401e-65
BET1	1.17377e-69	0.309955	0.976	0.788	2.48909e-65
PCBP4	1.39904e-69	-0.386044	0.564	0.727	2.9668e-65
SLC36A4	1.53065e-69	0.25273	0.864	0.605	3.24591e-65
VEGFA	1.92853e-69	0.350617	0.842	0.52	4.08963e-65
COX6B1	2.45135e-69	-0.339223	1	1	5.19833e-65
RPL37	2.62904e-69	-0.464264	1	1	5.57514e-65
MRPL47	2.88214e-69	0.365946	0.989	0.874	6.11187e-65
C12orf57	3.18896e-69	0.380606	0.983	0.935	6.76251e-65
USP47	4.09613e-69	0.255025	0.899	0.652	8.68626e-65
PANK2	5.51229e-69	0.252128	0.895	0.654	1.16894e-64
EIF4E2	5.70269e-69	0.310189	0.965	0.817	1.20931e-64
FXYD5	6.22909e-69	-0.5624	0.899	0.925	1.32094e-64
SETD5	6.53484e-69	0.297624	0.914	0.679	1.38578e-64
DYNLRB1	7.89964e-69	-0.345995	0.997	0.982	1.6752e-64
NIPAL3	9.96721e-69	-0.47092	0.777	0.819	2.11365e-64
CAV2	1.01944e-68	-0.436501	0.552	0.731	2.16182e-64
DNPEP	1.23634e-68	0.262576	0.926	0.713	2.62179e-64
MRPL23	1.43669e-68	-0.361885	0.948	0.923	3.04664e-64
NDUFS3	1.66693e-68	0.335704	0.981	0.881	3.53489e-64
CEBPD	1.98242e-68	0.545128	0.819	0.513	4.20392e-64
C15orf52	2.35884e-68	-0.315154	0.361	0.633	5.00215e-64
TIMM44	2.46049e-68	0.307679	0.962	0.799	5.21772e-64
CLPP	2.55373e-68	0.457882	0.986	0.93	5.41544e-64
NCBP2-AS2	2.58518e-68	0.41184	0.983	0.859	5.48213e-64
TMEM126B	3.0583e-68	-0.368789	0.865	0.86	6.48544e-64
CXXC5	3.29067e-68	-0.464475	0.666	0.798	6.97819e-64
TRIM16	3.47262e-68	0.286206	0.819	0.52	7.36404e-64
SNRPE	3.58701e-68	-0.425828	0.998	0.997	7.60661e-64
SDHC	4.29899e-68	-0.370845	0.967	0.948	9.11645e-64
LGALS1	4.92121e-68	-1.57396	0.99	0.998	1.04359e-63
HIST2H2BE	5.40969e-68	0.286594	0.832	0.495	1.14718e-63
CARHSP1	8.64002e-68	-0.48349	0.777	0.837	1.8322e-63
ZNF770	9.97701e-68	0.294325	0.945	0.727	2.11573e-63
LINC00998	1.02177e-67	-0.395809	0.94	0.948	2.16677e-63
HLA-E	1.22071e-67	0.373875	0.949	0.778	2.58863e-63
HIGD1A	1.66139e-67	-0.38749	0.94	0.935	3.52314e-63
BDP1	2.38555e-67	0.36088	0.948	0.804	5.05879e-63
PNKD	2.60502e-67	-0.37578	0.94	0.943	5.52421e-63
CD9	2.92108e-67	-0.453854	0.867	0.875	6.19444e-63
LGALS3	3.39176e-67	0.543262	0.956	0.775	7.19256e-63
CORO1C	4.73684e-67	-0.411245	0.97	0.946	1.00449e-62
ERLEC1	5.48506e-67	0.446581	0.973	0.874	1.16316e-62
ATOX1	6.54416e-67	-0.460216	0.995	0.999	1.38775e-62
MRPS21	1.05745e-66	-0.368218	0.997	0.99	2.24243e-62
SERPINH1	1.11369e-66	0.322342	0.886	0.647	2.3617e-62
RPL29	1.47339e-66	-0.47859	1	1	3.12448e-62
STX10	1.63572e-66	-0.33031	0.626	0.766	3.4687e-62
CHPF	1.67781e-66	0.355877	0.971	0.881	3.55796e-62
CFL1	1.76943e-66	-0.436497	1	1	3.75226e-62
RALBP1	1.8558e-66	-0.39883	0.932	0.917	3.93542e-62
TAF10	2.051e-66	-0.389094	0.941	0.935	4.34935e-62
HNRNPA1	2.66922e-66	0.502165	0.997	0.998	5.66036e-62
SRSF11	4.57853e-66	0.37574	0.984	0.926	9.70924e-62
PARL	6.66674e-66	0.288239	0.978	0.881	1.41375e-61
STRADB	7.03867e-66	-0.334408	0.721	0.787	1.49262e-61
KDM5B	7.85591e-66	0.285992	0.862	0.597	1.66592e-61
PDCD2	8.64977e-66	-0.367704	0.927	0.903	1.83427e-61
TSG101	9.20231e-66	0.291218	0.971	0.811	1.95144e-61
SCD	9.24905e-66	0.567369	0.926	0.69	1.96135e-61
SPOCD1	1.08806e-65	-0.362281	0.442	0.673	2.30734e-61
PON2	1.28593e-65	-0.305231	0.578	0.733	2.72694e-61
COX19	1.42445e-65	0.25735	0.941	0.72	3.02068e-61
EIF3D	1.4947e-65	0.360202	0.987	0.927	3.16966e-61
RSF1	2.33144e-65	0.33688	0.957	0.813	4.94405e-61
DHFR	2.71067e-65	-0.36921	0.365	0.624	5.74825e-61
PRKDC	2.97923e-65	-0.471105	0.861	0.862	6.31775e-61
SLC4A2	3.80007e-65	-0.40975	0.811	0.842	8.05844e-61
COMMD7	4.82198e-65	-0.320611	0.818	0.851	1.02255e-60
PPID	4.88106e-65	0.265075	0.916	0.669	1.03508e-60
YWHAZ	5.26529e-65	-0.373476	0.998	0.993	1.11656e-60
ANAPC13	6.69904e-65	-0.337129	0.919	0.939	1.4206e-60
SPCS2	1.1838e-64	0.350513	0.989	0.892	2.51037e-60
JUND	1.2763e-64	0.366488	0.971	0.805	2.70652e-60
TSN	1.34951e-64	0.266571	0.97	0.809	2.86177e-60
PIH1D1	1.50517e-64	0.303553	0.97	0.854	3.19185e-60
DDX24	1.78017e-64	0.399178	0.994	0.95	3.77502e-60
TARS	1.86923e-64	0.330881	0.965	0.812	3.96388e-60
PSMD6	2.48527e-64	0.351884	0.976	0.823	5.27026e-60
HNRNPR	2.83502e-64	0.321875	0.989	0.918	6.01193e-60
ZNF503	3.13229e-64	0.47252	0.867	0.64	6.64233e-60
SEMA3C	3.53886e-64	-0.40865	0.445	0.659	7.50451e-60
EI24	3.62224e-64	-0.364815	0.921	0.916	7.68132e-60
SRPRB	4.37606e-64	0.306697	0.952	0.782	9.27986e-60
RSRC2	5.02448e-64	0.568495	0.968	0.851	1.06549e-59
USP7	5.02453e-64	0.254105	0.894	0.641	1.0655e-59
ANKRD39	5.13482e-64	-0.328811	0.734	0.796	1.08889e-59
TMEM50B	6.04046e-64	0.309292	0.807	0.562	1.28094e-59
CLTC	6.758e-64	0.326791	0.983	0.903	1.4331e-59
DKK1	7.92409e-64	-0.532711	0.593	0.814	1.68038e-59
DRG1	8.76403e-64	0.274404	0.952	0.773	1.8585e-59
LSM1	1.03351e-63	0.330735	0.998	0.961	2.19167e-59
FASN	1.09987e-63	0.400479	0.853	0.6	2.33238e-59
SPG20	1.2112e-63	0.250939	0.933	0.719	2.56847e-59
PERP	1.41142e-63	-0.387135	0.918	0.901	2.99306e-59
SNX5	2.81717e-63	0.303097	0.964	0.831	5.97408e-59
CHURC1	4.05343e-63	-0.32726	0.957	0.935	8.59569e-59
QDPR	4.40403e-63	-0.312163	0.905	0.874	9.33918e-59
MAT2A	4.65568e-63	-0.356662	0.656	0.771	9.87284e-59
RTCB	4.97842e-63	0.288356	0.946	0.757	1.05572e-58
MTCH2	5.73122e-63	-0.318609	0.97	0.939	1.21536e-58
ARPC5	6.23067e-63	-0.46777	0.97	0.974	1.32128e-58
RNF10	6.37209e-63	0.271532	0.96	0.84	1.35127e-58
ADIPOR1	8.00613e-63	0.293941	0.973	0.868	1.69778e-58
ARC	8.66227e-63	0.788746	0.442	0.176	1.83692e-58
MMADHC	8.96926e-63	0.34754	0.994	0.935	1.90202e-58
SYF2	1.35222e-62	0.330594	0.992	0.92	2.86751e-58
SSR2	1.42303e-62	0.347891	0.995	0.955	3.01768e-58
HIST1H4H	1.45916e-62	0.342679	0.845	0.545	3.0943e-58
RBBP7	1.58866e-62	-0.340474	0.77	0.828	3.36892e-58
TFDP1	1.76039e-62	-0.409618	0.74	0.807	3.73308e-58
CDC73	1.97254e-62	0.267657	0.938	0.745	4.18296e-58
KIF5B	2.04182e-62	0.341125	0.992	0.946	4.32989e-58
TAGLN2	2.26599e-62	-0.505959	0.989	0.977	4.80527e-58
DHCR7	2.66346e-62	0.25212	0.775	0.496	5.64813e-58
HPS1	3.07232e-62	-0.310482	0.894	0.87	6.51516e-58
ALKBH7	3.59567e-62	0.34133	0.979	0.909	7.62497e-58
RAB3B	3.80998e-62	-0.367365	0.288	0.567	8.07944e-58
EPAS1	5.81111e-62	-0.414306	0.813	0.843	1.2323e-57
PTGES3	6.44577e-62	0.479791	0.995	0.978	1.36689e-57
MGAT2	6.72355e-62	0.285181	0.891	0.666	1.4258e-57
THRAP3	8.45979e-62	0.376045	0.987	0.895	1.79398e-57
USP12	8.986e-62	0.251958	0.913	0.656	1.90557e-57
NDUFA6	1.06318e-61	0.275468	0.998	0.975	2.25459e-57
PSMD7	1.62926e-61	0.36301	0.986	0.89	3.45501e-57
HSPA4	1.96589e-61	0.345942	0.973	0.852	4.16886e-57
ASCC3	2.19367e-61	0.301267	0.943	0.803	4.65189e-57
SDF2	2.27013e-61	0.301418	0.965	0.797	4.81403e-57
MDH1	2.5359e-61	0.380502	0.984	0.857	5.37764e-57
CENPV	3.80943e-61	-0.346074	0.496	0.684	8.07828e-57
MYH9	3.86248e-61	-0.428115	0.914	0.903	8.19077e-57
SLC35F6	4.52629e-61	0.305538	0.946	0.719	9.59845e-57
MRPS25	4.59094e-61	-0.33095	0.933	0.905	9.73554e-57
TMBIM4	4.6411e-61	-0.342548	0.881	0.866	9.84191e-57
POLR2C	5.06336e-61	0.278618	0.951	0.773	1.07374e-56
NDUFV3	5.14271e-61	0.314686	0.994	0.943	1.09056e-56
MTDH	6.06989e-61	0.345583	0.998	0.992	1.28718e-56
ATG3	6.36742e-61	0.346508	0.965	0.869	1.35027e-56
CEBPZ	6.62717e-61	0.342556	0.976	0.838	1.40536e-56
MFSD10	7.72544e-61	-0.335104	0.862	0.872	1.63826e-56
PPP1R16A	8.11878e-61	0.301734	0.834	0.583	1.72167e-56
HAGHL	9.14704e-61	-0.341591	0.445	0.646	1.93972e-56
PSPC1	9.6345e-61	0.265453	0.883	0.651	2.04309e-56
NUDCD2	1.06131e-60	-0.322377	0.808	0.838	2.25062e-56
HEXIM1	1.21426e-60	0.37663	0.8	0.56	2.57497e-56
YAF2	2.16314e-60	0.259578	0.905	0.68	4.58716e-56
BRMS1	2.40056e-60	0.293419	0.965	0.824	5.09062e-56
LSM3	3.07038e-60	0.313995	0.995	0.986	6.51106e-56
MAP4K5	3.25712e-60	0.270246	0.937	0.72	6.90704e-56
TRUB2	3.99126e-60	0.268095	0.929	0.727	8.46386e-56
PARK7	4.25231e-60	-0.326707	1	0.999	9.01744e-56
GPBP1	4.71375e-60	0.38195	0.96	0.82	9.99599e-56
RP11-356J5.12	5.02277e-60	-0.434896	0.45	0.671	1.06513e-55
WARS	5.94186e-60	0.342093	0.908	0.661	1.26003e-55
EBPL	6.29605e-60	-0.358757	0.851	0.884	1.33514e-55
BZW1	8.42787e-60	0.347936	0.992	0.928	1.78721e-55
NME1	8.57755e-60	-0.394367	1	0.995	1.81896e-55
ATP5B	9.90092e-60	0.345695	1	0.98	2.09959e-55
NAA20	1.08595e-59	0.308932	0.987	0.902	2.30287e-55
EAPP	1.23719e-59	0.281132	0.937	0.757	2.62359e-55
TMCO1	1.44754e-59	0.334468	0.987	0.942	3.06965e-55
MT-CO3	1.53428e-59	-0.574684	1	1	3.25359e-55
RRP1B	1.77653e-59	0.289402	0.932	0.756	3.7673e-55
CTA-29F11.1	1.99626e-59	0.302449	0.881	0.587	4.23327e-55
STARD3NL	3.16842e-59	0.255214	0.903	0.693	6.71895e-55
TALDO1	3.95228e-59	0.383779	0.992	0.95	8.3812e-55
ALG3	6.59787e-59	0.281878	0.951	0.799	1.39915e-54
ABL2	6.6548e-59	-0.433068	0.921	0.921	1.41122e-54
PPP1CB	8.88973e-59	0.500862	0.989	0.9	1.88516e-54
APRT	9.54722e-59	-0.358822	0.997	0.999	2.02458e-54
IL6ST	1.0269e-58	0.361017	0.946	0.773	2.17764e-54
CALM3	1.04061e-58	-0.319036	0.989	0.979	2.20672e-54
HRAS	1.1789e-58	-0.357392	0.946	0.936	2.49997e-54
SNAPIN	1.2096e-58	-0.288278	0.732	0.799	2.56507e-54
TMEM11	1.34416e-58	0.281747	0.983	0.853	2.85043e-54
C12orf10	1.47969e-58	0.286391	0.94	0.79	3.13782e-54
AGTRAP	1.51863e-58	-0.334209	0.919	0.925	3.22041e-54
FRMD4A	1.5285e-58	-0.267697	0.32	0.591	3.24133e-54
VCP	1.8654e-58	0.320264	0.981	0.903	3.95578e-54
TPM2	2.02077e-58	-1.11456	0.783	0.876	4.28525e-54
SSR3	2.33628e-58	-0.427262	0.998	0.999	4.95432e-54
MPV17	2.55659e-58	-0.27819	0.758	0.806	5.42151e-54
CAMTA2	2.92677e-58	0.398344	0.861	0.615	6.20651e-54
HLA-A	3.25976e-58	0.391995	0.989	0.963	6.91265e-54
NDUFB3	4.21834e-58	-0.426175	0.994	0.984	8.9454e-54
ITGAE	4.75222e-58	-0.378165	0.924	0.906	1.00776e-53
MRPL52	7.33994e-58	-0.359079	0.997	0.988	1.55651e-53
SLFN5	8.23277e-58	0.374502	0.81	0.542	1.74584e-53
PHB2	1.08005e-57	0.300118	0.979	0.915	2.29036e-53
HNRNPA0	1.10565e-57	0.428464	0.97	0.855	2.34464e-53
PPM1G	1.23541e-57	0.301846	0.995	0.963	2.6198e-53
CCK	1.27665e-57	0.720243	0.792	0.492	2.70727e-53
FAM216A	1.95343e-57	-0.256863	0.355	0.606	4.14244e-53
MOCS2	2.04417e-57	-0.290125	0.731	0.802	4.33486e-53
SNRPA1	2.06249e-57	0.346582	0.973	0.843	4.37371e-53
TMX2	2.21982e-57	0.277119	0.976	0.841	4.70734e-53
ANXA5	2.64793e-57	0.44171	0.997	0.983	5.6152e-53
COX7A2	3.33692e-57	-0.293785	1	1	7.07628e-53
PRMT2	3.40807e-57	-0.326507	0.883	0.875	7.22715e-53
CDC5L	3.49638e-57	0.271773	0.956	0.779	7.41443e-53
TOB2	4.1718e-57	0.358891	0.867	0.64	8.84673e-53
HSPA1A	5.68184e-57	1.01537	0.868	0.622	1.20489e-52
RPL28	6.8845e-57	-0.437182	1	1	1.45993e-52
ATP6V0E2	7.47922e-57	-0.283261	0.621	0.763	1.58604e-52
OGFRL1	8.07639e-57	-0.456597	0.637	0.752	1.71268e-52
ZNF580	9.04588e-57	-0.326862	0.887	0.869	1.91827e-52
PWP1	1.0025e-56	0.292829	0.952	0.806	2.1259e-52
BRIX1	1.43942e-56	0.307428	0.922	0.699	3.05244e-52
PTPMT1	1.49987e-56	-0.325159	0.97	0.906	3.18062e-52
ARSI	1.81742e-56	-0.341474	0.16	0.467	3.85402e-52
PIM3	2.12349e-56	0.251019	0.894	0.63	4.50307e-52
MIER1	2.55449e-56	0.255511	0.93	0.747	5.41706e-52
MRPL42	2.80259e-56	-0.313514	0.878	0.86	5.94317e-52
KCMF1	4.01289e-56	0.281087	0.965	0.804	8.50972e-52
ZNF106	4.62767e-56	-0.394122	0.897	0.897	9.81344e-52
WDR61	5.56018e-56	0.255303	0.914	0.738	1.17909e-51
MKKS	6.60774e-56	-0.332573	0.983	0.971	1.40124e-51
NARF	7.23481e-56	0.324245	0.926	0.753	1.53421e-51
C19orf60	8.83675e-56	-0.362324	0.932	0.929	1.87392e-51
IER2	9.24036e-56	0.425216	0.935	0.754	1.95951e-51
SNU13	9.56597e-56	0.292252	1	0.998	2.02856e-51
REXO4	1.34834e-55	0.255269	0.911	0.699	2.8593e-51
UBE3A	1.64804e-55	0.286543	0.97	0.842	3.49483e-51
PSMG4	1.88674e-55	-0.364623	0.853	0.85	4.00102e-51
PFDN2	2.00399e-55	0.332866	0.997	0.97	4.24965e-51
DCTD	2.05195e-55	-0.262823	0.819	0.831	4.35137e-51
SNHG8	2.06076e-55	0.377761	0.998	0.999	4.37004e-51
LMAN1	2.21346e-55	0.321535	0.968	0.872	4.69386e-51
ST13	4.51318e-55	0.290837	1	0.986	9.57064e-51
MAGEF1	4.787e-55	0.25972	0.914	0.715	1.01513e-50
DNAJC8	7.22242e-55	-0.337869	0.979	0.95	1.53159e-50
GARS	8.03827e-55	0.341368	0.97	0.825	1.7046e-50
C16orf72	8.19345e-55	0.267353	0.892	0.679	1.7375e-50
RPL36A	1.03841e-54	-0.388643	0.998	0.994	2.20206e-50
MRPL9	1.07509e-54	0.264419	0.973	0.876	2.27983e-50
CLIC4	1.08899e-54	-0.400225	0.87	0.881	2.30931e-50
CHPT1	1.11661e-54	-0.336554	0.824	0.823	2.36789e-50
DUSP3	1.12091e-54	-0.274532	0.754	0.807	2.37701e-50
CEBPG	1.32434e-54	0.277795	0.971	0.766	2.80839e-50
KRT18	1.3498e-54	0.636949	0.992	0.957	2.86239e-50
MRPS30	2.61136e-54	0.263124	0.926	0.707	5.53765e-50
CYR61	3.34701e-54	-0.622746	0.929	0.933	7.09767e-50
JUN	3.67395e-54	0.476821	0.987	0.898	7.79097e-50
MXRA7	3.78067e-54	-0.282898	0.813	0.809	8.01729e-50
RHOC	4.03593e-54	-0.407336	0.997	0.999	8.5586e-50
GNG12	4.29341e-54	-0.319779	0.946	0.94	9.1046e-50
EVA1A	4.39586e-54	-0.340485	0.772	0.801	9.32186e-50
SCAMP3	4.42704e-54	0.263018	0.94	0.768	9.38798e-50
TMEM14C	7.1809e-54	-0.37613	0.99	0.99	1.52278e-49
SKA2	8.04765e-54	-0.409924	0.616	0.754	1.70658e-49
MYL6	1.00069e-53	-0.458478	1	1	2.12206e-49
CTGF	1.10058e-53	-0.570572	0.59	0.722	2.33389e-49
HIGD2A	1.12868e-53	-0.328866	0.989	0.988	2.39348e-49
RHBDD2	1.21824e-53	0.299026	0.938	0.764	2.5834e-49
GFRA1	1.49091e-53	-0.359541	0.567	0.698	3.16161e-49
P4HA1	1.50286e-53	0.307387	0.872	0.612	3.18697e-49
NDUFAF2	2.17701e-53	0.271102	0.987	0.928	4.61656e-49
MRPL40	2.33548e-53	-0.297825	0.943	0.91	4.95261e-49
CTSZ	3.59148e-53	-0.310148	0.899	0.857	7.6161e-49
ARHGAP29	4.23486e-53	-0.532659	0.792	0.848	8.98045e-49
EIF4EBP1	8.24431e-53	-0.552338	0.926	0.931	1.74829e-48
GRHPR	8.58639e-53	-0.28794	0.857	0.854	1.82083e-48
ZFAND5	1.09427e-52	0.306952	0.975	0.816	2.3205e-48
WWC1	1.29243e-52	-0.3408	0.556	0.685	2.74073e-48
DNAJC21	1.31144e-52	0.279725	0.96	0.818	2.78104e-48
MT-ND3	1.3565e-52	-0.541377	0.997	0.997	2.8766e-48
ANXA11	1.40436e-52	-0.315666	0.796	0.829	2.97809e-48
HSBP1L1	1.7563e-52	-0.310669	0.933	0.92	3.72441e-48
BLOC1S2	2.75714e-52	0.29585	0.995	0.933	5.84678e-48
ENSA	2.92182e-52	-0.300355	0.992	0.963	6.196e-48
BRK1	3.12183e-52	-0.288694	1	0.997	6.62015e-48
TMEM14B	4.14061e-52	-0.395562	1	0.995	8.78058e-48
PTP4A1	5.14638e-52	0.318717	0.989	0.911	1.09134e-47
PSMA7	1.27804e-51	0.334145	1	0.999	2.71022e-47
POP5	1.29999e-51	-0.311703	0.762	0.806	2.75676e-47
LRP1	1.30746e-51	-0.347085	0.577	0.703	2.77261e-47
MGMT	1.37967e-51	-0.313147	0.737	0.798	2.92573e-47
NEDD8	1.59274e-51	-0.3229	1	1	3.37757e-47
PDZD11	1.6079e-51	-0.295079	0.897	0.886	3.40972e-47
ALAS1	1.69638e-51	0.329593	0.9	0.726	3.59733e-47
GLRX5	2.10811e-51	0.334047	0.986	0.928	4.47045e-47
CTD-2336O2.1	2.16799e-51	-0.261737	0.683	0.769	4.59745e-47
ZFYVE21	2.68588e-51	-0.295974	0.826	0.824	5.69567e-47
POLR2J	2.95336e-51	-0.288814	0.998	0.989	6.2629e-47
IFT43	3.16244e-51	0.252663	0.935	0.76	6.70628e-47
SERINC2	3.61906e-51	-0.337208	0.653	0.748	7.67458e-47
PRELID1	4.35066e-51	-0.358283	0.998	0.999	9.22601e-47
COX7B	4.52914e-51	-0.351433	0.997	0.994	9.60449e-47
CD151	4.53046e-51	-0.333392	0.99	0.982	9.60728e-47
HKDC1	4.86302e-51	-0.480332	0.827	0.846	1.03125e-46
GPR143	5.18947e-51	-0.291106	0.705	0.763	1.10048e-46
FGF2	5.58241e-51	-0.529607	0.981	0.979	1.18381e-46
KCNMA1	7.67341e-51	-0.78892	0.742	0.786	1.62722e-46
GNAS	8.39264e-51	0.310027	0.994	0.971	1.77974e-46
HCCS	8.44122e-51	0.267382	0.96	0.787	1.79004e-46
TLK1	9.24512e-51	0.288513	0.935	0.77	1.96052e-46
PARP1	9.38277e-51	-0.441974	0.731	0.786	1.98971e-46
PSMD2	9.5859e-51	-0.399768	0.984	0.984	2.03279e-46
MYC	1.41059e-50	-0.343826	0.539	0.704	2.99129e-46
CXCL8	1.68831e-50	1.53754	0.455	0.208	3.58022e-46
PDCD10	1.8838e-50	0.25765	0.959	0.836	3.99479e-46
CMPK1	2.23874e-50	0.278731	0.967	0.85	4.74748e-46
METTL21A	2.46933e-50	0.258358	0.743	0.475	5.23645e-46
RBX1	2.55963e-50	-0.304402	0.998	0.991	5.42795e-46
TUBA1B	5.75729e-50	-1.21511	0.986	0.984	1.22089e-45
MRPS33	6.10275e-50	-0.276019	0.99	0.972	1.29415e-45
PTRHD1	6.52098e-50	-0.324309	0.943	0.918	1.38284e-45
MRPS16	7.36772e-50	-0.29475	0.984	0.97	1.5624e-45
EFEMP1	9.03694e-50	-0.429187	0.574	0.714	1.91637e-45
DGUOK	1.17353e-49	0.301404	0.995	0.94	2.48858e-45
PDZD8	1.18175e-49	0.265685	0.908	0.644	2.50602e-45
LYPLA1	1.23e-49	-0.318721	0.83	0.827	2.60834e-45
TIMP3	1.2396e-49	-0.773743	0.932	0.933	2.62869e-45
RPL19	1.42843e-49	-0.277683	1	1	3.02913e-45
CAPZA2	1.64635e-49	-0.297289	0.96	0.928	3.49125e-45
AKT1S1	1.73177e-49	0.264138	0.978	0.843	3.67239e-45
VOPP1	1.85349e-49	-0.258877	0.616	0.732	3.9305e-45
SS18L2	2.49461e-49	0.29246	0.935	0.809	5.29007e-45
MRPS12	2.5092e-49	0.364313	0.995	0.982	5.321e-45
TGIF1	3.72875e-49	0.35595	0.957	0.803	7.9072e-45
KRTCAP2	3.7941e-49	-0.334963	0.951	0.93	8.04576e-45
NUTF2	4.97974e-49	-0.276879	0.992	0.979	1.056e-44
GTPBP4	6.12244e-49	0.285562	0.975	0.86	1.29832e-44
PHF19	6.30058e-49	-0.475464	0.333	0.557	1.3361e-44
APP	6.52449e-49	-0.301139	0.962	0.924	1.38358e-44
KDELR1	6.56951e-49	0.252379	0.989	0.954	1.39313e-44
POLR3K	7.60091e-49	-0.321332	0.796	0.823	1.61185e-44
NPDC1	7.78193e-49	-0.350069	0.876	0.859	1.65024e-44
SSR1	7.78887e-49	0.271102	0.967	0.864	1.65171e-44
GOPC	8.82885e-49	0.315141	0.895	0.75	1.87225e-44
ECI2	9.43433e-49	-0.300811	0.883	0.871	2.00064e-44
MRPL17	1.05502e-48	0.30367	0.975	0.918	2.23728e-44
RRAS2	1.37321e-48	-0.428843	0.94	0.913	2.91203e-44
EMD	2.42442e-48	0.377823	0.96	0.87	5.14122e-44
MMP24-AS1	4.19894e-48	-0.445119	0.97	0.914	8.90426e-44
DPM1	4.40704e-48	0.284062	0.948	0.811	9.34557e-44
PGP	4.62369e-48	0.435754	0.959	0.874	9.80499e-44
EIF1B	6.0533e-48	0.345267	0.971	0.851	1.28366e-43
SIGMAR1	6.94129e-48	-0.286823	0.781	0.798	1.47197e-43
DUSP14	8.92344e-48	-0.301073	0.635	0.749	1.89231e-43
RABGGTB	1.09157e-47	0.402868	0.943	0.784	2.31479e-43
GABARAP	1.45472e-47	0.310456	0.962	0.832	3.08489e-43
DUSP23	1.52877e-47	-0.316579	0.957	0.921	3.24191e-43
RDH5	1.81349e-47	-0.320387	0.25	0.5	3.84568e-43
TMEM147	1.89513e-47	-0.32245	0.998	0.991	4.0188e-43
ATP5G1	2.14373e-47	-0.37919	0.997	0.997	4.54599e-43
ARF1	2.6216e-47	0.276454	1	0.977	5.55936e-43
CRTAP	3.25943e-47	-0.291611	0.807	0.799	6.91195e-43
SOX4	4.58221e-47	-0.328443	0.323	0.571	9.71703e-43
TGM2	4.92666e-47	-0.485869	0.2	0.45	1.04475e-42
PLCB4	5.92838e-47	-0.467908	0.667	0.731	1.25717e-42
OSGIN1	6.0992e-47	0.281879	0.899	0.601	1.2934e-42
ATP8B1	7.30306e-47	-0.281487	0.333	0.549	1.54869e-42
FDX1	9.1071e-47	-0.263246	0.872	0.857	1.93125e-42
SIRPA	1.20684e-46	-0.258448	0.509	0.665	2.55921e-42
S100A6	1.45732e-46	-0.685298	1	1	3.09038e-42
ZDHHC2	2.75334e-46	-0.259444	0.71	0.759	5.83874e-42
RNF114	2.95767e-46	0.256407	0.96	0.782	6.27204e-42
MRPL27	4.40839e-46	-0.299848	0.968	0.951	9.34844e-42
ZCRB1	5.95743e-46	-0.284793	0.973	0.948	1.26333e-41
NEXN	6.13547e-46	-0.288384	0.211	0.472	1.30109e-41
RPS14	1.02094e-45	-0.335314	1	1	2.165e-41
PRRC2C	1.02308e-45	0.263592	0.99	0.954	2.16955e-41
MT-CO2	1.06341e-45	-0.514661	1	1	2.25506e-41
COX6C	1.29106e-45	-0.278509	0.998	1	2.73783e-41
COMMD4	1.43348e-45	-0.351601	0.948	0.938	3.03985e-41
EVA1B	1.4632e-45	-0.320935	0.681	0.736	3.10287e-41
ZWINT	1.69577e-45	-0.328307	0.133	0.395	3.59605e-41
SH3GLB1	1.79413e-45	0.263621	0.989	0.906	3.80462e-41
PHLDB2	2.68176e-45	-0.270731	0.393	0.591	5.68694e-41
RRAS	2.76095e-45	-0.35588	0.861	0.846	5.85488e-41
NME3	2.89584e-45	-0.373893	0.681	0.748	6.14093e-41
CBX3	3.39537e-45	-0.30236	0.975	0.96	7.20021e-41
SERBP1	3.9957e-45	-0.357607	0.997	0.989	8.47329e-41
BIRC5	6.61053e-45	-0.514372	0.079	0.341	1.40183e-40
SEMA3B	6.84232e-45	0.322207	0.868	0.634	1.45098e-40
CTSB	7.91894e-45	-0.484258	0.994	0.99	1.67929e-40
SLC39A1	8.8903e-45	-0.263003	0.835	0.828	1.88528e-40
COX11	1.09022e-44	-0.25303	0.71	0.763	2.31193e-40
HCFC1R1	1.24634e-44	-0.436331	0.948	0.892	2.643e-40
CHCHD5	1.47762e-44	-0.273606	0.948	0.935	3.13344e-40
RSL1D1	1.60265e-44	0.304616	0.998	0.946	3.39858e-40
SSU72	3.36359e-44	0.262129	0.998	0.984	7.13282e-40
CENPF	4.28045e-44	-0.629684	0.101	0.36	9.07712e-40
UPP1	4.41792e-44	0.572726	0.995	0.902	9.36864e-40
HSPA6	4.58731e-44	0.624421	0.485	0.225	9.72785e-40
SLC9A3R1	4.82104e-44	-0.325011	0.989	0.974	1.02235e-39
DENR	5.18092e-44	-0.289699	0.919	0.884	1.09867e-39
REEP3	6.18458e-44	-0.273179	0.946	0.899	1.3115e-39
MPHOSPH6	6.38012e-44	-0.28356	0.823	0.813	1.35297e-39
COPS6	6.43764e-44	-0.306271	0.978	0.941	1.36517e-39
POLR2I	6.78736e-44	-0.272046	0.995	0.981	1.43933e-39
VCL	6.85349e-44	-0.311068	0.742	0.756	1.45335e-39
MRPS6	7.28456e-44	-0.410815	0.959	0.938	1.54476e-39
WDR1	7.47832e-44	-0.282484	0.968	0.961	1.58585e-39
H3F3A	1.4956e-43	-0.385566	1	0.999	3.17156e-39
RBCK1	1.52552e-43	0.270095	0.981	0.899	3.23501e-39
SFT2D1	1.93783e-43	-0.262978	0.979	0.948	4.10935e-39
CHMP4B	2.104e-43	0.257645	0.99	0.897	4.46175e-39
CMTM7	3.03641e-43	-0.274979	0.686	0.737	6.43901e-39
TSPAN10	3.07734e-43	-0.420477	0.688	0.745	6.52582e-39
NETO2	4.07672e-43	-0.276776	0.572	0.672	8.64508e-39
POLR1D	5.63701e-43	0.284762	0.995	0.941	1.19539e-38
F2R	5.78448e-43	-0.327345	0.479	0.633	1.22666e-38
STUB1	5.85017e-43	-0.410081	0.986	0.985	1.24059e-38
GAMT	6.42818e-43	-0.40526	0.811	0.821	1.36316e-38
PBX3	1.13877e-42	-0.3096	0.532	0.669	2.41487e-38
SELM	1.41011e-42	0.364079	0.998	0.969	2.99028e-38
RSL24D1	1.56002e-42	0.259383	0.973	0.896	3.30818e-38
GPAA1	1.7908e-42	-0.257588	0.895	0.868	3.79757e-38
TFRC	2.11861e-42	0.263818	0.956	0.816	4.49272e-38
PLAC9	2.72842e-42	-0.330835	0.826	0.835	5.78589e-38
CYBA	3.25098e-42	-0.762493	0.51	0.652	6.89403e-38
RWDD1	4.07439e-42	0.337051	0.997	0.978	8.64016e-38
LIMCH1	4.25862e-42	-0.357343	0.691	0.773	9.03083e-38
TK1	4.76669e-42	-0.418086	0.125	0.37	1.01083e-37
FILIP1L	6.56616e-42	-0.510173	0.222	0.465	1.39242e-37
S100A2	6.88424e-42	-0.534794	0.696	0.766	1.45987e-37
ATP13A3	9.31249e-42	-0.348636	0.857	0.851	1.97481e-37
OST4	1.24743e-41	-0.278699	1	0.999	2.6453e-37
CSTB	1.43197e-41	-0.276217	1	1	3.03663e-37
HMGN1	1.81878e-41	-0.515339	0.992	0.988	3.8569e-37
SPNS2	2.28767e-41	-0.355183	0.475	0.627	4.85123e-37
SMURF2	2.43352e-41	-0.430534	0.594	0.701	5.16053e-37
LAPTM4B	2.86749e-41	-0.273229	0.921	0.884	6.0808e-37
RAB2A	2.89587e-41	0.252584	0.994	0.976	6.14097e-37
ATP5O	3.07298e-41	-0.315234	0.997	0.994	6.51657e-37
IFRD2	3.10242e-41	-0.270572	0.808	0.82	6.57899e-37
STRA13	7.3603e-41	-0.352987	0.983	0.962	1.56083e-36
SEC61A1	9.4556e-41	0.270605	0.96	0.846	2.00515e-36
SRP9	9.45772e-41	-0.32577	0.987	0.98	2.0056e-36
TUBG1	1.13624e-40	-0.289637	0.686	0.739	2.40951e-36
GPNMB	2.08901e-40	-0.543401	0.948	0.854	4.42995e-36
UQCC3	2.73148e-40	-0.28777	0.935	0.924	5.79238e-36
RBM25	2.90794e-40	0.370822	0.97	0.9	6.16657e-36
TMSB4X	2.94193e-40	-0.558681	1	1	6.23866e-36
ADM	3.75346e-40	0.56045	0.8	0.543	7.95958e-36
RPL38	4.37431e-40	-0.313029	1	1	9.27616e-36
HDLBP	6.7143e-40	0.261407	0.995	0.959	1.42383e-35
FSTL1	7.23739e-40	-0.282194	0.468	0.626	1.53476e-35
ITGB1	9.37362e-40	-0.46503	0.976	0.958	1.98777e-35
TAF7	1.08626e-39	0.316405	0.979	0.887	2.30353e-35
HMGB1	1.17234e-39	-0.663185	0.998	0.992	2.48607e-35
POLR3H	1.17517e-39	-0.274514	0.786	0.789	2.49206e-35
HNRNPF	1.23892e-39	0.302401	0.978	0.902	2.62725e-35
MT1M	1.40851e-39	-0.358093	0.135	0.383	2.98689e-35
ATP6V1G1	1.54012e-39	0.283681	1	0.994	3.26599e-35
CKAP2	1.5768e-39	-0.392118	0.254	0.476	3.34376e-35
FHL2	2.26676e-39	-0.383562	0.84	0.876	4.8069e-35
SLC16A3	3.8613e-39	-0.501241	0.921	0.927	8.18826e-35
LRP10	4.89369e-39	-0.258992	0.887	0.864	1.03776e-34
CDV3	5.41281e-39	0.285008	0.989	0.96	1.14784e-34
IRAK1	6.85459e-39	-0.281708	0.88	0.839	1.45358e-34
NPM1	7.09603e-39	0.367166	1	1	1.50478e-34
CFAP97	7.53993e-39	-0.280965	0.829	0.816	1.59892e-34
VAT1	7.73475e-39	-0.310121	0.887	0.859	1.64023e-34
ZC3H12A	7.8848e-39	0.332997	0.499	0.267	1.67205e-34
PRKAR2A	8.50131e-39	0.278702	0.935	0.819	1.80279e-34
C8orf33	8.81974e-39	0.251424	0.986	0.896	1.87031e-34
TOR1AIP2	8.85496e-39	0.275072	0.956	0.823	1.87778e-34
BCKDK	1.08206e-38	-0.257783	0.77	0.78	2.29461e-34
KRT8	1.27227e-38	-0.359493	0.968	0.967	2.69797e-34
PSMA3	1.36456e-38	0.262383	0.987	0.879	2.89369e-34
RPL11	1.59058e-38	-0.335309	1	1	3.37299e-34
MYO1C	2.77771e-38	-0.392774	0.815	0.805	5.8904e-34
CDKN1A	3.02919e-38	0.266541	0.995	0.922	6.42369e-34
MIF	3.20267e-38	-0.371347	0.997	0.995	6.79159e-34
ARL2	3.81744e-38	-0.258251	0.957	0.932	8.09526e-34
TOB1	3.82876e-38	0.365198	0.808	0.625	8.11927e-34
ROMO1	3.88462e-38	-0.297895	0.998	0.996	8.23773e-34
FSTL3	4.46087e-38	-0.316592	0.681	0.751	9.45973e-34
HPCAL1	4.60137e-38	-0.253665	0.742	0.764	9.75767e-34
CXCL3	5.1209e-38	0.349111	0.204	0.065	1.08594e-33
TM2D2	5.6207e-38	0.3259	0.956	0.81	1.19193e-33
AP2S1	5.84353e-38	-0.402176	0.998	0.994	1.23918e-33
DEF8	5.8905e-38	-0.280925	0.978	0.958	1.24914e-33
TIMM17A	7.32512e-38	0.255142	0.987	0.935	1.55336e-33
DDX21	8.24864e-38	0.27152	0.995	0.935	1.74921e-33
IGFBP3	9.34482e-38	-0.814543	0.913	0.879	1.98166e-33
NQO1	1.02762e-37	0.419572	1	0.983	2.17918e-33
DEK	1.43753e-37	-0.698361	0.995	0.982	3.04843e-33
ADORA2B	1.54362e-37	-0.302133	0.775	0.755	3.2734e-33
CD320	1.85952e-37	-0.27493	0.889	0.887	3.94329e-33
NDUFA8	2.0261e-37	-0.280865	0.997	0.965	4.29655e-33
OPTN	2.70054e-37	0.262261	0.97	0.877	5.72677e-33
THBS1	3.00577e-37	-0.344647	0.265	0.474	6.37403e-33
RHOD	4.44526e-37	-0.401284	0.876	0.843	9.42662e-33
NUDT1	6.69529e-37	-0.281053	0.558	0.667	1.4198e-32
RP11-783K16.5	6.97433e-37	-0.315053	0.895	0.818	1.47898e-32
PRDX1	7.75851e-37	0.412963	0.998	0.995	1.64527e-32
NDUFB4	1.15095e-36	-0.370389	0.992	0.982	2.4407e-32
ITGB1BP1	1.26572e-36	-0.359236	0.992	0.974	2.68409e-32
SPTBN1	1.41834e-36	-0.30808	0.818	0.807	3.00774e-32
GNAI2	1.45137e-36	0.292327	0.951	0.879	3.07777e-32
SLC25A3	1.84818e-36	0.250255	0.998	0.996	3.91926e-32
RPL15	3.92313e-36	-0.266079	1	1	8.3194e-32
MT-ND6	4.62542e-36	-0.340997	0.686	0.759	9.80867e-32
TUBA1A	5.38916e-36	-0.520479	0.68	0.764	1.14282e-31
SRRM2	6.29265e-36	0.300379	0.992	0.965	1.33442e-31
RPS15A	7.02404e-36	-0.344411	1	1	1.48952e-31
LUZP1	1.123e-35	-0.255174	0.699	0.751	2.38144e-31
PHF23	1.79297e-35	0.292756	0.929	0.767	3.80218e-31
PDIA6	2.01698e-35	0.337954	0.986	0.952	4.2772e-31
RRM2	2.17182e-35	-0.375332	0.051	0.266	4.60556e-31
TMEM167A	2.39334e-35	-0.285427	0.992	0.971	5.07532e-31
SIX3	2.68533e-35	-0.261956	0.723	0.759	5.69451e-31
BMP4	2.78214e-35	-0.275395	0.287	0.496	5.8998e-31
PFN2	2.96756e-35	-0.27043	0.884	0.866	6.293e-31
MKI67	4.13557e-35	-0.480645	0.016	0.223	8.76988e-31
HSPE1	4.75172e-35	0.427679	1	0.998	1.00765e-30
UQCR11	5.93431e-35	-0.307703	1	0.999	1.25843e-30
COX14	6.14319e-35	0.318947	1	0.979	1.30272e-30
TPM4	6.33474e-35	-0.587279	0.954	0.927	1.34334e-30
SERF2	7.20122e-35	-0.250213	1	1	1.52709e-30
DDIT4L	8.04019e-35	-0.372704	0.282	0.485	1.705e-30
LYPLAL1	8.29228e-35	-0.276938	0.887	0.855	1.75846e-30
SEC11C	1.0129e-34	0.268066	0.995	0.943	2.14797e-30
KPNB1	1.146e-34	0.259979	0.989	0.944	2.43021e-30
TOP1	1.37653e-34	0.259659	0.96	0.862	2.91908e-30
HSPD1	1.89337e-34	0.419488	0.994	0.99	4.01507e-30
SFPQ	3.70396e-34	0.392591	0.964	0.882	7.85463e-30
DCTPP1	1.39827e-33	-0.337933	0.791	0.795	2.96516e-29
CITED2	1.63327e-33	-0.422032	0.875	0.884	3.4635e-29
PPA1	1.81659e-33	0.270798	0.994	0.955	3.85227e-29
CISD1	2.17634e-33	-0.288438	0.948	0.941	4.61515e-29
SRP19	2.62275e-33	0.260368	0.978	0.878	5.56179e-29
HK1	2.95616e-33	-0.256237	0.735	0.75	6.26884e-29
BNIP3	3.21467e-33	0.427132	0.986	0.94	6.81703e-29
LPP	5.20795e-33	-0.268348	0.732	0.763	1.1044e-28
CALM1	5.51392e-33	-0.394307	0.997	0.995	1.16928e-28
NOV	6.3001e-33	-0.308211	0.664	0.7	1.336e-28
DPY30	7.08528e-33	-0.325766	0.952	0.952	1.50251e-28
MGAT4B	1.98316e-32	-0.289725	0.842	0.84	4.2055e-28
RDX	2.53442e-32	-0.259198	0.967	0.925	5.37448e-28
CD3EAP	5.63832e-32	-0.27579	0.756	0.774	1.19566e-27
PAWR	9.80187e-32	-0.274215	0.918	0.869	2.07858e-27
MSMO1	1.1906e-31	0.415957	0.834	0.659	2.52479e-27
PEG10	1.36411e-31	0.34025	0.819	0.628	2.89272e-27
PKM	1.75766e-31	-0.313089	1	1	3.72729e-27
CDC42	1.82962e-31	-0.332425	1	0.978	3.8799e-27
BCAT1	2.132e-31	-0.297079	0.807	0.816	4.52111e-27
RRAD	2.17289e-31	0.394759	0.726	0.501	4.60783e-27
PHLDA1	2.32176e-31	-0.30673	0.835	0.856	4.92353e-27
UGCG	2.51701e-31	-0.374051	0.811	0.798	5.33757e-27
PSMB1	2.83591e-31	0.276347	0.997	0.981	6.01384e-27
PPP1R10	3.11707e-31	0.287773	0.891	0.681	6.61006e-27
SLC25A6	4.10805e-31	-0.315867	0.998	0.998	8.71152e-27
FBXO32	4.17598e-31	-0.777161	0.994	0.994	8.85557e-27
ESD	4.19099e-31	-0.2964	0.91	0.874	8.88741e-27
UAP1	5.29843e-31	0.277083	0.976	0.899	1.12358e-26
SNHG19	6.91941e-31	-0.298314	0.675	0.736	1.46733e-26
CFL2	8.77847e-31	-0.337959	0.921	0.89	1.86156e-26
RAB34	1.37566e-30	-0.411152	0.708	0.772	2.91723e-26
BCO2	1.45222e-30	-0.280901	0.108	0.308	3.07958e-26
TAGLN	2.8574e-30	-0.833645	0.336	0.501	6.0594e-26
S100A16	2.99166e-30	-0.449423	0.949	0.923	6.34412e-26
TCEB2	3.34195e-30	-0.316224	1	1	7.08693e-26
BAX	3.93294e-30	-0.266536	0.986	0.972	8.34019e-26
UCP2	6.33229e-30	-0.32819	0.613	0.681	1.34283e-25
FLNA	6.34837e-30	-0.365513	0.957	0.939	1.34624e-25
TUBB6	6.93995e-30	-0.38311	0.93	0.917	1.47169e-25
RPS23	7.55264e-30	-0.30885	1	1	1.60161e-25
QSOX1	9.86152e-30	-0.277906	0.93	0.875	2.09123e-25
ATP6V1F	1.22223e-29	-0.251932	1	0.995	2.59186e-25
MSN	1.22481e-29	-0.283199	0.97	0.945	2.59733e-25
RPL39L	1.36594e-29	-0.407565	0.569	0.662	2.89661e-25
ASPH	1.38755e-29	0.420665	0.956	0.874	2.94243e-25
MT-CYB	2.1463e-29	-0.394401	1	0.999	4.55145e-25
HELLS	4.95635e-29	-0.259042	0.149	0.336	1.05104e-24
AP1M2	5.16038e-29	-0.326288	0.586	0.676	1.09431e-24
TBX3	6.54155e-29	0.268832	0.396	0.205	1.3872e-24
ARL4C	6.66468e-29	-0.256277	0.384	0.525	1.41331e-24
PTMA	7.37964e-29	0.362774	1	1	1.56493e-24
LAMA4	8.65228e-29	-0.293563	0.132	0.326	1.8348e-24
PGK1	9.22111e-29	0.315335	0.987	0.941	1.95543e-24
ING2	9.41858e-29	0.275937	0.895	0.73	1.9973e-24
TTC1	1.62153e-28	-0.251822	0.951	0.909	3.43862e-24
CHD4	1.67111e-28	0.304216	0.951	0.882	3.54375e-24
DMKN	1.9547e-28	-0.282482	0.91	0.854	4.14513e-24
SRI	2.02102e-28	-0.266179	0.943	0.929	4.28578e-24
SNCG	2.54504e-28	-0.395153	0.496	0.612	5.39702e-24
MYL9	3.15085e-28	-0.509895	0.872	0.871	6.6817e-24
MT1X	3.71633e-28	0.602763	0.946	0.843	7.88086e-24
NFE2L2	1.60689e-27	0.253111	0.986	0.885	3.40757e-23
SDCBP	2.06964e-27	-0.428588	0.97	0.917	4.38888e-23
ADTRP	2.60566e-27	-0.254021	0.832	0.776	5.52557e-23
CD81	2.92182e-27	-0.287	0.916	0.865	6.19602e-23
MT-ND4	2.98724e-27	-0.340588	1	1	6.33473e-23
SFRP1	3.01421e-27	-0.549158	0.607	0.663	6.39192e-23
SNHG7	3.64114e-27	0.263718	0.986	0.9	7.72141e-23
ZBTB38	4.11667e-27	-0.278611	0.762	0.799	8.72982e-23
LSM10	4.75163e-27	-0.252333	0.94	0.897	1.00763e-22
DTYMK	5.11839e-27	-0.52059	0.891	0.905	1.08541e-22
AK5	8.60026e-27	-0.271758	0.284	0.45	1.82377e-22
IMPDH2	1.12189e-26	-0.273402	0.789	0.785	2.37908e-22
TIMP2	1.4179e-26	-0.288649	0.918	0.857	3.0068e-22
GSTO1	1.61525e-26	-0.357356	0.998	0.993	3.42531e-22
NQO2	1.77009e-26	0.281937	0.87	0.724	3.75364e-22
H2AFJ	1.95948e-26	-0.312219	0.765	0.787	4.15528e-22
TOP2A	2.60512e-26	-0.291727	0.03	0.198	5.52442e-22
PI3	4.00563e-26	0.303737	0.298	0.139	8.49434e-22
NUDC	4.76186e-26	0.251286	0.998	0.973	1.0098e-21
PPIA	5.84502e-26	-0.282693	1	1	1.23949e-21
LRRC61	2.09674e-25	-0.254668	0.604	0.66	4.44635e-21
ANGPTL4	2.1475e-25	-0.532104	0.434	0.528	4.55399e-21
ZFP36L2	5.16473e-25	-0.331867	0.632	0.681	1.09523e-20
S100A11	1.20759e-24	-0.366934	1	1	2.56081e-20
DKK3	1.31676e-24	-0.352076	0.597	0.653	2.79233e-20
NDUFB6	1.91488e-24	-0.306745	0.946	0.902	4.0607e-20
EFEMP2	3.36409e-24	-0.266266	0.723	0.713	7.13388e-20
MT-ATP6	7.85046e-24	-0.314977	1	1	1.66477e-19
CENPW	1.25041e-23	-0.392782	0.406	0.52	2.65161e-19
TUBB4B	1.52757e-23	0.348682	0.99	0.962	3.23936e-19
LMNA	1.77764e-23	-0.321463	0.992	0.988	3.76967e-19
SLC4A7	2.15732e-23	0.270369	0.867	0.68	4.5748e-19
HN1	3.25471e-23	-0.530672	0.973	0.973	6.90194e-19
CENPM	3.74404e-23	-0.419866	0.387	0.495	7.93961e-19
C19orf24	7.0664e-23	0.279015	0.995	0.955	1.4985e-18
IGFBP5	7.71803e-23	-0.800595	0.372	0.505	1.63668e-18
SMIM4	7.89048e-23	-0.273478	0.979	0.942	1.67326e-18
ASAH1	8.37001e-23	-0.323766	0.881	0.817	1.77494e-18
LBH	1.25284e-22	-0.254612	0.639	0.689	2.65677e-18
GADD45A	1.74179e-22	0.337832	0.99	0.923	3.69363e-18
ARL4D	3.31922e-22	0.289012	0.761	0.561	7.03873e-18
DBI	5.50055e-22	-0.268861	0.998	0.998	1.16645e-17
APLP2	6.82914e-22	-0.315207	0.997	0.991	1.44819e-17
RASSF8	1.20321e-21	-0.267518	0.843	0.827	2.55152e-17
FDFT1	1.21541e-21	0.283379	0.938	0.812	2.57739e-17
RBP7	1.76852e-21	-0.380137	0.41	0.521	3.75032e-17
NEDD4L	3.36531e-21	-0.256682	0.876	0.863	7.13647e-17
PDPN	4.33313e-21	-0.359154	0.721	0.747	9.18884e-17
B4GALT1	5.78987e-21	0.37382	0.918	0.765	1.2278e-16
NUSAP1	2.07046e-20	-0.330293	0.098	0.244	4.39061e-16
EIF2AK4	3.07872e-20	-0.270016	0.937	0.897	6.52873e-16
CNN2	3.27868e-20	-0.279188	0.667	0.687	6.95278e-16
CPA4	3.32754e-20	-0.418977	0.472	0.551	7.05638e-16
HNRNPU	5.7693e-20	0.259941	0.984	0.938	1.22344e-15
CDC42EP1	5.8366e-20	-0.252321	0.488	0.567	1.23771e-15
FUOM	7.96422e-20	-0.270226	0.713	0.733	1.68889e-15
TGFBI	1.14088e-19	-0.456613	0.25	0.386	2.41935e-15
RAB13	1.61721e-19	-0.255402	0.971	0.965	3.42946e-15
CTSK	1.9156e-19	-0.760241	0.94	0.859	4.06221e-15
PLEC	2.57572e-19	-0.309538	0.772	0.727	5.46207e-15
SLC25A4	4.89554e-19	-0.258964	0.94	0.893	1.03815e-14
ID3	5.59668e-19	-0.613908	0.46	0.537	1.18683e-14
MT1E	8.03346e-19	-0.776553	0.96	0.961	1.70357e-14
NUPR1	1.06939e-18	0.284901	1	0.971	2.26776e-14
HYI	1.20433e-18	-0.256048	0.634	0.669	2.55389e-14
RPL10	1.23777e-18	0.272941	1	1	2.6248e-14
MARCKS	1.9322e-18	-0.25773	0.897	0.876	4.09743e-14
MT-CO1	2.16798e-18	-0.32857	1	1	4.59742e-14
RPA3	4.83615e-18	-0.349119	0.892	0.876	1.02555e-13
LDHB	1.20014e-17	-0.341239	0.994	0.992	2.54502e-13
UACA	2.16586e-17	-0.273355	0.578	0.618	4.59293e-13
MDK	2.552e-17	-0.521325	0.686	0.711	5.41178e-13
CDC20	6.58928e-17	-0.296113	0.116	0.244	1.39732e-12
SOX11	7.02738e-17	0.282622	0.441	0.28	1.49023e-12
VIM	9.08816e-17	-0.381504	1	1	1.92723e-12
DNAJA1	1.03151e-16	0.502337	0.986	0.927	2.18743e-12
HMGB3	3.24636e-16	-0.252888	0.691	0.702	6.88423e-12
RHOB	3.97552e-16	-0.28072	0.539	0.582	8.43049e-12
SLC2A1	4.69516e-16	-0.373018	0.935	0.86	9.95655e-12
LAYN	6.78054e-16	-0.321419	0.42	0.509	1.43788e-11
DNMT1	1.73208e-15	-0.318385	0.704	0.681	3.67304e-11
RPL7A	4.9333e-15	-0.269246	1	1	1.04616e-10
FABP5	6.97349e-15	-0.390403	0.88	0.89	1.4788e-10
GAL	7.51655e-15	0.421684	0.849	0.729	1.59396e-10
FRMD6	9.36889e-15	-0.299377	0.52	0.573	1.98677e-10
EIF3E	1.34972e-14	-0.332736	0.976	0.963	2.86222e-10
QPRT	2.01494e-14	-0.327791	0.477	0.542	4.27289e-10
TMEM233	4.1371e-14	-0.262109	0.597	0.624	8.77314e-10
ATAD2	9.36822e-14	-0.285347	0.265	0.357	1.98663e-09
PRC1	1.26007e-13	-0.383862	0.208	0.309	2.67211e-09
LOXL1	1.53384e-13	-0.278124	0.613	0.627	3.25266e-09
KRT7	1.62579e-13	-0.654897	0.276	0.392	3.44766e-09
GTSE1	1.15978e-12	-0.305642	0.157	0.257	2.45942e-08
DUSP1	1.37764e-12	0.349322	0.897	0.757	2.92143e-08
FGFR1	2.17398e-12	-0.255864	0.93	0.855	4.61015e-08
KRT19	5.84155e-12	-0.354499	0.143	0.244	1.23876e-07
TYMS	1.32295e-11	-0.340186	0.662	0.662	2.80546e-07
PTTG1	1.44547e-11	-0.581986	0.827	0.785	3.06527e-07
HSPA8	2.36797e-11	0.255296	0.99	0.996	5.02152e-07
NFKBIA	2.92373e-11	0.620506	0.753	0.598	6.20006e-07
INHBA	3.04591e-11	0.250321	0.255	0.155	6.45915e-07
RBP1	6.53876e-11	-0.291873	0.968	0.941	1.38661e-06
CTNNB1	9.50535e-10	-0.271195	0.886	0.855	2.0157e-05
HMGB2	1.47966e-09	-0.387386	0.968	0.887	3.13776e-05
NCL	3.85347e-09	-0.260257	1	0.995	8.17167e-05
PCP4	7.31499e-09	-0.346069	0.479	0.523	0.000155122
TTR	7.85168e-09	0.378395	0.604	0.454	0.000166503
PLOD2	2.14458e-08	0.261971	0.843	0.697	0.000454779
ANKRD1	2.97946e-08	-0.378492	0.35	0.444	0.000631823
IGFBP7	4.12675e-08	0.251299	0.992	0.991	0.000875119
CBX1	5.13514e-08	-0.251451	0.919	0.869	0.00108896
CRYAB	7.54628e-08	0.319871	1	0.999	0.00160026
GADD45B	2.25395e-07	-0.445524	0.911	0.848	0.00477972
MGST1	4.24281e-07	-0.263138	0.99	0.989	0.00899731
UBE2C	6.0276e-07	-0.545721	0.323	0.359	0.0127821

## Sheet: DEGs_p7
	p_val	avg_log2FC	pct.1	pct.2	p_val_adj
TMSB4X	1.28394e-29	-3.16372	1	1	2.72272e-25
SAT1	1.5683e-29	-2.52319	0.796	0.993	3.32573e-25
NAA10	3.59908e-29	-1.28264	0.327	0.957	7.63221e-25
SMS	8.07023e-29	-1.87997	0.327	0.988	1.71137e-24
EIF1AX	1.22253e-28	-1.72805	0.286	0.985	2.59251e-24
RPL10	8.54446e-28	-2.65126	1	1	1.81194e-23
COX7B	8.59193e-28	-1.7416	0.612	0.996	1.82201e-23
RPL36A	8.8256e-28	-1.63951	0.571	0.997	1.87156e-23
RPL39	1.12471e-27	-2.20069	0.98	1	2.38506e-23
MORF4L2	3.61855e-27	-1.33095	0.327	0.949	7.67351e-23
UXT	1.11633e-26	-1.2982	0.245	0.971	2.36729e-22
C19orf18	2.58067e-26	0.256566	0.51	0.096	5.47256e-22
PGK1	3.0546e-26	-1.36921	0.367	0.947	6.4776e-22
NDUFA1	5.16983e-26	-1.5463	0.633	0.994	1.09631e-21
NGFRAP1	6.78417e-26	-1.45233	0.571	0.986	1.43865e-21
RPS4X	6.81015e-26	-1.88448	0.857	1	1.44416e-21
NDUFB11	7.15182e-26	-1.41884	0.388	0.984	1.51661e-21
SLC25A5	8.63512e-26	-1.48397	0.367	0.984	1.83116e-21
RBM3	1.13577e-25	-1.35924	0.286	0.95	2.40851e-21
TCEAL4	1.35968e-25	-0.940484	0.245	0.933	2.88333e-21
AP1S2	6.30924e-25	-1.10939	0.204	0.897	1.33794e-20
BEX1	7.15824e-25	-1.73851	0.469	0.98	1.51798e-20
MSN	1.52246e-24	-1.01072	0.327	0.95	3.22852e-20
SYAP1	1.56948e-24	-0.975792	0.122	0.9	3.32823e-20
HSD17B10	2.82469e-24	-1.01598	0.265	0.921	5.99003e-20
HIST1H2BC	2.97815e-24	1.11684	0.918	0.526	6.31548e-20
LAGE3	4.25082e-24	-1.15223	0.327	0.961	9.01429e-20
PLP2	5.29407e-24	-1.4693	0.469	0.973	1.12266e-19
FAM50A	6.40848e-24	-1.06968	0.265	0.941	1.35898e-19
UBE2A	1.89693e-23	-0.870156	0.143	0.904	4.02263e-19
FLNA	1.9583e-23	-1.17903	0.408	0.944	4.15278e-19
EMD	3.84463e-23	-0.935127	0.204	0.88	8.15293e-19
SRM	4.03649e-23	-1.44069	0.755	0.99	8.55977e-19
ATP5G1	5.82024e-23	-1.28854	0.857	0.997	1.23424e-18
TP53I3	1.04977e-22	1.58347	0.98	0.76	2.22614e-18
BCAP31	1.24883e-22	-0.930896	0.469	0.95	2.64827e-18
FUNDC2	3.67711e-22	-0.809949	0.184	0.898	7.79768e-18
NONO	4.05324e-22	-0.733176	0.204	0.885	8.5953e-18
IGFBP7	7.68499e-22	1.59369	1	0.991	1.62968e-17
BEX4	1.40701e-21	-0.709732	0.143	0.872	2.98371e-17
RANBP1	1.55905e-21	-1.2041	0.857	0.991	3.30613e-17
EBP	1.70769e-21	-0.75026	0.102	0.838	3.62133e-17
TIMM17B	2.53544e-21	-0.68685	0.265	0.874	5.37666e-17
WBP5	2.66322e-21	-0.835207	0.184	0.905	5.64762e-17
RBMX	4.33697e-21	-0.688978	0.122	0.857	9.19699e-17
TMEM59	4.89176e-21	1.40149	1	0.932	1.03735e-16
PDZD11	5.83408e-21	-0.707394	0.163	0.891	1.23717e-16
HSPE1	8.9719e-21	-1.14719	0.939	0.999	1.90258e-16
COA4	9.72449e-21	-0.890523	0.837	0.973	2.06218e-16
RHOD	1.1415e-20	1.74207	0.939	0.845	2.42067e-16
STRA13	1.4272e-20	-0.948537	0.653	0.965	3.02651e-16
BEX2	1.46587e-20	-0.938375	0.204	0.861	3.10853e-16
LINC01420	1.52481e-20	-0.990423	0.306	0.87	3.23351e-16
TIMM8A	1.59272e-20	-0.648763	0.163	0.836	3.37751e-16
DDX3X	2.65207e-20	-0.69654	0.184	0.839	5.62398e-16
XIAP	3.19776e-20	-0.545452	0.02	0.763	6.78118e-16
ITM2B	3.57915e-20	1.20252	1	0.982	7.58994e-16
WDR13	4.87246e-20	-0.588917	0.082	0.812	1.03325e-15
EIF2S3	5.31571e-20	-0.623141	0.163	0.83	1.12725e-15
PHPT1	5.54424e-20	0.966426	1	0.999	1.17571e-15
FBXO32	5.93677e-20	-2.05698	0.898	0.995	1.25895e-15
VMA21	6.55554e-20	-0.606932	0.286	0.883	1.39017e-15
USP9X	9.44662e-20	-0.552715	0.041	0.762	2.00325e-15
COPRS	1.09567e-19	-0.91861	0.776	0.96	2.32348e-15
PGRMC1	1.99812e-19	-0.663203	0.204	0.865	4.23721e-15
GCSH	2.7914e-19	-0.873735	0.51	0.926	5.91945e-15
FAM127B	5.59411e-19	-0.566775	0.102	0.808	1.18629e-14
NKAP	6.37707e-19	-0.618938	0.082	0.809	1.35232e-14
RPS19	7.43045e-19	0.940628	1	1	1.5757e-14
SRA1	8.18721e-19	1.41572	1	0.945	1.73618e-14
DYNLT3	9.27396e-19	-0.50924	0.082	0.796	1.96664e-14
WDR45	9.50691e-19	-0.564023	0.143	0.824	2.01604e-14
RBBP7	9.72366e-19	-0.603562	0.163	0.827	2.062e-14
DKC1	1.10983e-18	-0.589211	0.122	0.794	2.3535e-14
CETN2	1.48248e-18	-0.588855	0.184	0.849	3.14375e-14
PQBP1	1.52011e-18	-0.630612	0.184	0.832	3.22355e-14
RP4-756G23.5	1.54539e-18	0.292868	0.327	0.052	3.27716e-14
UQCC2	2.10692e-18	-0.873211	0.796	0.983	4.46794e-14
ATRX	2.30099e-18	-0.490191	0.041	0.768	4.87949e-14
TSR2	2.52171e-18	-0.447923	0.02	0.722	5.34754e-14
PDHA1	2.84398e-18	-0.531581	0.102	0.772	6.03093e-14
PIN4	4.21981e-18	-0.533148	0.163	0.813	8.94854e-14
DUSP23	4.37962e-18	-0.772986	0.408	0.926	9.28741e-14
IRAK1	5.44483e-18	-0.672991	0.265	0.845	1.15463e-13
FAM127A	5.77733e-18	-0.580309	0.204	0.837	1.22514e-13
SH3KBP1	5.87626e-18	-0.514174	0.082	0.771	1.24612e-13
ATP6AP2	6.07917e-18	-0.631553	0.327	0.838	1.28915e-13
SLC6A8	6.44549e-18	-0.584335	0	0.704	1.36683e-13
SMIM4	6.78734e-18	-0.878469	0.673	0.946	1.43932e-13
IDS	8.13115e-18	-0.580185	0.102	0.764	1.72429e-13
CST3	9.22807e-18	1.05654	1	0.993	1.9569e-13
HCCS	9.25916e-18	-0.610407	0.102	0.803	1.9635e-13
FIS1	1.04673e-17	0.726639	1	0.991	2.2197e-13
ANAPC15	1.07588e-17	-0.831007	0.551	0.943	2.28151e-13
MCTS1	1.09942e-17	-0.604852	0.163	0.839	2.33142e-13
HTATSF1	1.2624e-17	-0.472833	0.061	0.75	2.67704e-13
ISCU	1.43986e-17	1.45951	0.98	0.985	3.05338e-13
MRPL12	1.49235e-17	-0.843505	0.857	0.985	3.16467e-13
HIST1H2BJ	1.51499e-17	0.822453	0.816	0.366	3.21269e-13
IDH3G	1.65519e-17	-0.473352	0.061	0.748	3.51e-13
MOSPD1	1.87589e-17	-0.528825	0.122	0.786	3.97801e-13
PRAF2	2.08628e-17	-0.515102	0.122	0.793	4.42417e-13
SSR4	2.62545e-17	-0.737732	0.918	0.996	5.56753e-13
PRDX4	3.63421e-17	-0.733746	0.653	0.936	7.70671e-13
BTG2	3.91713e-17	0.743231	0.878	0.498	8.30667e-13
NHP2	4.20714e-17	-0.97554	0.898	0.99	8.92166e-13
LSM5	4.95084e-17	-0.879957	0.796	0.976	1.04987e-12
TCEAL3	6.96467e-17	-0.521191	0.122	0.807	1.47693e-12
NINJ1	7.7829e-17	1.18072	0.939	0.914	1.65044e-12
DBI	1.20987e-16	-0.760232	0.959	0.998	2.56565e-12
CDK16	1.25101e-16	-0.3996	0.061	0.725	2.6529e-12
CCDC90B	1.29701e-16	0.727945	0.98	0.883	2.75043e-12
HUWE1	1.30167e-16	-0.462253	0.082	0.717	2.76032e-12
FAU	1.3521e-16	0.690566	1	1	2.86726e-12
RP11-620J15.3	1.408e-16	-0.625999	0.245	0.805	2.9858e-12
JPX	1.47111e-16	-0.393583	0.082	0.734	3.11963e-12
BLOC1S2	1.86993e-16	1.03236	0.959	0.937	3.96536e-12
RAB9A	2.03998e-16	-0.387902	0	0.667	4.32598e-12
BRI3	2.37068e-16	-1.2286	0.98	0.998	5.02727e-12
C19orf60	2.40608e-16	-0.778105	0.571	0.931	5.10232e-12
DNPH1	2.61912e-16	-0.835309	0.735	0.972	5.5541e-12
PAIP2	5.40248e-16	0.820796	0.98	0.928	1.14565e-11
RPS11	5.98063e-16	0.608122	1	1	1.26825e-11
OAZ1	6.27916e-16	0.654949	1	1	1.33156e-11
VBP1	7.39142e-16	-0.511054	0.143	0.808	1.56742e-11
COA3	8.07778e-16	-0.705446	0.755	0.95	1.71297e-11
MECP2	8.36648e-16	-0.368497	0.102	0.709	1.7742e-11
STAG2	9.37594e-16	-0.383754	0.041	0.692	1.98826e-11
PDCD5	1.12479e-15	-0.733194	0.918	0.994	2.38524e-11
SDF2L1	1.24465e-15	-0.355562	0.49	0.922	2.63941e-11
PSMD10	1.74692e-15	-0.339326	0.02	0.666	3.70452e-11
RPLP0	1.81101e-15	-0.710312	1	1	3.84042e-11
BSG	1.84488e-15	0.792957	1	0.995	3.91226e-11
POLD2	1.84687e-15	-0.636866	0.714	0.928	3.91646e-11
YIPF6	1.96558e-15	-0.424926	0.184	0.771	4.16822e-11
FAM195A	2.16179e-15	-0.8196	0.755	0.926	4.58428e-11
NDUFA13	2.16809e-15	0.813111	1	0.972	4.59764e-11
BOLA3	2.21096e-15	-0.878197	0.878	0.981	4.68857e-11
GPR143	2.27484e-15	-0.423657	0.163	0.762	4.82402e-11
TMEM256	2.27829e-15	-0.690528	0.714	0.944	4.83135e-11
SIVA1	2.56306e-15	-0.885258	0.857	0.974	5.43523e-11
MAP7D3	3.45309e-15	-0.404415	0.061	0.702	7.32263e-11
YPEL3	3.49389e-15	1.04314	0.857	0.636	7.40915e-11
FAM104B	4.60278e-15	-0.333111	0.02	0.643	9.76066e-11
TCEAL8	4.70378e-15	-0.506262	0.184	0.84	9.97483e-11
LDOC1	5.04785e-15	-0.38443	0.082	0.723	1.07045e-10
HINT1	5.13906e-15	-0.69717	1	1	1.08979e-10
NDUFB5	5.32758e-15	0.656468	0.98	0.919	1.12977e-10
UPF3B	7.64731e-15	-0.394507	0	0.625	1.62169e-10
RPL15	7.8703e-15	0.755367	1	1	1.66898e-10
ARMCX6	8.81435e-15	-0.385741	0.102	0.709	1.86917e-10
GDI1	8.97e-15	-0.369195	0.143	0.743	1.90218e-10
TIMM9	9.00805e-15	-0.609451	0.51	0.887	1.91025e-10
TMEM179B	1.01168e-14	0.736628	0.98	0.852	2.14537e-10
PNPLA4	1.01974e-14	-0.379194	0.061	0.692	2.16245e-10
HMGN2	1.05423e-14	-1.21088	0.816	0.986	2.2356e-10
HMGB3	1.13902e-14	-0.447367	0.061	0.705	2.4154e-10
YTHDC1	1.31134e-14	0.791785	0.918	0.894	2.78082e-10
XPC	1.36155e-14	0.762276	0.878	0.66	2.8873e-10
ALG13	1.37601e-14	-0.354525	0.102	0.686	2.91797e-10
TERF2IP	1.43773e-14	1.0188	0.959	0.875	3.04884e-10
ARMCX3	1.45706e-14	-0.389918	0.082	0.709	3.08985e-10
AIFM1	1.67975e-14	-0.371088	0.082	0.688	3.56207e-10
LSM4	1.82936e-14	-0.786847	0.898	0.997	3.87935e-10
TXN	1.91672e-14	-0.984882	1	1	4.0646e-10
HRAS	1.98028e-14	0.841475	1	0.936	4.19939e-10
ATP5D	2.19362e-14	0.74855	1	0.995	4.6518e-10
HPRT1	2.31987e-14	-0.405939	0.122	0.721	4.91951e-10
ZNF227	2.59594e-14	0.284584	0.571	0.209	5.50496e-10
ACOT9	2.68711e-14	-0.358865	0.061	0.654	5.69829e-10
RLIM	2.73503e-14	-0.305923	0	0.61	5.7999e-10
CAMTA1	2.95986e-14	-0.61777	0.857	0.959	6.27669e-10
CRABP2	3.2275e-14	0.52127	0.592	0.214	6.84424e-10
SNRPF	3.27048e-14	-0.715634	0.878	0.981	6.93538e-10
PBDC1	3.37469e-14	-0.416543	0.143	0.75	7.15637e-10
TMEM251	3.48254e-14	-0.712356	0.49	0.852	7.38508e-10
APOA1BP	3.61307e-14	-0.604614	0.776	0.963	7.66188e-10
BRD4	3.93705e-14	0.724357	0.959	0.854	8.34891e-10
IGFBP3	4.07339e-14	-1.88135	0.612	0.883	8.63802e-10
ACTB	4.11807e-14	-0.922674	1	1	8.73279e-10
DDAH2	4.20237e-14	0.778258	0.898	0.739	8.91154e-10
FAM58A	5.84612e-14	-0.392216	0.102	0.714	1.23973e-09
FAM3A	6.38429e-14	-0.320049	0.061	0.657	1.35385e-09
EIF3F	6.44535e-14	0.794387	0.98	0.979	1.3668e-09
LAMP2	6.5848e-14	-0.472209	0.265	0.789	1.39637e-09
PRPS1	6.76531e-14	-0.291665	0.041	0.649	1.43465e-09
PYURF	7.28935e-14	-0.879226	0.755	0.954	1.54578e-09
TNFRSF10A	7.79479e-14	0.343823	0.633	0.264	1.65296e-09
GCC2	8.43869e-14	0.622159	0.939	0.762	1.78951e-09
FBXO22	1.0992e-13	0.678605	0.857	0.758	2.33097e-09
IL13RA2	1.16382e-13	-1.24733	0.735	0.927	2.468e-09
SMC1A	1.31364e-13	-0.365114	0.061	0.662	2.78571e-09
PCSK1N	1.33862e-13	-0.845316	0.347	0.75	2.83867e-09
HSPD1	1.34632e-13	-0.892463	0.878	0.991	2.855e-09
ZNF511	1.34717e-13	-0.441616	0.327	0.8	2.85682e-09
C20orf27	1.43061e-13	-0.601271	0.531	0.887	3.03375e-09
SNRPE	1.48306e-13	-0.723097	0.959	0.997	3.14499e-09
HNRNPA1	1.5553e-13	-0.921324	0.939	0.998	3.29817e-09
ERGIC3	1.6545e-13	0.598399	0.98	0.928	3.50852e-09
RPS13	1.70456e-13	0.558148	1	1	3.61469e-09
MALAT1	1.85072e-13	0.845751	1	1	3.92463e-09
UBA1	1.89031e-13	-0.38148	0.143	0.749	4.00859e-09
C3orf14	1.98907e-13	-0.466786	0.327	0.832	4.21802e-09
PFDN5	2.03244e-13	0.921303	1	1	4.30999e-09
SERINC1	2.44135e-13	0.690671	0.898	0.813	5.17712e-09
EMC7	2.57392e-13	0.697004	0.98	0.92	5.45825e-09
MRPL4	3.01499e-13	-0.555779	0.673	0.907	6.39359e-09
RBMX2	3.1755e-13	-0.328607	0.082	0.667	6.73397e-09
EMC10	3.19554e-13	0.48792	1	0.829	6.77647e-09
AKIRIN1	3.34298e-13	0.783989	0.939	0.827	7.08913e-09
RPL24	3.37481e-13	0.613846	1	1	7.15662e-09
HMGB1	3.67724e-13	-1.04197	0.959	0.992	7.79794e-09
ACTG1	3.85347e-13	-1.21273	1	0.999	8.17167e-09
RSPRY1	4.01459e-13	0.479101	0.918	0.739	8.51335e-09
MAGED2	4.35629e-13	-0.352307	0.061	0.636	9.23795e-09
HNRNPH2	4.37055e-13	-0.350631	0.143	0.728	9.26818e-09
ANKRD12	4.72062e-13	0.722498	0.898	0.743	1.00105e-08
SON	4.95181e-13	1.08195	0.939	0.952	1.05008e-08
IGBP1	5.18607e-13	-0.28174	0.122	0.732	1.09976e-08
TFE3	5.59066e-13	-0.308569	0.082	0.648	1.18556e-08
PRELID1	5.90747e-13	-0.581449	1	0.999	1.25274e-08
FABP5	6.03689e-13	-1.0479	0.551	0.891	1.28018e-08
EBPL	6.03877e-13	-0.52989	0.592	0.883	1.28058e-08
RCN2	6.15983e-13	-0.576789	0.551	0.883	1.30625e-08
TXLNG	6.51799e-13	-0.281544	0	0.57	1.38221e-08
FLYWCH2	6.64149e-13	-0.603583	0.571	0.887	1.40839e-08
CSTB	6.79178e-13	-0.805677	0.98	1	1.44026e-08
DNAJC19	7.19211e-13	-0.538082	0.633	0.888	1.52516e-08
KIF5B	7.84195e-13	0.781631	0.98	0.95	1.66296e-08
SNRPN	8.42427e-13	0.72712	0.959	0.919	1.78645e-08
UBA52	8.5307e-13	0.529035	1	1	1.80902e-08
HMOX1	1.03852e-12	-1.68534	0.837	0.953	2.2023e-08
SPG21	1.04279e-12	-0.586217	0.673	0.923	2.21135e-08
SLC10A3	1.07403e-12	-0.314527	0.02	0.582	2.27758e-08
THOC2	1.08075e-12	-0.341051	0.143	0.702	2.29185e-08
MTCH1	1.08947e-12	0.822353	1	0.978	2.31033e-08
G6PD	1.13164e-12	-0.436167	0.245	0.777	2.39975e-08
CD3EAP	1.37582e-12	-0.488008	0.286	0.775	2.91756e-08
SYF2	1.39052e-12	0.815792	0.98	0.925	2.94874e-08
FDXR	1.46205e-12	0.676758	0.857	0.604	3.10043e-08
ZNF701	1.50773e-12	0.265929	0.592	0.226	3.19728e-08
SSNA1	1.77407e-12	-0.692075	0.837	0.978	3.76209e-08
PAICS	1.96841e-12	-0.393955	0.286	0.79	4.17421e-08
TMEM160	2.07344e-12	-0.69409	0.939	0.973	4.39693e-08
RHOC	2.1417e-12	0.75948	1	0.999	4.54169e-08
FUNDC1	2.25947e-12	-0.290118	0.122	0.687	4.79143e-08
ATP6V1F	2.35928e-12	-0.60492	1	0.995	5.00308e-08
ATP6AP1	2.45364e-12	-0.38774	0.306	0.754	5.20319e-08
EIF4EBP1	2.48623e-12	-0.827542	0.653	0.932	5.2723e-08
METRN	2.69137e-12	-0.816071	0.612	0.932	5.70731e-08
EIF3H	2.73385e-12	0.699785	0.98	0.964	5.79741e-08
TLE4	2.75013e-12	0.572644	0.776	0.465	5.83193e-08
SNRPD2	3.30653e-12	-0.602297	0.959	0.997	7.01182e-08
ILK	3.31426e-12	0.56586	0.918	0.77	7.02821e-08
TPRKB	3.52904e-12	-0.501017	0.531	0.877	7.48369e-08
RPS18	3.76586e-12	0.784431	1	1	7.98587e-08
HCFC1	3.89893e-12	-0.308072	0.082	0.62	8.26806e-08
ZDHHC9	4.101e-12	-0.285029	0.041	0.59	8.69658e-08
ZMAT5	4.47405e-12	0.609729	0.898	0.776	9.48768e-08
RPS6KA3	4.49174e-12	-0.310843	0.061	0.601	9.52518e-08
PPIF	4.72757e-12	-0.511286	0.327	0.8	1.00253e-07
CLEC11A	4.93112e-12	-0.501516	0.449	0.809	1.04569e-07
SNHG9	5.19537e-12	-0.587372	0.592	0.861	1.10173e-07
EPS8L2	5.24438e-12	0.454883	0.735	0.395	1.11212e-07
GRIPAP1	5.30257e-12	-0.250516	0.02	0.561	1.12446e-07
C20orf24	5.51902e-12	-0.671648	0.837	0.97	1.17036e-07
CES2	6.83155e-12	0.705685	0.878	0.68	1.4487e-07
COMMD6	6.83468e-12	-0.548417	0.918	0.99	1.44936e-07
LDHA	6.928e-12	-1.04803	0.898	0.975	1.46915e-07
DCTPP1	6.93557e-12	-0.52702	0.347	0.798	1.47076e-07
TXNRD1	7.00965e-12	-0.949316	0.918	0.99	1.48647e-07
UTP14A	7.90056e-12	-0.293781	0	0.536	1.67539e-07
IKBKG	8.07321e-12	-0.250312	0.02	0.554	1.71201e-07
CH17-340M24.3	8.2369e-12	-0.279945	0.061	0.61	1.74672e-07
RRS1	8.33385e-12	-0.508411	0.429	0.798	1.76728e-07
EEF1E1	8.3647e-12	-0.536933	0.673	0.896	1.77382e-07
CHCHD10	8.71191e-12	-0.944306	0.898	0.98	1.84745e-07
GLA	8.73147e-12	-0.3518	0.041	0.581	1.8516e-07
HEBP1	1.00434e-11	-0.404682	0.367	0.788	2.12979e-07
UBB	1.03041e-11	0.878565	1	0.999	2.1851e-07
PANK2	1.14572e-11	0.479075	0.878	0.67	2.42961e-07
SMIM20	1.21177e-11	-0.529363	0.755	0.917	2.56968e-07
TUBB	1.23813e-11	-1.10187	0.878	0.977	2.62558e-07
SLC25A39	1.30488e-11	-0.58209	0.98	0.987	2.76714e-07
STOML2	1.34195e-11	-0.674457	0.837	0.985	2.84574e-07
CXorf40B	1.37908e-11	-0.285666	0.041	0.577	2.92448e-07
POLR3K	1.38441e-11	-0.487224	0.388	0.823	2.93577e-07
ACSL4	1.47945e-11	-0.310879	0.082	0.618	3.13732e-07
NUDCD2	1.52389e-11	-0.359538	0.388	0.838	3.23157e-07
POP5	1.66339e-11	-0.463689	0.408	0.805	3.52738e-07
GPX1	1.68412e-11	0.947867	1	1	3.57135e-07
PARD6G	1.80199e-11	0.29943	0.551	0.213	3.8213e-07
INPP1	1.80203e-11	0.434581	0.816	0.561	3.82138e-07
UBXN1	1.85703e-11	0.740248	0.959	0.955	3.93802e-07
N4BP2L2	1.90221e-11	0.693615	0.918	0.897	4.03382e-07
FAS	1.95368e-11	0.569054	0.816	0.582	4.14298e-07
TIMM10	1.99355e-11	-0.549307	0.857	0.948	4.22753e-07
TMEM167A	2.00796e-11	-0.594608	0.837	0.974	4.25809e-07
CD59	2.02785e-11	0.719662	1	0.999	4.30026e-07
CDK4	2.13639e-11	-0.562856	0.796	0.933	4.53043e-07
PABPC4	2.22839e-11	-0.47153	0.735	0.929	4.72553e-07
MYL12B	2.29614e-11	0.849326	0.98	0.999	4.86919e-07
PDLIM2	2.46937e-11	-0.5781	0.633	0.914	5.23655e-07
UBQLN2	2.49494e-11	-0.25738	0.041	0.573	5.29078e-07
LRIF1	2.68352e-11	0.931321	0.796	0.632	5.69067e-07
TCEA3	2.74162e-11	0.303499	0.531	0.195	5.81389e-07
APLP2	2.77883e-11	0.77761	1	0.991	5.89279e-07
CABYR	2.82799e-11	0.259704	0.551	0.218	5.99703e-07
YIPF3	3.0103e-11	0.630791	0.959	0.884	6.38364e-07
HIGD2A	3.21688e-11	-0.537278	0.959	0.988	6.82172e-07
DDB2	3.23192e-11	0.429288	0.796	0.48	6.85362e-07
SEC61G	4.00365e-11	-0.65807	0.98	0.998	8.49013e-07
SFXN4	4.09526e-11	-0.368425	0.265	0.701	8.6844e-07
TMEM141	4.18069e-11	-0.46239	0.633	0.862	8.86558e-07
TRPM4	4.23149e-11	-0.445857	0.102	0.609	8.9733e-07
C8orf59	4.25254e-11	-0.552181	0.735	0.932	9.01795e-07
KMT2A	4.33908e-11	0.520122	0.878	0.763	9.20146e-07
VPS35	4.3811e-11	-0.40748	0.612	0.879	9.29057e-07
MLEC	4.53782e-11	-0.52405	0.755	0.936	9.6229e-07
CRK	4.67864e-11	0.574235	0.939	0.843	9.92153e-07
SF3B5	4.82086e-11	-0.576101	1	0.996	1.02231e-06
HNRNPA3	5.24462e-11	-0.601609	0.857	0.966	1.11217e-06
PAFAH1B3	5.47858e-11	-0.476332	0.469	0.841	1.16179e-06
TMEM14B	5.62173e-11	-0.612357	0.959	0.996	1.19214e-06
SARS	5.81211e-11	0.641071	0.959	0.882	1.23252e-06
UBL4A	6.22758e-11	-0.265086	0.041	0.548	1.32062e-06
ENO2	6.47262e-11	-0.508294	0.327	0.738	1.37258e-06
RANGRF	6.48989e-11	-0.355393	0.327	0.749	1.37625e-06
LRPAP1	6.51899e-11	0.833626	0.98	0.896	1.38242e-06
CLIC1	6.82218e-11	0.723765	1	0.998	1.44671e-06
FTSJ1	7.07235e-11	-0.27456	0.082	0.606	1.49976e-06
SLC25A6	7.20838e-11	-0.74412	0.939	0.999	1.52861e-06
NDUFB8	7.42693e-11	0.576024	1	0.981	1.57496e-06
RPS21	8.28447e-11	-0.547091	1	1	1.75681e-06
EBNA1BP2	8.31719e-11	-0.628902	0.816	0.949	1.76374e-06
P4HTM	8.46295e-11	0.633002	0.816	0.672	1.79465e-06
SPCS1	9.36116e-11	0.635986	1	0.99	1.98513e-06
C7orf50	1.09082e-10	-0.570934	0.816	0.941	2.31319e-06
POLR2A	1.27543e-10	0.467929	0.878	0.721	2.70467e-06
NPM3	1.29557e-10	-0.484929	0.388	0.76	2.74738e-06
PNKD	1.29595e-10	-0.480403	0.714	0.944	2.74819e-06
RENBP	1.40501e-10	-0.282453	0.041	0.551	2.97946e-06
COPE	1.48362e-10	0.502984	1	0.985	3.14616e-06
CMBL	1.66173e-10	0.68908	0.755	0.569	3.52386e-06
ISOC2	1.72887e-10	-0.522096	0.531	0.857	3.66624e-06
RPL4	1.73186e-10	0.598242	1	1	3.67259e-06
COA1	1.87589e-10	-0.473504	0.551	0.867	3.97801e-06
LINC00493	1.94579e-10	-0.493781	0.796	0.936	4.12625e-06
TUBA1B	1.94895e-10	-1.47132	0.939	0.984	4.13295e-06
BAX	2.11331e-10	0.624144	0.98	0.973	4.48148e-06
RPAIN	2.22619e-10	0.703676	0.878	0.805	4.72086e-06
SNRPD1	2.30898e-10	-0.641395	0.898	0.985	4.89642e-06
MAT2A	2.32586e-10	-0.445749	0.429	0.764	4.93222e-06
LSM2	2.61351e-10	-0.56986	0.694	0.921	5.54221e-06
MRPL55	2.77608e-10	-0.675522	0.898	0.947	5.88696e-06
ZNF106	2.79715e-10	0.635259	0.939	0.897	5.93164e-06
RNF113A	2.80415e-10	-0.250433	0.02	0.502	5.94648e-06
MRPS12	2.83274e-10	-0.492342	0.878	0.984	6.00711e-06
TMEM261	2.92676e-10	-0.560448	0.776	0.966	6.20649e-06
STAT3	3.14358e-10	0.514869	0.878	0.714	6.66628e-06
ARID4A	3.15282e-10	0.280459	0.755	0.41	6.68586e-06
PRKAR1A	3.15755e-10	0.532918	0.939	0.86	6.69589e-06
HMGN3	3.22583e-10	-0.527978	0.51	0.861	6.8407e-06
PHLDB3	3.35112e-10	0.290513	0.592	0.28	7.10639e-06
CDKN1A	3.42886e-10	0.799018	1	0.926	7.27125e-06
SNRNP25	3.49179e-10	-0.53552	0.714	0.945	7.40468e-06
DHRS12	3.82794e-10	0.365105	0.653	0.373	8.11753e-06
MYC	3.91429e-10	-0.539258	0.306	0.695	8.30064e-06
THOP1	3.96496e-10	-0.318981	0.224	0.693	8.40809e-06
SARAF	4.0326e-10	0.59561	1	0.938	8.55154e-06
ZNF667	4.18932e-10	0.376975	0.653	0.359	8.88386e-06
GLRX5	4.52248e-10	-0.438112	0.837	0.933	9.59038e-06
PHLDA2	4.53466e-10	0.908293	0.959	0.858	9.6162e-06
AKR1B1	5.03799e-10	-0.675325	0.837	0.975	1.06836e-05
MRPL3	5.30381e-10	-0.474251	0.571	0.891	1.12473e-05
UBE2J2	5.5804e-10	0.407798	0.918	0.845	1.18338e-05
HLA-B	5.74856e-10	0.710142	0.959	0.879	1.21904e-05
RRM2B	6.44548e-10	0.56891	0.816	0.743	1.36683e-05
PCNP	6.59408e-10	0.473514	0.98	0.919	1.39834e-05
TMEM205	6.80572e-10	-0.508528	0.776	0.946	1.44322e-05
BBC3	7.11312e-10	0.296847	0.735	0.397	1.50841e-05
PSMG3	7.34975e-10	-0.41326	0.592	0.87	1.55859e-05
MAGEH1	7.37389e-10	-0.258386	0.02	0.49	1.56371e-05
GNG12	7.51003e-10	0.587965	0.959	0.941	1.59258e-05
NUCKS1	7.94788e-10	-0.549126	0.918	0.98	1.68543e-05
CAPNS1	8.39114e-10	0.478469	0.959	0.936	1.77942e-05
ANKRD11	8.4207e-10	0.907635	0.98	0.926	1.78569e-05
TMED2	8.59214e-10	-0.431617	0.878	0.976	1.82205e-05
G3BP1	8.74542e-10	-0.401671	0.49	0.842	1.85455e-05
PTRH1	8.93711e-10	-0.42979	0.51	0.822	1.8952e-05
MAGED1	9.48051e-10	-0.255646	0.082	0.567	2.01044e-05
ZNF790	9.79306e-10	0.263776	0.551	0.261	2.07672e-05
MAD2L2	1.02179e-09	-0.430914	0.469	0.839	2.1668e-05
LINC01021	1.03175e-09	0.497751	0.571	0.255	2.18793e-05
SUGT1	1.04417e-09	0.547963	0.898	0.841	2.21426e-05
MPST	1.04522e-09	-0.312962	0.224	0.694	2.2165e-05
BANF1	1.11008e-09	-0.525932	0.878	0.97	2.35403e-05
NDFIP2	1.13131e-09	0.423033	0.837	0.644	2.39905e-05
HRK	1.1587e-09	-0.573799	0.245	0.667	2.45713e-05
CISD3	1.17454e-09	-0.534772	0.714	0.941	2.49074e-05
ABRACL	1.23268e-09	-0.533125	0.592	0.905	2.61403e-05
TIMP1	1.23321e-09	-1.14298	1	0.996	2.61515e-05
KRCC1	1.23677e-09	0.495633	0.857	0.655	2.62269e-05
FILIP1L	1.32138e-09	0.703613	0.816	0.446	2.80212e-05
PSMG4	1.36237e-09	-0.477082	0.51	0.852	2.88903e-05
WFDC2	1.42934e-09	0.323436	0.408	0.14	3.03105e-05
RPL18	1.4538e-09	0.424848	1	1	3.08292e-05
JMJD8	1.46034e-09	0.488037	0.776	0.555	3.09679e-05
SDHAF3	1.49321e-09	-0.331893	0.306	0.697	3.1665e-05
UBE2M	1.49458e-09	0.68091	1	0.934	3.1694e-05
LSM7	1.60786e-09	-0.50826	0.898	0.972	3.40963e-05
RASSF2	1.6135e-09	-0.302532	0.02	0.476	3.42159e-05
CYCS	1.72097e-09	-0.682428	0.959	0.995	3.64949e-05
DNAJC21	1.73734e-09	0.596492	0.878	0.828	3.6842e-05
RPL13	1.79577e-09	0.524537	1	1	3.80811e-05
RPS27	1.79919e-09	0.835276	1	1	3.81535e-05
CSNK2B	1.83448e-09	0.621007	0.98	0.976	3.89021e-05
LUZP1	1.8628e-09	0.511474	0.898	0.747	3.95026e-05
ITM2C	1.92902e-09	0.621277	0.939	0.85	4.09068e-05
JMJD1C	1.93825e-09	0.478367	0.918	0.783	4.11026e-05
APPL1	2.03071e-09	-0.349724	0.367	0.774	4.30632e-05
RP11-1094M14.11	2.15368e-09	-0.346129	0.245	0.652	4.56709e-05
AKAP8L	2.18375e-09	0.413472	0.857	0.647	4.63085e-05
PET117	2.23519e-09	-0.268653	0.184	0.615	4.73995e-05
CENPV	2.30545e-09	-0.362495	0.204	0.673	4.88893e-05
SURF1	2.31822e-09	0.498813	0.918	0.854	4.91602e-05
C1orf50	2.67562e-09	0.415131	0.837	0.66	5.67393e-05
MYL12A	2.73952e-09	0.747457	0.98	0.997	5.80942e-05
QDPR	2.9083e-09	-0.44256	0.653	0.878	6.16734e-05
TM2D3	2.91136e-09	0.352805	0.857	0.599	6.17383e-05
PXMP2	3.05355e-09	-0.348874	0.245	0.689	6.47535e-05
TPD52	3.11175e-09	-0.273363	0.286	0.726	6.59877e-05
NAE1	3.11792e-09	-0.365689	0.429	0.813	6.61187e-05
ZMAT3	3.1764e-09	0.477627	0.898	0.738	6.73587e-05
ZCRB1	3.20537e-09	-0.447765	0.796	0.951	6.79731e-05
TTC37	3.34492e-09	-0.303646	0.224	0.664	7.09323e-05
FAM92A1	3.43388e-09	-0.27372	0.184	0.627	7.28188e-05
DCUN1D5	3.54103e-09	-0.464502	0.653	0.849	7.50911e-05
MMP24-AS1	3.74917e-09	-0.652723	0.878	0.918	7.95049e-05
NABP2	3.807e-09	-0.367318	0.49	0.816	8.07312e-05
SAT2	4.27339e-09	-0.581616	0.796	0.893	9.06214e-05
SLC39A3	4.35438e-09	-0.378008	0.51	0.81	9.2339e-05
SLC12A4	4.38306e-09	0.274551	0.735	0.446	9.29471e-05
ZNF428	4.70553e-09	-0.43906	0.714	0.926	9.97854e-05
IMPA2	4.87025e-09	-0.29748	0.122	0.561	0.000103278
NIT2	5.01801e-09	-0.350728	0.429	0.75	0.000106412
ZNF32	5.10264e-09	-0.285904	0.204	0.675	0.000108207
IDH2	5.18459e-09	-0.364409	0.204	0.643	0.000109944
TFDP1	5.24155e-09	-0.44582	0.449	0.804	0.000111152
PPP2R2D	5.34595e-09	0.402647	0.816	0.613	0.000113366
ALG3	5.5957e-09	-0.384473	0.551	0.811	0.000118662
GS1-600G8.5	5.6016e-09	-1.17433	0.163	0.568	0.000118788
AMDHD2	5.90611e-09	-0.260066	0.102	0.556	0.000125245
C1QBP	5.96064e-09	-0.546495	0.857	0.984	0.000126401
NAA15	5.97038e-09	-0.327965	0.367	0.711	0.000126608
ATP5O	6.16607e-09	0.47291	1	0.994	0.000130758
NDUFAF4	6.19862e-09	-0.421286	0.51	0.806	0.000131448
BUD31	6.22535e-09	0.556244	1	0.98	0.000132015
TUBA4A	6.30511e-09	-0.495752	0.408	0.779	0.000133706
AC006262.5	6.51389e-09	-1.23042	0.265	0.627	0.000138134
HDDC3	6.7752e-09	-0.348025	0.367	0.752	0.000143675
CLTB	6.8445e-09	0.580139	1	0.988	0.000145144
LMAN2	6.89571e-09	0.52101	0.939	0.933	0.00014623
REV3L	7.19264e-09	0.460975	0.857	0.705	0.000152527
ZNF226	7.21534e-09	0.494694	0.776	0.673	0.000153009
H2AFY	7.22383e-09	-0.441546	0.694	0.909	0.000153188
GNB2L1	7.55663e-09	0.641271	1	1	0.000160246
MPHOSPH6	7.84828e-09	-0.39547	0.531	0.815	0.000166431
ANKRD30B	8.06434e-09	-0.644866	0.224	0.645	0.000171012
GPNMB	8.15714e-09	-0.834118	0.735	0.861	0.00017298
CYHR1	8.82803e-09	-0.340299	0.469	0.755	0.000187207
CCDC50	9.29636e-09	0.66134	0.918	0.915	0.000197139
LSM10	9.53634e-09	-0.485262	0.816	0.9	0.000202228
RRAD	1.00944e-08	0.868504	0.776	0.516	0.000214061
SPHK1	1.02935e-08	-0.663556	0.816	0.921	0.000218284
RP11-180C1.1	1.09064e-08	-0.582021	0.163	0.588	0.000231281
FAM173A	1.10961e-08	-0.466554	0.633	0.867	0.000235305
RPL30	1.15493e-08	0.33544	1	1	0.000244914
SDF2	1.17035e-08	0.534837	0.898	0.808	0.000248185
MRPL49	1.19249e-08	0.520326	0.837	0.687	0.000252879
TMEM147	1.22326e-08	-0.495146	1	0.991	0.000259405
TSTA3	1.25821e-08	0.490234	0.878	0.812	0.000266815
MRPL33	1.32342e-08	-0.483126	0.959	0.993	0.000280645
C1QL1	1.32464e-08	-0.919527	0.143	0.535	0.000280902
M6PR	1.37101e-08	-0.412083	0.571	0.84	0.000290736
CNDP2	1.45144e-08	-0.319319	0.449	0.794	0.000307793
PSMC5	1.50426e-08	0.412397	1	0.967	0.000318994
TPM1	1.53711e-08	-1.16841	1	0.991	0.00032596
MAPKAPK3	1.53761e-08	-0.398018	0.551	0.849	0.000326066
RBM25	1.54274e-08	0.484828	0.959	0.905	0.000327153
POLR2F	1.55503e-08	-0.45544	0.98	0.995	0.000329759
FAM136A	1.58482e-08	-0.405525	0.571	0.858	0.000336078
CARS2	1.58591e-08	-0.262179	0.224	0.646	0.000336309
FBXO7	1.67408e-08	0.458159	0.878	0.792	0.000355006
RPL18A	1.68363e-08	0.434808	1	1	0.000357031
TSPYL2	1.69752e-08	-0.325464	0.041	0.459	0.000359976
HSBP1L1	1.73876e-08	-0.460671	0.816	0.921	0.000368721
CYB5A	1.78696e-08	-0.398875	0.592	0.833	0.000378942
SLC16A2	1.91854e-08	-0.273904	0.122	0.534	0.000406846
B2M	1.95159e-08	0.674648	1	1	0.000413853
MAP1B	1.96576e-08	-0.725746	0.776	0.916	0.000416859
PSMB3	1.98869e-08	-0.59951	0.939	0.982	0.000421723
NXT1	2.00739e-08	-0.474448	0.469	0.804	0.000425687
BTF3	2.02103e-08	0.62494	1	1	0.000428579
FAHD2A	2.07001e-08	-0.289274	0.306	0.712	0.000438966
RRAGD	2.11214e-08	-0.402337	0.388	0.745	0.0004479
DNAJC7	2.15394e-08	0.467654	0.939	0.91	0.000456765
CDIP1	2.18842e-08	0.514016	0.776	0.683	0.000464076
PRADC1	2.24898e-08	-0.274053	0.286	0.71	0.000476919
TPD52L1	2.30436e-08	-0.522887	0.469	0.762	0.000488663
RHEB	2.47639e-08	-0.501197	0.918	0.986	0.000525143
ZKSCAN1	2.49323e-08	0.417625	0.878	0.754	0.000528715
MARK3	2.50453e-08	0.431508	0.878	0.741	0.00053111
CDC34	2.67314e-08	0.514594	0.898	0.803	0.000566867
MRPS26	2.83378e-08	-0.399858	0.612	0.877	0.000600932
PTPMT1	2.83598e-08	-0.438098	0.776	0.911	0.000601397
DEXI	2.93356e-08	-0.320418	0.408	0.773	0.000622091
POP7	3.03352e-08	-0.45661	0.816	0.923	0.000643288
PRPF38B	3.04022e-08	0.424755	0.898	0.811	0.00064471
YPEL5	3.05006e-08	0.521151	0.918	0.787	0.000646795
TNRC6B	3.12619e-08	0.489174	0.816	0.756	0.00066294
MZT2A	3.23085e-08	-0.55301	0.837	0.991	0.000685135
NCL	3.23657e-08	-0.726894	0.98	0.996	0.000686346
FAM207A	3.2524e-08	-0.451798	0.714	0.923	0.000689705
COX17	3.25757e-08	-0.48549	0.918	0.96	0.000690801
NOLC1	3.27694e-08	-0.371588	0.408	0.745	0.000694907
MIR4458HG	3.38857e-08	-0.315811	0.204	0.609	0.000718581
GPANK1	3.74017e-08	0.530247	0.857	0.749	0.00079314
RABEPK	3.80865e-08	-0.256876	0.245	0.642	0.000807662
PALLD	3.93983e-08	0.657797	0.898	0.833	0.000835481
C4orf3	3.94252e-08	-0.526807	0.878	0.975	0.000836051
HES4	4.01893e-08	-0.781761	0.633	0.863	0.000852254
MRPL24	4.02013e-08	-0.397979	0.694	0.9	0.000852508
TNFRSF10B	4.04631e-08	0.470835	0.816	0.655	0.00085806
ARPC2	4.08158e-08	0.515967	1	0.999	0.000865539
CCDC107	4.1582e-08	-0.418103	0.694	0.881	0.000881788
LACTB	4.22748e-08	-0.342987	0.429	0.763	0.00089648
PCMTD1	4.3883e-08	0.438793	0.735	0.552	0.000930582
EIF3G	4.47625e-08	0.443965	1	0.964	0.000949233
CTA-29F11.1	4.64427e-08	-0.361696	0.204	0.61	0.000984864
ALKBH7	4.73171e-08	-0.333791	0.796	0.915	0.00100341
GGCT	4.82487e-08	-0.3784	0.429	0.786	0.00102316
YBX3	4.83045e-08	0.788138	0.98	0.949	0.00102435
ANKRD39	4.88313e-08	-0.356363	0.51	0.793	0.00103552
RPS15	5.41163e-08	0.483986	1	1	0.00114759
ACIN1	5.56405e-08	0.497585	0.898	0.798	0.00117991
ELOVL5	5.5775e-08	-0.502815	0.429	0.772	0.00118276
PGP	5.90921e-08	-0.483658	0.694	0.881	0.00125311
UTP18	6.0309e-08	-0.309715	0.347	0.716	0.00127891
COMMD4	6.12969e-08	-0.466005	0.816	0.939	0.00129986
H2AFJ	6.64379e-08	-0.420569	0.429	0.788	0.00140888
NSD1	6.81825e-08	0.506895	0.796	0.695	0.00144588
MDK	6.85602e-08	1.13075	0.918	0.708	0.00145389
FAM101B	6.90495e-08	-0.414553	0.408	0.753	0.00146426
ARMC1	7.0946e-08	-0.28214	0.429	0.716	0.00150448
PTEN	7.12383e-08	0.452101	0.816	0.696	0.00151068
F2R	7.42527e-08	-0.37849	0.265	0.624	0.0015746
SERTAD4-AS1	7.85522e-08	-0.390575	0.224	0.62	0.00166578
RTN3	7.90792e-08	0.352187	0.939	0.815	0.00167695
CKS2	7.96372e-08	-1.1009	0.735	0.937	0.00168879
NDUFV2	8.24926e-08	0.492021	0.98	0.984	0.00174934
OBSL1	8.39602e-08	-0.266232	0.184	0.581	0.00178046
SCO2	8.42043e-08	-0.350906	0.612	0.816	0.00178564
CAPZA1	9.11384e-08	0.38755	1	0.949	0.00193268
TJP1	9.36613e-08	0.44462	0.939	0.83	0.00198618
SEPT9	9.39296e-08	-0.37521	0.51	0.834	0.00199187
BCAM	9.61956e-08	0.263303	0.592	0.323	0.00203992
GPN1	9.68527e-08	0.360639	0.816	0.638	0.00205386
HSP90B1	9.92792e-08	-0.906678	0.776	0.959	0.00210532
RBM4	1.00558e-07	0.297135	0.714	0.489	0.00213244
USP44	1.03622e-07	0.258537	0.49	0.228	0.00219741
RNF114	1.06987e-07	0.626312	0.837	0.795	0.00226877
KPNB1	1.07293e-07	-0.472465	0.796	0.948	0.00227526
DDAH1	1.12381e-07	-0.283149	0.286	0.67	0.00238315
EEF2	1.196e-07	0.508011	1	1	0.00253623
TAX1BP3	1.20702e-07	0.563116	0.959	0.928	0.00255961
PID1	1.23733e-07	0.319503	0.571	0.316	0.00262389
C7orf55	1.24457e-07	-0.331663	0.551	0.808	0.00263923
ANP32B	1.2664e-07	-0.508334	0.857	0.972	0.00268552
BDNF	1.28861e-07	0.350947	0.551	0.3	0.00273262
HMBS	1.30749e-07	-0.271617	0.306	0.686	0.00277266
COX14	1.31221e-07	-0.450671	0.878	0.981	0.00278268
SLBP	1.3544e-07	-0.466678	0.653	0.851	0.00287215
TM7SF2	1.35488e-07	0.482158	0.735	0.611	0.00287315
LSM8	1.40703e-07	-0.439166	0.653	0.88	0.00298375
RPL22L1	1.41428e-07	-0.639014	0.837	0.97	0.00299913
CTSL	1.42262e-07	-0.733761	0.796	0.872	0.00301682
FH	1.42499e-07	-0.256772	0.245	0.624	0.00302183
MED4	1.44653e-07	0.345609	0.878	0.788	0.00306752
ZNF706	1.4888e-07	-0.471759	0.918	0.985	0.00315714
HIST1H4C	1.49435e-07	-1.14109	0.633	0.89	0.00316891
PEG10	1.50239e-07	-0.51321	0.286	0.644	0.00318596
NDUFA3	1.50314e-07	0.636166	0.98	0.971	0.00318756
CREBRF	1.52642e-07	0.446828	0.694	0.499	0.00323693
PIDD1	1.57037e-07	0.33805	0.551	0.321	0.00333012
VKORC1	1.6239e-07	-0.422766	0.898	0.971	0.00344365
WDR18	1.68481e-07	0.497711	0.755	0.613	0.00357281
TMEM50A	1.70856e-07	0.53048	0.959	0.962	0.00362317
PRSS23	1.7609e-07	-0.737439	0.898	0.975	0.00373416
UROD	1.82401e-07	-0.403225	0.694	0.875	0.003868
HNRNPAB	1.83883e-07	-0.501105	0.837	0.951	0.00389942
SIGMAR1	1.85376e-07	-0.31446	0.531	0.798	0.00393109
NDUFAF3	1.90041e-07	-0.471952	0.837	0.98	0.00403001
TPP1	1.95183e-07	-0.329864	0.551	0.788	0.00413904
STK11	1.97026e-07	0.339875	0.776	0.562	0.00417813
CCDC74A	1.99362e-07	-0.262823	0.184	0.564	0.00422767
C12orf49	2.01969e-07	-0.586993	0.633	0.849	0.00428295
CHMP3	2.02598e-07	0.515725	0.898	0.889	0.00429628
RNASEH2C	2.04225e-07	0.476135	0.918	0.917	0.00433081
MID1IP1	2.07294e-07	-0.254386	0.061	0.442	0.00439588
CENPN	2.16885e-07	-0.280097	0.163	0.549	0.00459927
FAM84B	2.19609e-07	-0.49926	0.429	0.753	0.00465703
ANXA4	2.20388e-07	0.403872	0.796	0.696	0.00467354
MZT1	2.35697e-07	-0.323268	0.367	0.723	0.00499818
ZNF274	2.36264e-07	0.382869	0.755	0.552	0.00501022
CPNE3	2.47108e-07	-0.304527	0.531	0.785	0.00524018
URM1	2.47494e-07	0.307806	0.857	0.781	0.00524836
GLTSCR2	2.54623e-07	0.454697	0.98	0.943	0.00539953
EIF2AK2	2.61249e-07	-0.293714	0.347	0.691	0.00554005
H2AFZ	2.63567e-07	-1.31164	1	0.998	0.0055892
HKDC1	2.70541e-07	-0.576169	0.633	0.846	0.0057371
RRP9	2.73583e-07	-0.301414	0.306	0.67	0.0058016
MTPN	2.7949e-07	0.449062	0.98	0.966	0.00592686
PSMD9	2.84308e-07	-0.345762	0.714	0.874	0.00602905
MPZL1	2.9623e-07	-0.298466	0.469	0.769	0.00628186
DTYMK	2.96593e-07	-0.645353	0.571	0.905	0.00628955
TMEM222	3.18422e-07	0.357083	0.796	0.683	0.00675245
SEC13	3.19796e-07	-0.371599	0.653	0.855	0.00678159
FAM171B	3.29076e-07	0.300508	0.612	0.365	0.00697839
DPM3	3.29171e-07	-0.383594	0.673	0.893	0.0069804
TGS1	3.37105e-07	0.518331	0.796	0.705	0.00714864
PDPK1	3.40044e-07	0.314189	0.796	0.665	0.00721097
RPL27A	3.43384e-07	0.465413	1	1	0.0072818
SEPT7	3.48982e-07	0.548329	0.918	0.941	0.00740052
LAMTOR4	3.5108e-07	-0.422973	0.98	0.993	0.00744501
ZFAND3	3.57655e-07	0.339718	0.796	0.702	0.00758442
IMP4	3.66833e-07	-0.386874	0.755	0.895	0.00777907
PCP4	3.80568e-07	-0.519631	0.143	0.522	0.00807033
PHB2	4.05899e-07	-0.373265	0.776	0.92	0.0086075
DUSP4	4.1457e-07	-0.371251	0.429	0.764	0.00879138
SP3	4.18886e-07	0.410016	0.694	0.53	0.00888289
GOT2	4.2291e-07	-0.28061	0.51	0.854	0.00896823
MPP5	4.27302e-07	0.321519	0.776	0.588	0.00906137
TOR1A	4.38956e-07	0.35402	0.816	0.72	0.0093085
CCDC85B	4.41719e-07	-0.75883	0.918	0.967	0.00936709
OCIAD1	4.65168e-07	0.339797	0.939	0.914	0.00986436
C15orf61	4.67418e-07	-0.258845	0.388	0.696	0.00991207
PCBP1	4.75496e-07	-0.483873	0.939	0.972	0.0100834
ATG4D	4.86386e-07	0.313202	0.796	0.63	0.0103143
PPP4R2	4.92644e-07	0.422993	0.959	0.886	0.010447
ZNF593	5.18257e-07	-0.408594	0.898	0.931	0.0109902
FBL	5.43178e-07	-0.327209	0.551	0.878	0.0115186
MMAB	5.48168e-07	-0.264391	0.347	0.725	0.0116244
SAP30BP	5.49581e-07	0.413826	0.837	0.765	0.0116544
NOV	5.55759e-07	-0.355818	0.327	0.7	0.0117854
FAM45A	5.56881e-07	-0.312816	0.592	0.845	0.0118092
HMOX2	5.6009e-07	-0.32867	0.49	0.783	0.0118773
F3	5.66675e-07	-0.644658	0.49	0.759	0.0120169
MRPL41	5.87373e-07	-0.434182	0.939	0.997	0.0124558
PCBD1	5.90328e-07	-0.352183	0.918	0.984	0.0125185
PTPN13	5.94838e-07	0.279806	0.571	0.335	0.0126141
OSTC	6.04472e-07	-0.336938	0.633	0.878	0.0128184
RPL13A	6.1357e-07	0.392508	1	1	0.0130114
SLTM	6.22879e-07	0.512093	0.959	0.907	0.0132088
FXN	6.3188e-07	-0.257556	0.388	0.707	0.0133996
PHLDA3	6.43478e-07	0.638756	0.939	0.908	0.0136456
PRDX5	6.46009e-07	0.372668	0.98	0.998	0.0136993
FBXL15	6.60156e-07	-0.281953	0.408	0.738	0.0139993
CISD2	6.73648e-07	-0.395144	0.796	0.943	0.0142854
RPL21	6.76866e-07	0.308519	1	1	0.0143536
TRIP6	6.81646e-07	0.525225	0.959	0.967	0.014455
MCUR1	6.84849e-07	-0.288912	0.571	0.829	0.0145229
HINT2	7.01192e-07	-0.367842	0.551	0.845	0.0148695
CCND1	7.09506e-07	-0.767277	0.878	0.967	0.0150458
PMP22	7.13962e-07	-0.400925	0.286	0.609	0.0151403
PA2G4	7.14777e-07	-0.360631	0.98	0.991	0.0151576
MLLT4	7.17398e-07	0.367417	0.898	0.786	0.0152132
C19orf25	7.18052e-07	0.276405	0.959	0.798	0.015227
NKIRAS2	7.21697e-07	0.259833	0.776	0.583	0.0153043
ERGIC1	7.40539e-07	-0.282702	0.388	0.744	0.0157039
PTMA	7.95477e-07	-0.609962	1	1	0.0168689
RUFY3	8.02262e-07	0.280266	0.776	0.626	0.0170128
BTBD10	8.02271e-07	0.404826	0.796	0.636	0.017013
ZDHHC4	8.04393e-07	-0.27174	0.531	0.793	0.017058
RABL6	8.2246e-07	-0.28654	0.327	0.737	0.0174411
YIF1B	8.30545e-07	-0.264584	0.388	0.717	0.0176125
UCP2	8.42662e-07	-0.339286	0.306	0.679	0.0178695
PLIN2	8.4477e-07	-1.21051	0.837	0.935	0.0179142
MRPL17	8.60147e-07	-0.391887	0.898	0.922	0.0182403
RRP36	8.66004e-07	0.485839	0.816	0.797	0.0183645
RAB3GAP1	8.66574e-07	0.27274	0.837	0.664	0.0183766
C11orf58	9.01607e-07	0.433727	1	0.987	0.0191195
CFDP1	9.33124e-07	-0.265252	0.571	0.827	0.0197878
NDUFA8	9.3652e-07	-0.388366	0.959	0.968	0.0198598
BAZ2B	9.40338e-07	0.338734	0.735	0.548	0.0199408
FBXW2	9.50763e-07	0.291732	0.837	0.703	0.0201619
HSDL2	9.7088e-07	0.384755	0.755	0.583	0.0205885
SLC16A3	9.76445e-07	-0.584871	0.776	0.928	0.0207065
AKR7A2	9.87644e-07	-0.332852	0.612	0.847	0.020944
CLU	9.94992e-07	0.785102	1	0.918	0.0210998
TCF25	1.00029e-06	0.517195	1	0.938	0.0212121
FBXO9	1.00564e-06	0.30067	0.857	0.727	0.0213256
ELF1	1.00938e-06	0.322819	0.673	0.438	0.021405
CD151	1.02042e-06	0.658819	0.98	0.983	0.021639
FEZ1	1.03337e-06	0.2885	0.449	0.215	0.0219136
CRIP2	1.0447e-06	0.364114	0.633	0.402	0.0221538
RSBN1	1.04968e-06	0.314031	0.735	0.517	0.0222595
EIF3L	1.05837e-06	0.380407	0.98	0.938	0.0224438
ATF5	1.06831e-06	-0.262283	0.327	0.701	0.0226547
CDC37	1.07771e-06	0.457446	0.959	0.943	0.0228538
ASPHD1	1.0809e-06	-0.266648	0.449	0.753	0.0229215
CPE	1.08965e-06	0.365599	0.633	0.424	0.023107
MAST4	1.09543e-06	0.314112	0.612	0.379	0.0232296
NUPR1	1.09562e-06	0.784838	0.98	0.973	0.0232336
MZT2B	1.11388e-06	-0.463007	0.959	0.999	0.0236209
FTH1	1.1245e-06	-0.595799	1	1	0.0238462
SFN	1.12486e-06	-0.948635	0.122	0.479	0.0238538
CLTA	1.12594e-06	-0.436522	1	0.997	0.0238766
FBXW11	1.16393e-06	0.37815	0.755	0.681	0.0246822
ANKRA2	1.16798e-06	0.345116	0.653	0.446	0.0247681
MRPS16	1.19639e-06	-0.366926	0.939	0.972	0.0253706
EEF1A1	1.19842e-06	0.678271	1	1	0.0254137
GOLGA2	1.21578e-06	0.321269	0.837	0.675	0.0257818
TDG	1.24226e-06	0.407483	0.837	0.768	0.0263434
RPL7L1	1.33621e-06	0.420907	0.939	0.895	0.0283357
NR3C1	1.33768e-06	0.368993	0.735	0.52	0.0283668
TKT	1.3385e-06	-0.488574	0.857	0.953	0.0283842
RP11-792A8.4	1.367e-06	-0.277679	0.388	0.717	0.0289887
ACOT7	1.39892e-06	-0.25625	0.347	0.731	0.0296654
U2SURP	1.44613e-06	0.40583	0.898	0.884	0.0306666
ATF6B	1.472e-06	0.326387	0.714	0.597	0.0312153
PPIG	1.57304e-06	0.392775	0.939	0.873	0.0333578
CALR	1.59363e-06	-0.538028	0.939	0.995	0.0337946
MYH9	1.60925e-06	-0.393852	0.714	0.904	0.0341258
TOMM40	1.62037e-06	-0.489065	0.816	0.927	0.0343615
MYDGF	1.63763e-06	0.3708	1	0.99	0.0347276
TRAP1	1.66639e-06	-0.268429	0.388	0.703	0.0353375
UBE2F	1.68998e-06	-0.291873	0.755	0.859	0.0358377
ARL2BP	1.69746e-06	-0.283642	0.735	0.865	0.0359963
DSTN	1.70858e-06	0.618857	1	0.99	0.0362321
NQO2	1.72402e-06	-0.345492	0.449	0.736	0.0365597
USMG5	1.7374e-06	-0.338831	1	0.999	0.0368434
CLN3	1.76052e-06	-0.28961	0.388	0.686	0.0373336
BCL2L13	1.78894e-06	0.325161	0.837	0.748	0.0379363
MXRA7	1.8079e-06	0.467691	0.816	0.809	0.0383384
ZNF75A	1.81418e-06	0.358453	0.735	0.585	0.0384715
C8orf33	1.82766e-06	-0.353408	0.735	0.903	0.0387574
DDT	1.83404e-06	-0.389627	0.98	0.994	0.0388927
FGFR1OP2	1.83481e-06	0.469551	0.796	0.758	0.0389089
TRIP11	1.86212e-06	0.52037	0.837	0.757	0.039488
ATP5G3	1.89623e-06	-0.470518	0.98	0.999	0.0402114
PKN1	1.93045e-06	-0.292506	0.408	0.727	0.040937
ELL2	1.94009e-06	-0.490654	0.612	0.838	0.0411415
DAZAP1	1.95011e-06	-0.319622	0.673	0.818	0.0413541
PAFAH1B2	1.95102e-06	0.312655	0.878	0.82	0.0413734
GPR137B	2.04276e-06	-0.267734	0.224	0.591	0.0433188
AP2M1	2.04475e-06	0.369374	1	0.994	0.0433609
HSD17B14	2.05648e-06	-0.286787	0.347	0.694	0.0436097
RNASEH2A	2.09568e-06	-0.252257	0.102	0.452	0.044441
OSBPL10	2.11728e-06	0.263796	0.612	0.429	0.044899
STRN3	2.18245e-06	0.416349	0.816	0.652	0.0462811
HLA-A	2.19756e-06	0.386929	1	0.965	0.0466014
LSM1	2.20682e-06	0.420353	0.918	0.964	0.0467979
NPM1	2.22213e-06	-0.561141	1	1	0.0471225
ANXA2	2.22336e-06	0.450637	1	1	0.0471485
TSPAN5	2.32516e-06	0.412445	0.878	0.831	0.0493074
PES1	2.35356e-06	-0.277992	0.531	0.768	0.0499097
